# Supplementary material for: Comparative proteomic profiling reveals mechanisms for early spinal cord vulnerability in CLN1 disease
Source: Sci Rep. 2020 Sep 16;10:15157. doi: 10.1038/s41598-020-72075-7 (PMC7495486; doi:10.1038/s41598-020-72075-7)
Supplement: Supplementary file 2 — Supplementary file2 [file 41598_2020_72075_MOESM2_ESM.xlsx]

## Sheet: Samples
	Sample Tag	Tissue Region	Genotype	Time Point
	127N	Cortex	WT	3 months
	127C	Cortex	Ppt1-/-	3 months
	128N	Cortex	WT	7 months
	128C	Cortex	Ppt1-/-	7 months
	129N	Spinal	WT	3 months
	129C	Spinal	Ppt1-/-	3 months
	130N	Spinal	WT	7 months
	130C	Spinal	Ppt1-/-	7 months
	FURTHER DETAILS AT -	https://doi.org/10.7488/ds/2750

## Sheet: ORIGINAL LC-MS
																											Cortex PPt1 3M/ Cortex WT 3M	Cortex wt 7M/ Cortex WT 3M	Cortex PPT1 7M/Cortex WT 3M	Spine WT 3M/Cortex WT 3M	Spine PPT1 3M/ Cortex WT 3M	Spine WT 7M/Cortex WT 3M	Spine PPT1 7M/Cortex WT 3M	Spine PPT1 7M/Spine PPT1 3M	Spine PPT1 7M/ Spine WT 7M	Cortex PPT1 3M/Spine PPT1 3M	Cortex PPT1 7M/ Spine PPT1 7M	Spine PPT1 3M/Spine WT 3M	Spine WT 7M/Spine WT 3M	Spine PPT1 7M/Spine WT 3M	Cortex WT 3M/Cortex WT 7M	Cortex PPT1 3M/Cortex WT 7M	Cortex PPT1 7M/Cortex WT 7M	Spine WT 3M/Spine WT 7M	Spine PPT1 3M/Spine WT 7M
Checked	Protein FDR Confidence	Master	Accession	Gene Symbol	Description	Exp. q-value	Sum PEP Score	Coverage	# Peptides	# PSMs	# Unique Peptides	# Protein Groups	# AAs	MW [kDa]	calc. pI	Found in Sample: [S1] F1: 126, Sample	Found in Sample: [S2] F1: 127N, Control	Found in Sample: [S3] F1: 127C, Sample	Found in Sample: [S4] F1: 128N, Sample	Found in Sample: [S5] F1: 128C, Sample	Found in Sample: [S6] F1: 129N, Sample	Found in Sample: [S7] F1: 129C, Sample	Found in Sample: [S8] F1: 130N, Sample	Found in Sample: [S9] F1: 130C, Sample	Found in Sample: [S10] F1: 131, Sample	Modifications	Abundance Ratio (log2): (F1, 127C) / (F1, 127N)	Abundance Ratio (log2): (F1, 128N) / (F1, 127N)	Abundance Ratio (log2): (F1, 128C) / (F1, 127N)	Abundance Ratio (log2): (F1, 129N) / (F1, 127N)	Abundance Ratio (log2): (F1, 129C) / (F1, 127N)	Abundance Ratio (log2): (F1, 130N) / (F1, 127N)	Abundance Ratio (log2): (F1, 130C) / (F1, 127N)	Abundance Ratio (log2): (F1, 130C) / (F1, 129C)	Abundance Ratio (log2): (F1, 130C) / (F1, 130N)	Abundance Ratio (log2): (F1, 127C) / (F1, 129C)	Abundance Ratio (log2): (F1, 128C) / (F1, 130C)	Abundance Ratio (log2): (F1, 129C) / (F1, 129N)	Abundance Ratio (log2): (F1, 130N) / (F1, 129N)	Abundance Ratio (log2): (F1, 130C) / (F1, 129N)	Abundance Ratio (log2): (F1, 127N) / (F1, 128N)	Abundance Ratio (log2): (F1, 127C) / (F1, 128N)	Abundance Ratio (log2): (F1, 128C) / (F1, 128N)	Abundance Ratio (log2): (F1, 129N) / (F1, 130N)	Abundance Ratio (log2): (F1, 129C) / (F1, 130N)	Abundance Ratio (log2): (F1, 130C) / (F1, 130N)	Abundance Ratio (log2): (F1, 127C) / (F1, 127N)	Abundance Ratio (log2): (F1, 128N) / (F1, 127N)	Abundance Ratio (log2): (F1, 128C) / (F1, 127N)
FALSE	High	Master Protein	E9QK43	Plec	Plectin OS=Mus musculus GN=Plec PE=2 SV=1	0	2982.24	69.1	364	832	363	1	4589	521.6	5.8	High	High	High	High	High	High	High	High	High	High		0.05	0.11	0.11	0.56	0.56	0.66	0.6	0.04	-0.06	-0.51	-0.55	0	0.1	0.04	-0.11	-0.06	0	-0.1	-0.1	-0.06	0.05	0.11	0.11
FALSE	High	Master Protein	Q9JHU4	Dync1h1	Cytoplasmic dynein 1 heavy chain 1 OS=Mus musculus GN=Dync1h1 PE=1 SV=2	0	2711.57	53.8975	274	791	274	1	4644	531.7	6.42	High	High	High	High	High	High	High	High	High	High		0.04	0.05	-0.03	0.28	0.24	0.26	0.16	-0.08	-0.1	-0.2	-0.25	-0.04	-0.02	-0.12	-0.05	-0.01	-0.08	0.02	-0.02	-0.1	0.04	0.05	-0.03
FALSE	High	Master Protein	Q62261	Sptbn1	Spectrin beta chain, non-erythrocytic 1 OS=Mus musculus GN=Sptbn1 PE=1 SV=2	0	2766.43	75.2433	198	983	179	1	2363	274.1	5.58	High	High	High	High	High	High	High	High	High	High		-0.14	0.04	-0.08	-0.28	-0.26	-0.25	-0.15	0.11	0.1	0.12	0.01	0.02	0.03	0.13	-0.04	-0.18	-0.12	-0.03	-0.01	0.1	-0.14	0.04	-0.08
FALSE	High	Master Protein	Q6ZWR6	Syne1	Nesprin-1 OS=Mus musculus GN=Syne1 PE=1 SV=2	0	1099.44	26.6053	220	266	172	1	8799	1009.3	5.59	High	High	High	High	High	High	High	High	High	High		-0.04	0.06	-0.09	0.33	0.29	0.27	0.12	-0.17	-0.15	-0.33	-0.27	-0.04	-0.06	-0.21	-0.06	-0.1	-0.15	0.06	0.02	-0.15	-0.04	0.06	-0.09
FALSE	High	Master Protein	A2ARP8	Map1a	Microtubule-associated protein 1A OS=Mus musculus GN=Map1a PE=2 SV=1	0	1603.24	56.9343	172	514	169	1	3014	325.7	5.01	High	High	High	High	High	High	High	High	High	High		0.02	0.1	-0.33	0.06	0.08	0.1	-0.15	-0.23	-0.25	-0.06	-0.24	0.02	0.04	-0.21	-0.1	-0.08	-0.43	-0.04	-0.02	-0.25	0.02	0.1	-0.33
FALSE	High	Master Protein	O88737	Bsn	Protein bassoon OS=Mus musculus GN=Bsn PE=1 SV=4	0	1339.7	50.482	163	325	158	1	3942	418.6	7.71	High	High	High	High	High	High	High	High	High	High		-0.03	0.05	-0.27	-1.21	-1.25	-1.23	-1.47	-0.22	-0.24	1.22	1.14	-0.04	-0.02	-0.26	-0.05	-0.08	-0.32	0.02	-0.02	-0.24	-0.03	0.05	-0.27
FALSE	High	Master Protein	Q9QYX7	Pclo	Protein piccolo OS=Mus musculus GN=Pclo PE=1 SV=4	0	1074.66	35.1421	156	258	152	1	5068	550.5	6.51	High	High	High	High	High	High	High	High	High	High		0.02	0.05	-0.27	-0.92	-0.95	-0.96	-1.16	-0.21	-0.2	0.97	0.83	-0.03	-0.04	-0.24	-0.05	-0.03	-0.32	0.04	0.01	-0.2	0.02	0.05	-0.27
FALSE	High	Master Protein	Q68FG2	Sptbn2	Protein Sptbn2 OS=Mus musculus GN=Sptbn2 PE=2 SV=1	0	1718.78	68.4255	159	477	145	1	2388	270.8	5.86	High	High	High	High	High	High	High	High	High	High		0.1	0.01	-0.22	-1.15	-1.16	-1.13	-1.21	-0.05	-0.08	1.26	0.93	-0.01	0.02	-0.06	-0.01	0.09	-0.23	-0.02	-0.03	-0.08	0.1	0.01	-0.22
FALSE	High	Master Protein	P14873	Map1b	Microtubule-associated protein 1B OS=Mus musculus GN=Map1b PE=1 SV=2	0	1415.95	59.9838	131	404	128	1	2464	270.1	4.83	High	High	High	High	High	High	High	High	High	High		-0.04	0.04	-0.27	0.39	0.38	0.45	0.14	-0.24	-0.31	-0.42	-0.47	-0.01	0.06	-0.25	-0.04	-0.08	-0.31	-0.06	-0.07	-0.31	-0.04	0.04	-0.27
FALSE	High	Master Protein	E9Q401	Ryr2	Ryanodine receptor 2 OS=Mus musculus GN=Ryr2 PE=1 SV=1	0	885.938	31.3733	136	199	125	1	4966	564.5	6.09	High	High	High	High	High	High	High	High	High	High		-0.01	-0.02	-0.24	-1	-1.03	-1.05	-1.16	-0.13	-0.11	1.02	0.86	-0.03	-0.05	-0.16	0.02	0.01	-0.22	0.05	0.02	-0.11	-0.01	-0.02	-0.24
FALSE	High	Master Protein	E9Q616	Ahnak	Protein Ahnak OS=Mus musculus GN=Ahnak PE=2 SV=1	0	635.618	50.1414	120	176	120	1	5656	603.9	6.3	High	High	High	High	High	High	High	High	High	High		0.19	0.13	1.07	0.52	0.57	0.49	1.53	0.96	1.04	-0.38	-0.52	0.05	-0.03	1.01	-0.13	0.06	0.94	0.03	0.08	1.04	0.19	0.13	1.07
FALSE	High	Master Protein	D3Z4J3	Myo5a	Unconventional myosin-Va OS=Mus musculus GN=Myo5a PE=2 SV=1	0	1054.93	55.5795	124	294	112	1	1855	215.4	8.5	High	High	High	High	High	High	High	High	High	High		0.04	0.04	-0.09	-0.32	-0.29	-0.32	-0.43	-0.14	-0.11	0.33	0.28	0.03	0	-0.11	-0.04	0	-0.13	0	0.03	-0.11	0.04	0.04	-0.09
FALSE	High	Master Protein	Q8VDD5	Myh9	Myosin-9 OS=Mus musculus GN=Myh9 PE=1 SV=4	0	1095.84	57.449	139	289	109	1	1960	226.2	5.66	High	High	High	High	High	High	High	High	High	High		0.1	0.02	0.46	0.08	0.09	0.05	0.33	0.24	0.28	0.01	0.07	0.01	-0.03	0.25	-0.02	0.08	0.44	0.03	0.04	0.28	0.1	0.02	0.46
FALSE	High	Master Protein	E9QNY8	Sacs	Sacsin OS=Mus musculus GN=Sacs PE=2 SV=1	0	520.959	25.993	109	131	109	1	4582	520.4	7.05	High	High	High	High	High	High	High	High	High	High		0	0.02	0.02	0.93	0.95	0.95	0.69	-0.26	-0.26	-0.95	-0.73	0.02	0.02	-0.24	-0.02	-0.02	0	-0.02	0	-0.26	0	0.02	0.02
FALSE	High	Master Protein	Q8BPN8	Dmxl2	DmX-like protein 2 OS=Mus musculus GN=Dmxl2 PE=1 SV=3	0	887.413	39.5778	111	222	107	1	3032	338	6.42	High	High	High	High	High	High	High	High	High	High		0	-0.03	-0.09	-0.42	-0.41	-0.46	-0.6	-0.19	-0.14	0.41	0.45	0.01	-0.04	-0.18	0.03	0.03	-0.06	0.04	0.05	-0.14	0	-0.03	-0.09
FALSE	High	Master Protein	Q3UGX2	Sptb	Spectrin beta 1 OS=Mus musculus GN=Sptb PE=2 SV=1	0	926.37	56.8484	118	234	107	1	2329	267.9	5.49	High	High	High	High	High	High	High	High	High	High		-0.01	0.08	-0.22	-0.05	-0.11	-0.11	-0.4	-0.29	-0.29	0.1	0.12	-0.06	-0.06	-0.35	-0.08	-0.09	-0.3	0.06	0	-0.29	-0.01	0.08	-0.22
FALSE	High	Master Protein	Q91ZX7	Lrp1	Prolow-density lipoprotein receptor-related protein 1 OS=Mus musculus GN=Lrp1 PE=1 SV=1	0	690.03	28.3828	110	179	105	1	4545	504.4	5.36	High	High	High	High	High	High	High	High	High	High		0.11	-0.02	0.15	-0.14	-0.11	-0.19	-0.01	0.1	0.18	0.22	0.1	0.03	-0.05	0.13	0.02	0.13	0.17	0.05	0.08	0.18	0.11	-0.02	0.15
FALSE	High	Master Protein	P19096	Fasn	Fatty acid synthase OS=Mus musculus GN=Fasn PE=1 SV=2	0	1020.89	47.9233	103	267	103	1	2504	272.3	6.58	High	High	High	High	High	High	High	High	High	High		0	0	0.2	0.54	0.46	0.49	0.26	-0.2	-0.23	-0.46	-0.12	-0.08	-0.05	-0.28	0	0	0.2	0.05	-0.03	-0.23	0	0	0.2
FALSE	High	Master Protein	E9PUM4	Tln2	Talin-2 OS=Mus musculus GN=Tln2 PE=4 SV=1	0	1080.12	53.2651	127	246	100	1	2542	271.5	5.55	High	High	High	High	High	High	High	High	High	High		0	0.03	-0.15	0.11	0.06	0.12	-0.14	-0.2	-0.26	-0.06	-0.07	-0.05	0.01	-0.25	-0.03	-0.03	-0.18	-0.01	-0.06	-0.26	0	0.03	-0.15
FALSE	High	Master Protein	A2AN08-5	Ubr4	Isoform 5 of E3 ubiquitin-protein ligase UBR4 OS=Mus musculus GN=Ubr4	0	583.433	20.7949	98	135	98	1	5208	574.8	6.05	High	High	High	High	High	High	High	High	High	High		0.05	-0.04	0.08	0.2	0.18	0.16	0.11	-0.07	-0.05	-0.13	-0.09	-0.02	-0.04	-0.09	0.04	0.09	0.12	0.04	0.02	-0.05	0.05	-0.04	0.08
FALSE	High	Master Protein	P26039	Tln1	Talin-1 OS=Mus musculus GN=Tln1 PE=1 SV=2	0	924.679	50.3345	121	208	95	1	2541	269.7	6.18	High	High	High	High	High	High	High	High	High	High		0.14	0.06	0.64	0.51	0.51	0.53	0.95	0.44	0.42	-0.37	-0.37	0	0.02	0.44	-0.06	0.08	0.58	-0.02	-0.02	0.42	0.14	0.06	0.64
FALSE	High	Master Protein	K3W4R5	Ckap5	Cytoskeleton-associated protein 5 OS=Mus musculus GN=Ckap5 PE=4 SV=1	0	647.054	43.6024	91	158	91	1	2032	225.5	7.85	High	High	High	High	High	High	High	High	High	High		-0.02	-0.06	-0.01	0.05	0.01	0	0.04	0.03	0.04	-0.03	-0.11	-0.04	-0.05	-0.01	0.06	0.04	0.05	0.05	0.01	0.04	-0.02	-0.06	-0.01
FALSE	High	Master Protein	Q5SXR6	Cltc	Clathrin heavy chain 1 OS=Mus musculus GN=Cltc PE=2 SV=1	0	1984.88	62.3585	107	925	91	1	1679	191.9	5.69	High	High	High	High	High	High	High	High	High	High		-0.02	-0.05	-0.2	-0.42	-0.4	-0.44	-0.5	-0.1	-0.06	0.38	0.24	0.02	-0.02	-0.08	0.05	0.03	-0.15	0.02	0.04	-0.06	-0.02	-0.05	-0.2
FALSE	High	Master Protein	E9Q2E4	Gm15800	Protein Gm15800 OS=Mus musculus GN=Gm15800 PE=2 SV=2	0	448.377	24.0154	91	107	91	1	4418	483.8	6.06	High	High	High	High	High	High	High	High	High	High		-0.04	-0.12	-0.07	-0.2	-0.25	-0.25	-0.33	-0.08	-0.08	0.21	0.2	-0.05	-0.05	-0.13	0.12	0.08	0.05	0.05	0	-0.08	-0.04	-0.12	-0.07
FALSE	High	Master Protein	Q6URW6	Myh14	Myosin-14 OS=Mus musculus GN=Myh14 PE=1 SV=1	0	669.538	51.85	102	151	89	1	2000	228.4	5.55	High	High	High	High	High	High	High	High	High	High		0.11	0.14	0.39	1.07	1.06	1.09	1.13	0.07	0.04	-0.95	-0.8	-0.01	0.02	0.06	-0.14	-0.03	0.25	-0.02	-0.03	0.04	0.11	0.14	0.39
FALSE	High	Master Protein	E9PX29	Sptbn4	Protein Sptbn4 OS=Mus musculus GN=Sptbn4 PE=2 SV=1	0	634.228	44.6701	94	154	89	1	2561	288.6	6	High	High	High	High	High	High	High	High	High	High		-0.07	0.12	-0.15	0.19	0.19	0.22	0	-0.19	-0.22	-0.26	-0.21	0	0.03	-0.19	-0.12	-0.19	-0.27	-0.03	-0.03	-0.22	-0.07	0.12	-0.15
FALSE	High	Master Protein	Q8BL66	Eea1	Early endosome antigen 1 OS=Mus musculus GN=Eea1 PE=1 SV=2	0	500.158	54.9965	87	137	87	1	1411	160.8	5.77	High	High	High	High	High	High	High	High	High	High		0.11	0.08	0.15	-0.08	-0.07	-0.09	-0.12	-0.05	-0.03	0.18	0.21	0.01	-0.01	-0.04	-0.08	0.03	0.07	0.01	0.02	-0.03	0.11	0.08	0.15
FALSE	High	Master Protein	P08553	Nefm	Neurofilament medium polypeptide OS=Mus musculus GN=Nefm PE=1 SV=4	0	1212.74	75.9434	94	756	87	1	848	95.9	4.77	High	High	High	High	High	High	High	High	High	High		-0.13	0.1	-0.11	2	2.08	2.17	1.83	-0.25	-0.34	-2.21	-2	0.08	0.17	-0.17	-0.1	-0.23	-0.21	-0.17	-0.09	-0.34	-0.13	0.1	-0.11
FALSE	High	Master Protein	Q7TSJ2	Map6	Microtubule-associated protein 6 OS=Mus musculus GN=Map6 PE=1 SV=2	0	926.745	90.287	85	343	85	1	906	96.4	9.5	High	High	High	High	High	High	High	High	High	High		-0.08	0.12	-0.1	0.02	0	0.06	-0.28	-0.28	-0.34	-0.08	0.12	-0.02	0.04	-0.3	-0.12	-0.2	-0.22	-0.04	-0.06	-0.34	-0.08	0.12	-0.1
FALSE	High	Master Protein	A2AFQ0	Huwe1	E3 ubiquitin-protein ligase HUWE1 OS=Mus musculus GN=Huwe1 PE=2 SV=1	0	468.465	19.8036	83	117	83	1	4378	482.4	5.22	High	High	High	High	High	High	High	High	High	High		0.06	-0.08	0.07	-0.12	-0.1	-0.14	-0.12	-0.02	0.02	0.16	0.13	0.02	-0.02	0	0.08	0.14	0.15	0.02	0.04	0.02	0.06	-0.08	0.07
FALSE	High	Master Protein	F8VPK5	Rock2	Rho-associated protein kinase 2 OS=Mus musculus GN=Rock2 PE=2 SV=1	0	543.629	56.7003	90	158	81	1	1388	160.5	5.99	High	High	High	High	High	High	High	High	High	High		0.03	0.06	-0.17	-0.92	-0.93	-0.91	-0.96	-0.03	-0.05	0.96	0.73	-0.01	0.01	-0.04	-0.06	-0.03	-0.23	-0.01	-0.02	-0.05	0.03	0.06	-0.17
FALSE	High	Master Protein	Q8BX70	Vps13c	Vacuolar protein sorting-associated protein 13C OS=Mus musculus GN=Vps13c PE=1 SV=2	0	491.273	25.8805	82	104	80	1	3748	419.8	6.81	High	High	High	High	High	High	High	High	High	High		0	0	-0.01	0.05	0.02	0.01	-0.02	-0.04	-0.03	-0.02	-0.05	-0.03	-0.04	-0.07	0	0	-0.01	0.04	0.01	-0.03	0	0	-0.01
FALSE	High	Master Protein	P19246	Nefh	Neurofilament heavy polypeptide OS=Mus musculus GN=Nefh PE=1 SV=3	0	912.706	59.4495	82	504	76	1	1090	116.9	5.81	High	High	High	High	High	High	High	High	High	High		-0.02	0.18	0.12	2.39	2.49	2.59	2.19	-0.3	-0.4	-2.51	-2.13	0.1	0.2	-0.2	-0.18	-0.2	-0.06	-0.2	-0.1	-0.4	-0.02	0.18	0.12
FALSE	High	Master Protein	E9Q3L2	Pi4ka	Protein Pi4ka OS=Mus musculus GN=Pi4ka PE=4 SV=1	0	510.215	37.3288	76	125	76	1	2044	231.2	6.87	High	High	High	High	High	High	High	High	High	High		0.09	-0.01	-0.01	-0.51	-0.53	-0.55	-0.69	-0.16	-0.14	0.62	0.62	-0.02	-0.04	-0.18	0.01	0.1	0	0.04	0.02	-0.14	0.09	-0.01	-0.01
FALSE	High	Master Protein	P23116	Eif3a	Eukaryotic translation initiation factor 3 subunit A OS=Mus musculus GN=Eif3a PE=1 SV=5	0	318.125	47.619	76	126	74	1	1344	161.8	6.77	High	High	High	High	High	High	High	High	High	High		0.04	-0.01	0.12	-0.06	-0.08	-0.12	-0.06	0.02	0.06	0.12	0.12	-0.02	-0.06	0	0.01	0.05	0.13	0.06	0.04	0.06	0.04	-0.01	0.12
FALSE	High	Master Protein	Q6PB66	Lrpprc	Leucine-rich PPR motif-containing protein, mitochondrial OS=Mus musculus GN=Lrpprc PE=1 SV=2	0	511.788	50.5747	74	135	74	1	1392	156.5	6.83	High	High	High	High	High	High	High	High	High	High		0.09	-0.06	0.02	-0.02	0	-0.11	-0.11	-0.11	0	0.09	0.07	0.02	-0.09	-0.09	0.06	0.15	0.08	0.09	0.11	0	0.09	-0.06	0.02
FALSE	High	Master Protein	E9PVA8	Gcn1l1	Protein Gcn1l1 OS=Mus musculus GN=Gcn1l1 PE=2 SV=1	0	358.736	27.5552	73	95	73	1	2671	292.8	7.36	High	High	High	High	High	High	High	High	High	High		0	-0.08	0.12	-0.01	-0.07	-0.09	0.03	0.1	0.12	0.07	0.03	-0.06	-0.08	0.04	0.08	0.08	0.2	0.08	0.02	0.12	0	-0.08	0.12
FALSE	High	Master Protein	Q9EPN1	Nbea	Neurobeachin OS=Mus musculus GN=Nbea PE=1 SV=1	0	506.317	29.9046	79	121	71	1	2936	326.5	6.2	High	High	High	High	High	High	High	High	High	High		0.04	-0.03	-0.15	-0.67	-0.73	-0.7	-0.81	-0.08	-0.11	0.77	0.6	-0.06	-0.03	-0.14	0.03	0.07	-0.12	0.03	-0.03	-0.11	0.04	-0.03	-0.15
FALSE	High	Master Protein	F8VPN4	Agl	Protein Agl OS=Mus musculus GN=Agl PE=4 SV=1	0	481.882	47.1279	70	126	70	1	1532	174.2	6.74	High	High	High	High	High	High	High	High	High	High		0.18	0.03	0.07	0.73	0.8	0.69	0.72	-0.08	0.03	-0.62	-0.71	0.07	-0.04	-0.01	-0.03	0.15	0.04	0.04	0.11	0.03	0.18	0.03	0.07
FALSE	High	Master Protein	E9Q3M3	Dctn1	Dynactin subunit 1 OS=Mus musculus GN=Dctn1 PE=2 SV=1	0	587.899	58.307	69	150	69	1	1264	139.7	5.71	High	High	High	High	High	High	High	High	High	High		0.08	0.08	0.02	0.26	0.22	0.25	0.11	-0.11	-0.14	-0.14	-0.15	-0.04	-0.01	-0.15	-0.08	0	-0.06	0.01	-0.03	-0.14	0.08	0.08	0.02
FALSE	High	Master Protein	P11881	Itpr1	Inositol 1,4,5-trisphosphate receptor type 1 OS=Mus musculus GN=Itpr1 PE=1 SV=2	0	522.169	32.1571	87	133	69	1	2749	313	6.04	High	High	High	High	High	High	High	High	High	High		0.01	0.06	-0.19	-1.76	-1.85	-1.81	-1.58	0.27	0.23	1.86	1.33	-0.09	-0.05	0.18	-0.06	-0.05	-0.25	0.05	-0.04	0.23	0.01	0.06	-0.19
FALSE	High	Master Protein	Q8BTM8	Flna	Filamin-A OS=Mus musculus GN=Flna PE=1 SV=5	0	486.014	36.6075	80	107	68	1	2647	281	6.04	High	High	High	High	High	High	High	High	High	High		0.14	0.07	0.85	0.02	0.18	0.07	1.23	1.05	1.16	-0.04	-0.44	0.16	0.05	1.21	-0.07	0.07	0.78	-0.05	0.11	1.16	0.14	0.07	0.85
FALSE	High	Master Protein	Q64727	Vcl	Vinculin OS=Mus musculus GN=Vcl PE=1 SV=4	0	443.122	63.1332	68	122	68	1	1066	116.6	6	High	High	High	High	High	High	High	High	High	High		0.1	0.01	0.65	0.17	0.19	0.18	0.78	0.59	0.6	-0.09	-0.19	0.02	0.01	0.61	-0.01	0.09	0.64	-0.01	0.01	0.6	0.1	0.01	0.65
FALSE	High	Master Protein	P46460	Nsf	Vesicle-fusing ATPase OS=Mus musculus GN=Nsf PE=1 SV=2	0	860.12	70.6989	68	431	67	1	744	82.6	6.95	High	High	High	High	High	High	High	High	High	High		0.03	-0.04	-0.14	-0.21	-0.21	-0.21	-0.43	-0.22	-0.22	0.24	0.23	0	0	-0.22	0.04	0.07	-0.1	0	0	-0.22	0.03	-0.04	-0.14
FALSE	High	Master Protein	Q99PV0	Prpf8	Pre-mRNA-processing-splicing factor 8 OS=Mus musculus GN=Prpf8 PE=1 SV=2	0	331.933	29.5503	68	90	67	1	2335	273.4	8.84	High	High	High	High	High	High	High	High	High	High		0.01	0	0.02	-0.22	-0.29	-0.36	-0.29	0	0.07	0.3	0.25	-0.07	-0.14	-0.07	0	0.01	0.02	0.14	0.07	0.07	0.01	0	0.02
FALSE	High	Master Protein	P70398	Usp9x	Probable ubiquitin carboxyl-terminal hydrolase FAF-X OS=Mus musculus GN=Usp9x PE=1 SV=2	0	565.698	32.5909	82	139	67	1	2559	290.5	5.87	High	High	High	High	High	High	High	High	High	High		0.11	-0.09	0.06	-0.06	-0.08	-0.1	-0.08	0	0.02	0.19	0.08	-0.02	-0.04	-0.02	0.09	0.2	0.15	0.04	0.02	0.02	0.11	-0.09	0.06
FALSE	High	Master Protein	Q3UNH4	Gprin1	G protein-regulated inducer of neurite outgrowth 1 OS=Mus musculus GN=Gprin1 PE=1 SV=2	0	459.725	65.9871	66	132	66	1	932	95.4	7.93	High	High	High	High	High	High	High	High	High	High		0.07	-0.04	-0.27	-1.7	-1.77	-1.7	-1.89	-0.12	-0.19	1.84	1.56	-0.07	0	-0.19	0.04	0.11	-0.23	0	-0.07	-0.19	0.07	-0.04	-0.27
FALSE	High	Master Protein	Q9JLN9	Mtor	Serine/threonine-protein kinase mTOR OS=Mus musculus GN=Mtor PE=1 SV=2	0	384.936	28.9918	66	96	65	1	2549	288.6	7.17	High	High	High	High	High	High	High	High	High	High		0.05	-0.01	0.07	-0.14	-0.15	-0.18	-0.13	0.02	0.05	0.2	0.14	-0.01	-0.04	0.01	0.01	0.06	0.08	0.04	0.03	0.05	0.05	-0.01	0.07
FALSE	High	Master Protein	P58281-2	Opa1	Isoform 2 of Dynamin-like 120 kDa protein, mitochondrial OS=Mus musculus GN=Opa1	0	581.191	56.4694	65	169	65	1	997	115.5	7.55	High	High	High	High	High	High	High	High	High	High		0.02	0.09	-0.11	-0.16	-0.16	-0.16	-0.41	-0.25	-0.25	0.18	0.24	0	0	-0.25	-0.09	-0.07	-0.2	0	0	-0.25	0.02	0.09	-0.11
FALSE	High	Master Protein	Q920I9	Wdr7	WD repeat-containing protein 7 OS=Mus musculus GN=Wdr7 PE=1 SV=3	0	567.456	46.9443	64	134	64	1	1489	163.3	6.9	High	High	High	High	High	High	High	High	High	High		0.01	-0.06	-0.08	-0.37	-0.38	-0.41	-0.54	-0.16	-0.13	0.39	0.4	-0.01	-0.04	-0.17	0.06	0.07	-0.02	0.04	0.03	-0.13	0.01	-0.06	-0.08
FALSE	High	Master Protein	Q5SWU9-2	Acaca	Isoform 2 of Acetyl-CoA carboxylase 1 OS=Mus musculus GN=Acaca	0	354.62	28.8292	63	91	63	1	2383	269.8	6.51	High	High	High	High	High	High	High	High	High	High		0.04	0.03	0.15	0.49	0.43	0.37	0.39	-0.04	0.02	-0.39	-0.3	-0.06	-0.12	-0.1	-0.03	0.01	0.12	0.12	0.06	0.02	0.04	0.03	0.15
FALSE	High	Master Protein	P48722	Hspa4l	Heat shock 70 kDa protein 4L OS=Mus musculus GN=Hspa4l PE=1 SV=2	0	669.842	76.0143	66	229	63	1	838	94.3	5.74	High	High	High	High	High	High	High	High	High	High		0	0.03	-0.22	0.69	0.71	0.73	0.4	-0.31	-0.33	-0.71	-0.68	0.02	0.04	-0.29	-0.03	-0.03	-0.25	-0.04	-0.02	-0.33	0	0.03	-0.22
FALSE	High	Master Protein	G3X9H5	Htt	Huntingtin OS=Mus musculus GN=Htt PE=4 SV=1	0	368.94	23.0128	63	93	63	1	3120	344.6	6.28	High	High	High	High	High	High	High	High	High	High		0.03	0	-0.08	-0.39	-0.43	-0.42	-0.49	-0.06	-0.07	0.46	0.35	-0.04	-0.03	-0.1	0	0.03	-0.08	0.03	-0.01	-0.07	0.03	0	-0.08
FALSE	High	Master Protein	Q8CGC7	Eprs	Bifunctional glutamate/proline--tRNA ligase OS=Mus musculus GN=Eprs PE=1 SV=4	0	505.877	44.9074	63	113	62	1	1512	170	7.66	High	High	High	High	High	High	High	High	High	High		0.04	-0.04	0.07	0.09	0.04	0.02	0.11	0.07	0.09	0	-0.1	-0.05	-0.07	0.02	0.04	0.08	0.11	0.07	0.02	0.09	0.04	-0.04	0.07
FALSE	High	Master Protein	A2AVJ7	Rrbp1	Ribosome-binding protein 1 OS=Mus musculus GN=Rrbp1 PE=2 SV=1	0	474.852	65.7787	81	123	62	1	1464	158.3	9.19	High	High	High	High	High	High	High	High	High	High		0.17	-0.08	0.45	0.52	0.44	0.41	0.59	0.15	0.18	-0.27	-0.2	-0.08	-0.11	0.07	0.08	0.25	0.53	0.11	0.03	0.18	0.17	-0.08	0.45
FALSE	High	Master Protein	Q64514-2	Tpp2	Isoform Short of Tripeptidyl-peptidase 2 OS=Mus musculus GN=Tpp2	0	522.691	56.5252	61	136	61	1	1249	138.4	6.38	High	High	High	High	High	High	High	High	High	High		-0.03	-0.08	-0.09	0.05	0.01	-0.01	-0.18	-0.19	-0.17	-0.04	0.03	-0.04	-0.06	-0.23	0.08	0.05	-0.01	0.06	0.02	-0.17	-0.03	-0.08	-0.09
FALSE	High	Master Protein	Q8CC88	Vwa8	von Willebrand factor A domain-containing protein 8 OS=Mus musculus GN=Vwa8 PE=2 SV=2	0	345.705	34.9606	61	83	61	1	1905	213.3	6.6	High	High	High	High	High	High	High	High	High	High		0.08	0.09	0.21	0.56	0.64	0.53	0.68	0.04	0.15	-0.56	-0.53	0.08	-0.03	0.12	-0.09	-0.01	0.12	0.03	0.11	0.15	0.08	0.09	0.21
FALSE	High	Master Protein	G3UYW1	Wdfy3	WD repeat and FYVE domain-containing protein 3 OS=Mus musculus GN=Wdfy3 PE=2 SV=1	0	306.018	19.9092	61	78	61	1	3526	394	6.77	High	High	High	High	High	High	High	High	High	High		0	-0.03	0.01	0.02	0.02	0.01	-0.03	-0.05	-0.04	-0.02	-0.02	0	-0.01	-0.05	0.03	0.03	0.04	0.01	0.01	-0.04	0	-0.03	0.01
FALSE	High	Master Protein	Q6P9K8	Caskin1	Caskin-1 OS=Mus musculus GN=Caskin1 PE=1 SV=2	0	521.996	50.9434	62	120	60	1	1431	150.4	9.17	High	High	High	High	High	High	High	High	High	High		0.04	0.05	-0.2	0.22	0.21	0.24	-0.14	-0.35	-0.38	-0.17	-0.12	-0.01	0.02	-0.36	-0.05	-0.01	-0.25	-0.02	-0.03	-0.38	0.04	0.05	-0.2
FALSE	High	Master Protein	O70318	Epb41l2	Band 4.1-like protein 2 OS=Mus musculus GN=Epb41l2 PE=1 SV=2	0	596.887	59.2105	65	169	60	1	988	109.9	5.43	High	High	High	High	High	High	High	High	High	High		0.12	0.12	0.43	0.6	0.55	0.68	0.67	0.12	-0.01	-0.43	-0.3	-0.05	0.08	0.07	-0.12	0	0.31	-0.08	-0.13	-0.01	0.12	0.12	0.43
FALSE	High	Master Protein	P20357	Map2	Microtubule-associated protein 2 OS=Mus musculus GN=Map2 PE=1 SV=2	0	1687.21	63.895	134	508	60	1	1828	199	4.91	High	High	High	High	High	High	High	High	High	High		0.08	0.04	-0.21	-0.63	-0.59	-0.72	-0.9	-0.31	-0.18	0.67	0.63	0.04	-0.09	-0.27	-0.04	0.04	-0.25	0.09	0.13	-0.18	0.08	0.04	-0.21
FALSE	High	Master Protein	E9QPE7	Myh11	Myosin-11 OS=Mus musculus GN=Myh11 PE=4 SV=1	0	523.662	43.5501	88	142	60	1	1938	223.2	5.5	High	High	High	High	High	High	High	High	High	High		0.18	0.04	0.34	-0.42	-0.46	-0.44	-0.26	0.2	0.18	0.64	0.54	-0.04	-0.02	0.16	-0.04	0.14	0.3	0.02	-0.02	0.18	0.18	0.04	0.34
FALSE	High	Master Protein	E9QPD7	Pcx	Pyruvate carboxylase OS=Mus musculus GN=Pcx PE=2 SV=1	0	592.347	53.1807	60	176	60	1	1179	129.7	6.71	High	High	High	High	High	High	High	High	High	High		0.12	0.06	0.12	0.38	0.43	0.36	0.31	-0.12	-0.05	-0.31	-0.25	0.05	-0.02	-0.07	-0.06	0.06	0.06	0.02	0.07	-0.05	0.12	0.06	0.12
FALSE	High	Master Protein	Q60864	Stip1	Stress-induced-phosphoprotein 1 OS=Mus musculus GN=Stip1 PE=1 SV=1	0	574.639	74.0331	60	235	60	1	543	62.5	6.8	High	High	High	High	High	High	High	High	High	High		-0.03	-0.01	-0.21	0.29	0.33	0.3	0.15	-0.18	-0.15	-0.36	-0.42	0.04	0.01	-0.14	0.01	-0.02	-0.2	-0.01	0.03	-0.15	-0.03	-0.01	-0.21
FALSE	High	Master Protein	F6SEU4	Syngap1	Ras GTPase-activating protein SynGAP OS=Mus musculus GN=Syngap1 PE=3 SV=2	0	612.249	51.0448	65	163	60	1	1340	148.1	8.98	High	High	High	High	High	High	High	High	High	High		0.06	-0.01	-0.33	-1.72	-1.77	-1.74	-1.75	0.02	-0.01	1.83	1.36	-0.05	-0.02	-0.03	0.01	0.07	-0.32	0.02	-0.03	-0.01	0.06	-0.01	-0.33
FALSE	High	Master Protein	P14824	Anxa6	Annexin A6 OS=Mus musculus GN=Anxa6 PE=1 SV=3	0	587.648	71.471	61	193	59	1	673	75.8	5.5	High	High	High	High	High	High	High	High	High	High		0.04	0	0.17	1.06	1.08	1.11	1.02	-0.06	-0.09	-1.04	-0.91	0.02	0.05	-0.04	0	0.04	0.17	-0.05	-0.03	-0.09	0.04	0	0.17
FALSE	High	Master Protein	Q9Z1B3	Plcb1	1-phosphatidylinositol 4,5-bisphosphate phosphodiesterase beta-1 OS=Mus musculus GN=Plcb1 PE=1 SV=2	0	610.17	43.2566	60	157	59	1	1216	138.3	6.13	High	High	High	High	High	High	High	High	High	High		0.07	0.09	-0.27	-1.55	-1.6	-1.58	-1.66	-0.06	-0.08	1.67	1.33	-0.05	-0.03	-0.11	-0.09	-0.02	-0.36	0.03	-0.02	-0.08	0.07	0.09	-0.27
FALSE	High	Master Protein	F7BQW7	Synj1	Synaptojanin-1 (Fragment) OS=Mus musculus GN=Synj1 PE=4 SV=1	0	641.521	55.2115	66	178	59	1	1324	146.4	7.9	High	High	High	High	High	High	High	High	High	High		0.04	0.01	-0.06	-0.35	-0.37	-0.31	-0.46	-0.09	-0.15	0.41	0.34	-0.02	0.04	-0.11	-0.01	0.03	-0.07	-0.04	-0.06	-0.15	0.04	0.01	-0.06
FALSE	High	Master Protein	Q6ZQ38	Cand1	Cullin-associated NEDD8-dissociated protein 1 OS=Mus musculus GN=Cand1 PE=2 SV=2	0	531.969	50.6504	61	189	58	1	1230	136.2	5.78	High	High	High	High	High	High	High	High	High	High		0.05	-0.15	-0.04	0.23	0.24	0.26	0.14	-0.1	-0.12	-0.19	-0.24	0.01	0.03	-0.09	0.15	0.2	0.11	-0.03	-0.02	-0.12	0.05	-0.15	-0.04
FALSE	High	Master Protein	Q80U49	Cep170b	Centrosomal protein of 170 kDa protein B OS=Mus musculus GN=Cep170b PE=1 SV=2	0	323.052	41.6137	61	77	58	1	1574	170.7	6.87	High	High	High	High	High	High	High	High	High	High		-0.02	0.03	-0.11	-0.35	-0.4	-0.3	-0.49	-0.09	-0.19	0.38	0.32	-0.05	0.05	-0.14	-0.03	-0.05	-0.14	-0.05	-0.1	-0.19	-0.02	0.03	-0.11
FALSE	High	Master Protein	P17710-3	Hk1	Isoform HK1 of Hexokinase-1 OS=Mus musculus GN=Hk1	0	747.211	59.3682	62	372	58	1	918	102.2	6.8	High	High	High	High	High	High	High	High	High	High		-0.03	-0.08	-0.1	-0.46	-0.45	-0.47	-0.53	-0.08	-0.06	0.42	0.37	0.01	-0.01	-0.07	0.08	0.05	-0.02	0.01	0.02	-0.06	-0.03	-0.08	-0.1
FALSE	High	Master Protein	Q9ERU9	Ranbp2	E3 SUMO-protein ligase RanBP2 OS=Mus musculus GN=Ranbp2 PE=1 SV=2	0	267.04	20.963	59	77	58	1	3053	340.9	6.18	High	High	High	High	High	High	High	High	High	High		-0.02	0	-0.01	-0.25	-0.34	-0.34	-0.33	0.01	0.01	0.32	0.26	-0.09	-0.09	-0.08	0	-0.02	-0.01	0.09	0	0.01	-0.02	0	-0.01
FALSE	High	Master Protein	B9EHJ3	Tjp1	Tight junction protein ZO-1 OS=Mus musculus GN=Tjp1 PE=2 SV=1	0	368.704	38.1602	59	89	58	1	1685	188.7	6.67	High	High	High	High	High	High	High	High	High	High		0.13	0.11	0.42	0.25	0.24	0.2	0.55	0.31	0.35	-0.11	-0.19	-0.01	-0.05	0.3	-0.11	0.02	0.31	0.05	0.04	0.35	0.13	0.11	0.42
FALSE	High	Master Protein	E9Q6R7	Utrn	Protein Utrn OS=Mus musculus GN=Utrn PE=2 SV=1	0	279.897	19.3586	61	70	58	1	3430	392.5	5.33	High	High	High	High	High	High	High	High	High	High		0.13	0.1	0.49	0.44	0.47	0.39	0.79	0.32	0.4	-0.34	-0.36	0.03	-0.05	0.35	-0.1	0.03	0.39	0.05	0.08	0.4	0.13	0.1	0.49
FALSE	High	Master Protein	Q7TT50	Cdc42bpb	Serine/threonine-protein kinase MRCK beta OS=Mus musculus GN=Cdc42bpb PE=1 SV=2	0	378.172	38.7624	66	100	57	1	1713	194.6	6.46	High	High	High	High	High	High	High	High	High	High		0.05	0.04	-0.06	-0.62	-0.69	-0.62	-0.74	-0.05	-0.12	0.74	0.62	-0.07	0	-0.12	-0.04	0.01	-0.1	0	-0.07	-0.12	0.05	0.04	-0.06
FALSE	High	Master Protein	Q3U2G2	Hspa4	Heat shock 70 kDa protein 4 OS=Mus musculus GN=Hspa4 PE=2 SV=1	0	758.131	81.1164	61	233	57	1	842	94.1	5.21	High	High	High	High	High	High	High	High	High	High		0.01	-0.02	-0.13	-0.05	-0.04	-0.03	-0.13	-0.09	-0.1	0.05	-0.06	0.01	0.02	-0.08	0.02	0.03	-0.11	-0.02	-0.01	-0.1	0.01	-0.02	-0.13
FALSE	High	Master Protein	P28738	Kif5c	Kinesin heavy chain isoform 5C OS=Mus musculus GN=Kif5c PE=1 SV=3	0	600.715	72.8033	76	154	57	1	956	109.2	6.19	High	High	High	High	High	High	High	High	High	High		0.03	0.03	-0.14	0.14	0.12	0.1	-0.08	-0.2	-0.18	-0.09	-0.12	-0.02	-0.04	-0.22	-0.03	0	-0.17	0.04	0.02	-0.18	0.03	0.03	-0.14
FALSE	High	Master Protein	Q5SWZ5	Mprip	Myosin phosphatase Rho-interacting protein OS=Mus musculus GN=Mprip PE=2 SV=1	0	302.296	29.5284	58	68	57	1	2269	257.1	5.59	High	High	High	High	High	High	High	High	High	High		0.01	0.06	-0.04	-0.34	-0.35	-0.4	-0.33	0.02	0.07	0.36	0.23	-0.01	-0.06	0.01	-0.06	-0.05	-0.1	0.06	0.05	0.07	0.01	0.06	-0.04
FALSE	High	Master Protein	E9PUJ6	Mycbp2	Probable E3 ubiquitin-protein ligase MYCBP2 OS=Mus musculus GN=Mycbp2 PE=2 SV=1	0	247.672	12.6212	57	66	57	1	4746	520.5	7.09	High	High	High	High	High	High	High	High	High	High		-0.06	-0.05	-0.02	0.02	0.01	0.04	-0.09	-0.1	-0.13	-0.07	0.01	-0.01	0.02	-0.11	0.05	-0.01	0.03	-0.02	-0.03	-0.13	-0.06	-0.05	-0.02
FALSE	High	Master Protein	Q5SYD0	Myo1d	Unconventional myosin-Id OS=Mus musculus GN=Myo1d PE=1 SV=1	0	503.851	56.66	57	131	57	1	1006	116	9.41	High	High	High	High	High	High	High	High	High	High		-0.14	0.23	0.27	1.64	1.43	1.73	1.38	-0.05	-0.35	-1.57	-1.17	-0.21	0.09	-0.26	-0.23	-0.37	0.04	-0.09	-0.3	-0.35	-0.14	0.23	0.27
FALSE	High	Master Protein	Q6P4T2	Snrnp200	U5 small nuclear ribonucleoprotein 200 kDa helicase OS=Mus musculus GN=Snrnp200 PE=2 SV=1	0	315.652	29.2603	57	81	57	1	2136	244.4	6.06	High	High	High	High	High	High	High	High	High	High		0.05	0.02	0.02	-0.23	-0.24	-0.34	-0.24	0	0.1	0.29	0.2	-0.01	-0.11	-0.01	-0.02	0.03	0	0.11	0.1	0.1	0.05	0.02	0.02
FALSE	High	Master Protein	Q5SNZ0	Ccdc88a	Girdin OS=Mus musculus GN=Ccdc88a PE=1 SV=2	0	252.362	29.5782	57	67	56	1	1873	215.8	6.24	High	High	High	High	High	High	High	High	High	High		0.07	0.06	0.12	0.02	-0.03	-0.06	-0.06	-0.03	0	0.1	0.12	-0.05	-0.08	-0.08	-0.06	0.01	0.06	0.08	0.03	0	0.07	0.06	0.12
FALSE	High	Master Protein	Q9Z0H8	Clip2	CAP-Gly domain-containing linker protein 2 OS=Mus musculus GN=Clip2 PE=1 SV=2	0	432.744	57.4021	64	106	56	1	1047	115.8	6.48	High	High	High	High	High	High	High	High	High	High		0.06	0.12	0	0.01	0.04	0.07	-0.05	-0.09	-0.12	0.02	-0.01	0.03	0.06	-0.06	-0.12	-0.06	-0.12	-0.06	-0.03	-0.12	0.06	0.12	0
FALSE	High	Master Protein	B8QI35	Ppfia3	Liprin-alpha 3 OS=Mus musculus GN=Ppfia3 PE=2 SV=1	0	402.222	52.0938	66	106	56	1	1194	133.3	5.64	High	High	High	High	High	High	High	High	High	High		-0.01	0.06	-0.21	-0.91	-0.99	-0.93	-1.1	-0.11	-0.17	0.98	0.83	-0.08	-0.02	-0.19	-0.06	-0.07	-0.27	0.02	-0.06	-0.17	-0.01	0.06	-0.21
FALSE	High	Master Protein	Q99KI0	Aco2	Aconitate hydratase, mitochondrial OS=Mus musculus GN=Aco2 PE=1 SV=1	0	1000.73	63.8462	55	456	55	1	780	85.4	7.93	High	High	High	High	High	High	High	High	High	High		-0.02	0	-0.13	0.11	0.15	0.09	-0.01	-0.16	-0.1	-0.17	-0.18	0.04	-0.02	-0.12	0	-0.02	-0.13	0.02	0.06	-0.1	-0.02	0	-0.13
FALSE	High	Master Protein	Q8CI94	Pygb	Glycogen phosphorylase, brain form OS=Mus musculus GN=Pygb PE=1 SV=3	0	939.027	66.3108	67	368	55	1	843	96.7	6.73	High	High	High	High	High	High	High	High	High	High		0.22	0.08	0.24	0.75	0.79	0.75	0.75	-0.04	0	-0.57	-0.57	0.04	0	0	-0.08	0.14	0.16	0	0.04	0	0.22	0.08	0.24
FALSE	High	Master Protein	D3YZU1	Shank1	SH3 and multiple ankyrin repeat domains protein 1 OS=Mus musculus GN=Shank1 PE=2 SV=1	0	387.546	32.4412	58	86	55	1	2167	226.2	8.34	High	High	High	High	High	High	High	High	High	High		0.09	-0.03	-0.2	-1.28	-1.33	-1.28	-1.36	-0.03	-0.08	1.42	1.1	-0.05	0	-0.08	0.03	0.12	-0.17	0	-0.05	-0.08	0.09	-0.03	-0.2
FALSE	High	Master Protein	Q8R0Y6	Aldh1l1	Cytosolic 10-formyltetrahydrofolate dehydrogenase OS=Mus musculus GN=Aldh1l1 PE=2 SV=1	0	681.314	69.1796	60	164	54	1	902	98.6	5.91	High	High	High	High	High	High	High	High	High	High		0.26	0.06	0.66	0.18	0.29	0.13	0.56	0.27	0.43	-0.03	0.04	0.11	-0.05	0.38	-0.06	0.2	0.6	0.05	0.16	0.43	0.26	0.06	0.66
FALSE	High	Master Protein	Q8CIE6	Copa	Coatomer subunit alpha OS=Mus musculus GN=Copa PE=1 SV=2	0	392.624	49.0196	54	92	54	1	1224	138.3	7.65	High	High	High	High	High	High	High	High	High	High		0.07	-0.08	0.2	-0.06	-0.05	-0.14	0.05	0.1	0.19	0.12	0.09	0.01	-0.08	0.11	0.08	0.15	0.28	0.08	0.09	0.19	0.07	-0.08	0.2
FALSE	High	Master Protein	Q80X90	Flnb	Filamin-B OS=Mus musculus GN=Flnb PE=1 SV=3	0	406.958	30.7456	64	86	54	1	2602	277.7	5.71	High	High	High	High	High	High	High	High	High	High		0.02	0.11	0.64	0.3	0.29	0.36	0.76	0.47	0.4	-0.27	-0.18	-0.01	0.06	0.46	-0.11	-0.09	0.53	-0.06	-0.07	0.4	0.02	0.11	0.64
FALSE	High	Master Protein	Q64521	Gpd2	Glycerol-3-phosphate dehydrogenase, mitochondrial OS=Mus musculus GN=Gpd2 PE=1 SV=2	0	615.533	68.9133	54	203	54	1	727	80.9	6.61	High	High	High	High	High	High	High	High	High	High		0.04	0	0.01	-0.1	-0.03	-0.08	0.08	0.11	0.16	0.07	-0.13	0.07	0.02	0.18	0	0.04	0.01	-0.02	0.05	0.16	0.04	0	0.01
FALSE	High	Master Protein	Q0KL02-4	Trio	Isoform 4 of Triple functional domain protein OS=Mus musculus GN=Trio	0	381.256	23.3645	71	97	54	1	3103	347.7	6.35	High	High	High	High	High	High	High	High	High	High		0.04	-0.05	-0.11	-0.84	-0.88	-0.85	-0.97	-0.09	-0.12	0.92	0.8	-0.04	-0.01	-0.13	0.05	0.09	-0.06	0.01	-0.03	-0.12	0.04	-0.05	-0.11
FALSE	High	Master Protein	P12960	Cntn1	Contactin-1 OS=Mus musculus GN=Cntn1 PE=1 SV=1	0	890.231	59.6078	53	288	53	1	1020	113.3	6.16	High	High	High	High	High	High	High	High	High	High		0.02	0.09	-0.01	-0.22	-0.23	-0.27	-0.25	-0.02	0.02	0.25	0.18	-0.01	-0.05	-0.03	-0.09	-0.07	-0.1	0.05	0.04	0.02	0.02	0.09	-0.01
FALSE	High	Master Protein	Q8VDJ3	Hdlbp	Vigilin OS=Mus musculus GN=Hdlbp PE=1 SV=1	0	335.268	45.1893	53	85	53	1	1268	141.7	6.87	High	High	High	High	High	High	High	High	High	High		0.1	0.05	0.21	0.34	0.34	0.28	0.3	-0.04	0.02	-0.24	-0.15	0	-0.06	-0.04	-0.05	0.05	0.16	0.06	0.06	0.02	0.1	0.05	0.21
FALSE	High	Master Protein	P38647	Hspa9	Stress-70 protein, mitochondrial OS=Mus musculus GN=Hspa9 PE=1 SV=3	0	751.926	67.1576	54	229	53	1	679	73.4	6.07	High	High	High	High	High	High	High	High	High	High		0.12	0.1	0.01	0.26	0.34	0.29	0.26	-0.08	-0.03	-0.22	-0.31	0.08	0.03	0	-0.1	0.02	-0.09	-0.03	0.05	-0.03	0.12	0.1	0.01
FALSE	High	Master Protein	P48678	Lmna	Prelamin-A/C OS=Mus musculus GN=Lmna PE=1 SV=2	0	467.685	74.5865	55	133	53	1	665	74.2	6.98	High	High	High	High	High	High	High	High	High	High		-0.04	0.21	0.16	-0.25	-0.21	-0.3	-0.06	0.15	0.24	0.17	0.16	0.04	-0.05	0.19	-0.21	-0.25	-0.05	0.05	0.09	0.24	-0.04	0.21	0.16
FALSE	High	Master Protein	P08551	Nefl	Neurofilament light polypeptide OS=Mus musculus GN=Nefl PE=1 SV=5	0	1014.25	72.9282	58	780	53	1	543	61.5	4.64	High	High	High	High	High	High	High	High	High	High		-0.05	0.13	-0.03	2.19	2.23	2.38	2.07	-0.16	-0.31	-2.28	-2.16	0.04	0.19	-0.12	-0.13	-0.18	-0.16	-0.19	-0.15	-0.31	-0.05	0.13	-0.03
FALSE	High	Master Protein	O35551-6	Rabep1	Isoform 6 of Rab GTPase-binding effector protein 1 OS=Mus musculus GN=Rabep1	0	268.736	52.3148	53	74	53	1	864	99.7	5.01	High	High	High	High	High	High	High	High	High	High		-0.02	0.09	-0.04	-0.36	-0.36	-0.38	-0.36	0	0.02	0.34	0.26	0	-0.02	0	-0.09	-0.11	-0.13	0.02	0.02	0.02	-0.02	0.09	-0.04
FALSE	High	Master Protein	Q80XI3-3	Eif4g3	Isoform 3 of Eukaryotic translation initiation factor 4 gamma 3 OS=Mus musculus GN=Eif4g3	0	320.265	38.1132	59	89	52	1	1590	176	5.6	High	High	High	High	High	High	High	High	High	High		0.01	0.06	-0.12	-0.26	-0.32	-0.3	-0.58	-0.26	-0.28	0.33	0.4	-0.06	-0.04	-0.32	-0.06	-0.05	-0.18	0.04	-0.02	-0.28	0.01	0.06	-0.12
FALSE	High	Master Protein	Q9JKY5	Hip1r	Huntingtin-interacting protein 1-related protein OS=Mus musculus GN=Hip1r PE=1 SV=2	0	316.587	54.3071	55	70	52	1	1068	119.4	6.52	High	High	High	High	High	High	High	High	High	High		0.11	0.05	0.05	-0.17	-0.15	-0.19	-0.25	-0.1	-0.06	0.26	0.24	0.02	-0.02	-0.08	-0.05	0.06	0	0.02	0.04	-0.06	0.11	0.05	0.05
FALSE	High	Master Protein	Q9WU78	Pdcd6ip	Programmed cell death 6-interacting protein OS=Mus musculus GN=Pdcd6ip PE=1 SV=3	0	414.29	59.3786	52	103	52	1	869	96	6.52	High	High	High	High	High	High	High	High	High	High		0.08	0.03	0.06	0.64	0.67	0.71	0.61	-0.06	-0.1	-0.59	-0.61	0.03	0.07	-0.03	-0.03	0.05	0.03	-0.07	-0.04	-0.1	0.08	0.03	0.06
FALSE	High	Master Protein	Q8C0T5	Sipa1l1	Signal-induced proliferation-associated 1-like protein 1 OS=Mus musculus GN=Sipa1l1 PE=1 SV=2	0	307.032	33.8945	53	72	52	1	1782	196.9	8.13	High	High	High	High	High	High	High	High	High	High		0.04	0.07	-0.16	-1.1	-1.12	-1.05	-1.2	-0.08	-0.15	1.16	0.98	-0.02	0.05	-0.1	-0.07	-0.03	-0.23	-0.05	-0.07	-0.15	0.04	0.07	-0.16
FALSE	High	Master Protein	Q8BGQ7	Aars	Alanine--tRNA ligase, cytoplasmic OS=Mus musculus GN=Aars PE=1 SV=1	0	465.869	52.8926	52	136	51	1	968	106.8	5.67	High	High	High	High	High	High	High	High	High	High		0.1	0.06	0.06	0.52	0.57	0.56	0.43	-0.14	-0.13	-0.47	-0.43	0.05	0.04	-0.09	-0.06	0.04	0	-0.04	0.01	-0.13	0.1	0.06	0.06
FALSE	High	Master Protein	Q6PIE5	Atp1a2	Sodium/potassium-transporting ATPase subunit alpha-2 OS=Mus musculus GN=Atp1a2 PE=1 SV=1	0	1627.88	61.2745	74	1093	51	1	1020	112.1	5.55	High	High	High	High	High	High	High	High	High	High		0.04	-0.05	0.22	1.08	1.19	1.03	0.91	-0.28	-0.12	-1.15	-0.75	0.11	-0.05	-0.17	0.05	0.09	0.27	0.05	0.16	-0.12	0.04	-0.05	0.22
FALSE	High	Master Protein	P09405	Ncl	Nucleolin OS=Mus musculus GN=Ncl PE=1 SV=2	0	281.295	48.6563	51	104	51	1	707	76.7	4.75	High	High	High	High	High	High	High	High	High	High		0.03	0.03	-0.13	-0.35	-0.36	-0.39	-0.41	-0.05	-0.02	0.39	0.22	-0.01	-0.04	-0.06	-0.03	0	-0.16	0.04	0.03	-0.02	0.03	0.03	-0.13
FALSE	High	Master Protein	Q11011	Npepps	Puromycin-sensitive aminopeptidase OS=Mus musculus GN=Npepps PE=1 SV=2	0	533.259	60.8696	51	158	51	1	920	103.3	5.9	High	High	High	High	High	High	High	High	High	High		0.08	0.05	0	0.07	0.06	0.08	0.06	0	-0.02	0.02	-0.12	-0.01	0.01	-0.01	-0.05	0.03	-0.05	-0.01	-0.02	-0.02	0.08	0.05	0
FALSE	High	Master Protein	B2RXX4	Sbf1	Myotubularin-related protein 5 OS=Mus musculus GN=Sbf1 PE=2 SV=1	0	385.658	34.2842	56	98	51	1	1893	211.3	7.33	High	High	High	High	High	High	High	High	High	High		-0.06	-0.06	-0.05	-0.37	-0.44	-0.38	-0.49	-0.05	-0.11	0.38	0.38	-0.07	-0.01	-0.12	0.06	0	0.01	0.01	-0.06	-0.11	-0.06	-0.06	-0.05
FALSE	High	Master Protein	Q8BYI9	Tnr	Tenascin-R OS=Mus musculus GN=Tnr PE=1 SV=2	0	618.09	45.8027	52	179	51	1	1358	149.5	4.94	High	High	High	High	High	High	High	High	High	High		-0.09	0.01	0	-0.02	-0.09	-0.09	-0.08	0.01	0.01	0	0.02	-0.07	-0.07	-0.06	-0.01	-0.1	-0.01	0.07	0	0.01	-0.09	0.01	0
FALSE	High	Master Protein	O88738	Birc6	Baculoviral IAP repeat-containing protein 6 OS=Mus musculus GN=Birc6 PE=1 SV=2	0	215.013	11.4093	50	61	50	1	4882	531.8	6.07	High	High	High	High	High	High	High	High	High	High		0.04	-0.04	0.01	-0.05	-0.1	-0.13	-0.17	-0.07	-0.04	0.14	0.12	-0.05	-0.08	-0.12	0.04	0.08	0.05	0.08	0.03	-0.04	0.04	-0.04	0.01
FALSE	High	Master Protein	Q6A065	Cep170	Centrosomal protein of 170 kDa OS=Mus musculus GN=Cep170 PE=1 SV=2	0	296.127	37.9093	53	69	50	1	1588	174.9	7.17	High	High	High	High	High	High	High	High	High	High		0.03	0.02	-0.1	-0.03	-0.08	-0.07	-0.3	-0.22	-0.23	0.11	0.14	-0.05	-0.04	-0.27	-0.02	0.01	-0.12	0.04	-0.01	-0.23	0.03	0.02	-0.1
FALSE	High	Master Protein	Q6PH08	Erc2	ERC protein 2 OS=Mus musculus GN=Erc2 PE=1 SV=2	0	363.966	52.7691	63	114	50	1	957	110.6	7.03	High	High	High	High	High	High	High	High	High	High		0.02	0.04	-0.15	-1.13	-1.1	-1.19	-1.25	-0.15	-0.06	1.12	1.04	0.03	-0.06	-0.12	-0.04	-0.02	-0.19	0.06	0.09	-0.06	0.02	0.04	-0.15
FALSE	High	Master Protein	Q61699	Hsph1	Heat shock protein 105 kDa OS=Mus musculus GN=Hsph1 PE=1 SV=2	0	613.117	61.1888	53	180	50	1	858	96.3	5.53	High	High	High	High	High	High	High	High	High	High		-0.02	-0.02	-0.06	-0.07	-0.08	-0.14	-0.26	-0.18	-0.12	0.06	0.14	-0.01	-0.07	-0.19	0.02	0	-0.04	0.07	0.06	-0.12	-0.02	-0.02	-0.06
FALSE	High	Master Protein	Q61768	Kif5b	Kinesin-1 heavy chain OS=Mus musculus GN=Kif5b PE=1 SV=3	0	531.873	68.1205	68	138	50	1	963	109.5	6.44	High	High	High	High	High	High	High	High	High	High		0.08	0.03	0.32	0.86	0.85	0.8	0.85	0	0.05	-0.77	-0.59	-0.01	-0.06	-0.01	-0.03	0.05	0.29	0.06	0.05	0.05	0.08	0.03	0.32
FALSE	High	Master Protein	Q04690-2	Nf1	Isoform 1 of Neurofibromin OS=Mus musculus GN=Nf1	0	344.045	22.4113	64	99	50	1	2820	317	7.27	High	High	High	High	High	High	High	High	High	High		0.03	-0.04	0.01	0.11	0.08	0.08	0.11	0.03	0.03	-0.05	-0.16	-0.03	-0.03	0	0.04	0.07	0.05	0.03	0	0.03	0.03	-0.04	0.01
FALSE	High	Master Protein	Q9WUB3	Pygm	Glycogen phosphorylase, muscle form OS=Mus musculus GN=Pygm PE=1 SV=3	0	672.526	66.5083	62	253	50	1	842	97.2	7.11	High	High	High	High	High	High	High	High	High	High		-0.03	0.17	-0.32	1.43	1.47	1.41	1.17	-0.3	-0.24	-1.5	-1.55	0.04	-0.02	-0.26	-0.17	-0.2	-0.49	0.02	0.06	-0.24	-0.03	0.17	-0.32
FALSE	High	Master Protein	Q01853	Vcp	Transitional endoplasmic reticulum ATPase OS=Mus musculus GN=Vcp PE=1 SV=4	0	716.461	67.6179	51	239	50	1	806	89.3	5.26	High	High	High	High	High	High	High	High	High	High		0.03	0	0.03	0.1	0.13	0.1	0.13	0	0.03	-0.1	-0.16	0.03	0	0.03	0	0.03	0.03	0	0.03	0.03	0.03	0	0.03
FALSE	High	Master Protein	P07724	Alb	Serum albumin OS=Mus musculus GN=Alb PE=1 SV=3	0	699.19	76.3158	49	291	49	1	608	68.6	6.07	High	High	High	High	High	High	High	High	High	High		-0.07	-0.2	-0.06	0.05	0.01	0.2	0.01	0	-0.19	-0.08	-0.13	-0.04	0.15	-0.04	0.2	0.13	0.14	-0.15	-0.19	-0.19	-0.07	-0.2	-0.06
FALSE	High	Master Protein	O54774	Ap3d1	AP-3 complex subunit delta-1 OS=Mus musculus GN=Ap3d1 PE=1 SV=1	0	357.369	40.9508	49	88	49	1	1199	135	7.37	High	High	High	High	High	High	High	High	High	High		0.01	-0.09	-0.09	-0.36	-0.4	-0.42	-0.54	-0.14	-0.12	0.41	0.39	-0.04	-0.06	-0.18	0.09	0.1	0	0.06	0.02	-0.12	0.01	-0.09	-0.09
FALSE	High	Master Protein	Q91W50	Csde1	Cold shock domain-containing protein E1 OS=Mus musculus GN=Csde1 PE=2 SV=1	0	307.222	58.6466	49	85	49	1	798	88.7	6.37	High	High	High	High	High	High	High	High	High	High		-0.03	0.04	-0.08	-0.08	-0.08	-0.11	-0.21	-0.13	-0.1	0.05	0.07	0	-0.03	-0.13	-0.04	-0.07	-0.12	0.03	0.03	-0.1	-0.03	0.04	-0.08
FALSE	High	Master Protein	E9PVZ8	Golgb1	Protein Golgb1 OS=Mus musculus GN=Golgb1 PE=2 SV=1	0	199.348	15.4416	49	54	49	1	3238	369.9	5.05	High	High	High	High	High	High	High	High	High	High		0.08	0.12	0.15	0.12	0.1	0.06	0.16	0.06	0.1	-0.02	-0.07	-0.02	-0.06	0.04	-0.12	-0.04	0.03	0.06	0.04	0.1	0.08	0.12	0.15
FALSE	High	Master Protein	Q9D0E1	Hnrnpm	Heterogeneous nuclear ribonucleoprotein M OS=Mus musculus GN=Hnrnpm PE=1 SV=3	0	359.602	65.4321	49	114	49	1	729	77.6	8.63	High	High	High	High	High	High	High	High	High	High		0.06	-0.01	-0.01	-0.28	-0.3	-0.37	-0.39	-0.09	-0.02	0.36	0.32	-0.02	-0.09	-0.11	0.01	0.07	0	0.09	0.07	-0.02	0.06	-0.01	-0.01
FALSE	High	Master Protein	Q922D8	Mthfd1	C-1-tetrahydrofolate synthase, cytoplasmic OS=Mus musculus GN=Mthfd1 PE=1 SV=4	0	384.805	58.3957	50	99	49	1	935	101.1	7.14	High	High	High	High	High	High	High	High	High	High		0.12	0.02	0.33	0.54	0.57	0.52	0.65	0.08	0.13	-0.45	-0.38	0.03	-0.02	0.11	-0.02	0.1	0.31	0.02	0.05	0.13	0.12	0.02	0.33
FALSE	High	Master Protein	A2AS98	Nckap1	Nck-associated protein 1 OS=Mus musculus GN=Nckap1 PE=2 SV=1	0	441.447	43.3862	51	143	49	1	1134	129.4	6.68	High	High	High	High	High	High	High	High	High	High		0.06	0.03	-0.07	-0.93	-0.92	-0.99	-0.94	-0.02	0.05	0.98	0.81	0.01	-0.06	-0.01	-0.03	0.03	-0.1	0.06	0.07	0.05	0.06	0.03	-0.07
FALSE	High	Master Protein	Q02053	Uba1	Ubiquitin-like modifier-activating enzyme 1 OS=Mus musculus GN=Uba1 PE=1 SV=1	0	744.364	54.7259	49	237	49	1	1058	117.7	5.66	High	High	High	High	High	High	High	High	High	High		0.09	0.04	-0.07	-0.14	-0.16	-0.11	-0.23	-0.07	-0.12	0.25	0.1	-0.02	0.03	-0.09	-0.04	0.05	-0.11	-0.03	-0.05	-0.12	0.09	0.04	-0.07
FALSE	High	Master Protein	Q5H8C4	Vps13a	Vacuolar protein sorting-associated protein 13A OS=Mus musculus GN=Vps13a PE=1 SV=1	0	254.378	16.5193	51	66	49	1	3166	359.2	6.19	High	High	High	High	High	High	High	High	High	High		0.01	0.04	-0.13	-0.56	-0.61	-0.58	-0.62	-0.01	-0.04	0.62	0.43	-0.05	-0.02	-0.06	-0.04	-0.03	-0.17	0.02	-0.03	-0.04	0.01	0.04	-0.13
FALSE	High	Master Protein	Q60875	Arhgef2	Rho guanine nucleotide exchange factor 2 OS=Mus musculus GN=Arhgef2 PE=1 SV=4	0	289.526	49.6447	48	77	48	1	985	111.9	7.25	High	High	High	High	High	High	High	High	High	High		-0.01	-0.12	-0.23	-1.22	-1.3	-1.22	-1.2	0.1	0.02	1.29	0.91	-0.08	0	0.02	0.12	0.11	-0.11	0	-0.08	0.02	-0.01	-0.12	-0.23
FALSE	High	Master Protein	F8WHB1	Atp2b2	Plasma membrane calcium-transporting ATPase 2 OS=Mus musculus GN=Atp2b2 PE=2 SV=1	0	1040.59	51.1665	76	369	48	1	1243	136.7	5.97	High	High	High	High	High	High	High	High	High	High		0.04	0.07	-0.4	-0.24	-0.28	-0.26	-0.53	-0.25	-0.27	0.32	0.07	-0.04	-0.02	-0.29	-0.07	-0.03	-0.47	0.02	-0.02	-0.27	0.04	0.07	-0.4
FALSE	High	Master Protein	Q3U1J4	Ddb1	DNA damage-binding protein 1 OS=Mus musculus GN=Ddb1 PE=1 SV=2	0	321.509	43.5965	48	91	48	1	1140	126.8	5.26	High	High	High	High	High	High	High	High	High	High		0.13	0.05	0.06	-0.05	-0.04	-0.05	-0.11	-0.07	-0.06	0.17	0.11	0.01	0	-0.06	-0.05	0.08	0.01	0	0.01	-0.06	0.13	0.05	0.06
FALSE	High	Master Protein	P58252	Eef2	Elongation factor 2 OS=Mus musculus GN=Eef2 PE=1 SV=2	0	490.992	52.331	49	166	48	1	858	95.3	6.83	High	High	High	High	High	High	High	High	High	High		0.09	0.01	0.1	-0.04	-0.05	-0.13	-0.07	-0.02	0.06	0.14	0.11	-0.01	-0.09	-0.03	-0.01	0.08	0.09	0.09	0.08	0.06	0.09	0.01	0.1
FALSE	High	Master Protein	P63038	Hspd1	60 kDa heat shock protein, mitochondrial OS=Mus musculus GN=Hspd1 PE=1 SV=1	0	822.552	72.6003	48	301	48	1	573	60.9	6.18	High	High	High	High	High	High	High	High	High	High		0.09	0.04	-0.03	0.3	0.37	0.29	0.26	-0.11	-0.03	-0.28	-0.35	0.07	-0.01	-0.04	-0.04	0.05	-0.07	0.01	0.08	-0.03	0.09	0.04	-0.03
FALSE	High	Master Protein	E9QAD8	Iqsec2	IQ motif and SEC7 domain-containing protein 2 OS=Mus musculus GN=Iqsec2 PE=2 SV=1	0	275.759	36.0215	55	73	48	1	1488	162.7	8.56	High	High	High	High	High	High	High	High	High	High		-0.04	0.05	-0.33	-1.3	-1.34	-1.23	-1.37	-0.03	-0.14	1.3	0.98	-0.04	0.07	-0.07	-0.05	-0.09	-0.38	-0.07	-0.11	-0.14	-0.04	0.05	-0.33
FALSE	High	Master Protein	Q8R4U7	Luzp1	Leucine zipper protein 1 OS=Mus musculus GN=Luzp1 PE=1 SV=2	0	282.621	47.3783	48	63	48	1	1068	119.2	7.99	High	High	High	High	High	High	High	High	High	High		-0.04	0.06	-0.22	0.7	0.67	0.66	0.31	-0.36	-0.35	-0.71	-0.59	-0.03	-0.04	-0.39	-0.06	-0.1	-0.28	0.04	0.01	-0.35	-0.04	0.06	-0.22
FALSE	High	Master Protein	Q91VD9	Ndufs1	NADH-ubiquinone oxidoreductase 75 kDa subunit, mitochondrial OS=Mus musculus GN=Ndufs1 PE=1 SV=2	0	678.403	70.4264	48	229	48	1	727	79.7	5.72	High	High	High	High	High	High	High	High	High	High		0.04	-0.02	-0.04	0.16	0.19	0.13	0.03	-0.16	-0.1	-0.15	-0.13	0.03	-0.03	-0.13	0.02	0.06	-0.02	0.03	0.06	-0.1	0.04	-0.02	-0.04
FALSE	High	Master Protein	Q9Z1Q9	Vars	Valine--tRNA ligase OS=Mus musculus GN=Vars PE=2 SV=1	0	313.105	38.1631	48	93	48	1	1263	140.1	7.77	High	High	High	High	High	High	High	High	High	High		-0.02	0.01	0.01	0.16	0.13	0.11	0.1	-0.03	-0.01	-0.15	-0.15	-0.03	-0.05	-0.06	-0.01	-0.03	0	0.05	0.02	-0.01	-0.02	0.01	0.01
FALSE	High	Master Protein	O35927	Ctnnd2	Catenin delta-2 OS=Mus musculus GN=Ctnnd2 PE=1 SV=1	0	366.431	46.672	52	90	47	1	1247	134.9	7.65	High	High	High	High	High	High	High	High	High	High		0.07	-0.01	0.03	-0.38	-0.41	-0.4	-0.2	0.21	0.2	0.48	0.17	-0.03	-0.02	0.18	0.01	0.08	0.04	0.02	-0.01	0.2	0.07	-0.01	0.03
FALSE	High	Master Protein	Q61543	Glg1	Golgi apparatus protein 1 OS=Mus musculus GN=Glg1 PE=1 SV=1	0	294.064	41.4468	47	73	47	1	1175	133.6	6.84	High	High	High	High	High	High	High	High	High	High		0.06	-0.16	0.12	-0.01	0.02	-0.08	0	-0.02	0.08	0.04	0.06	0.03	-0.07	0.01	0.16	0.22	0.28	0.07	0.1	0.08	0.06	-0.16	0.12
FALSE	High	Master Protein	Q8BU30	Iars	Isoleucine--tRNA ligase, cytoplasmic OS=Mus musculus GN=Iars PE=2 SV=2	0	213.512	33.9144	47	68	47	1	1262	144.2	6.55	High	High	High	High	High	High	High	High	High	High		-0.03	-0.07	0	0.03	-0.02	-0.08	0.02	0.04	0.1	-0.01	-0.08	-0.05	-0.11	-0.01	0.07	0.04	0.07	0.11	0.06	0.1	-0.03	-0.07	0
FALSE	High	Master Protein	Q4ACU6	Shank3	SH3 and multiple ankyrin repeat domains protein 3 OS=Mus musculus GN=Shank3 PE=1 SV=2	0	321.906	35.2909	51	75	47	1	1805	192.1	8.9	High	High	High	High	High	High	High	High	High	High		-0.06	0.13	-0.35	-1.6	-1.65	-1.6	-1.59	0.06	0.01	1.59	1.18	-0.05	0	0.01	-0.13	-0.19	-0.48	0	-0.05	0.01	-0.06	0.13	-0.35
FALSE	High	Master Protein	Q6ZPJ3	Ube2o	Ubiquitin-conjugating enzyme E2 O OS=Mus musculus GN=Ube2o PE=1 SV=3	0	321.051	36.646	47	87	47	1	1288	140.7	5.06	High	High	High	High	High	High	High	High	High	High		-0.02	0	-0.1	0.16	0.14	0.16	-0.11	-0.25	-0.27	-0.16	-0.05	-0.02	0	-0.27	0	-0.02	-0.1	0	-0.02	-0.27	-0.02	0	-0.1
FALSE	High	Master Protein	Q811P8	Arhgap32	Rho GTPase-activating protein 32 OS=Mus musculus GN=Arhgap32 PE=1 SV=2	0	298.478	28.8176	48	75	46	1	2089	229.6	6.86	High	High	High	High	High	High	High	High	High	High		0.03	0.07	-0.19	-0.74	-0.79	-0.8	-0.79	0	0.01	0.82	0.54	-0.05	-0.06	-0.05	-0.07	-0.04	-0.26	0.06	0.01	0.01	0.03	0.07	-0.19
FALSE	High	Master Protein	F8VQN6	Arhgef12	Rho guanine nucleotide exchange factor 12 OS=Mus musculus GN=Arhgef12 PE=2 SV=1	0	226.093	30.8938	46	61	46	1	1544	172.4	5.74	High	High	High	High	High	High	High	High	High	High		0.08	0.04	0.33	0.1	0.13	0.07	0.28	0.15	0.21	-0.05	-0.01	0.03	-0.03	0.18	-0.04	0.04	0.29	0.03	0.06	0.21	0.08	0.04	0.33
FALSE	High	Master Protein	Q8VDN2	Atp1a1	Sodium/potassium-transporting ATPase subunit alpha-1 OS=Mus musculus GN=Atp1a1 PE=1 SV=1	0	1424.31	56.5005	69	939	46	1	1023	112.9	5.45	High	High	High	High	High	High	High	High	High	High		-0.02	0.06	-0.34	-0.46	-0.44	-0.43	-0.56	-0.12	-0.13	0.42	0.16	0.02	0.03	-0.1	-0.06	-0.08	-0.4	-0.03	-0.01	-0.13	-0.02	0.06	-0.34
FALSE	High	Master Protein	O55143	Atp2a2	Sarcoplasmic/endoplasmic reticulum calcium ATPase 2 OS=Mus musculus GN=Atp2a2 PE=1 SV=2	0	727.22	48.659	54	257	46	1	1044	114.8	5.34	High	High	High	High	High	High	High	High	High	High		0.06	0.03	-0.15	-0.46	-0.48	-0.51	-0.56	-0.08	-0.05	0.54	0.35	-0.02	-0.05	-0.1	-0.03	0.03	-0.18	0.05	0.03	-0.05	0.06	0.03	-0.15
FALSE	High	Master Protein	P20029	Hspa5	78 kDa glucose-regulated protein OS=Mus musculus GN=Hspa5 PE=1 SV=3	0	568.858	61.5267	49	201	46	1	655	72.4	5.16	High	High	High	High	High	High	High	High	High	High		0.17	0.07	0.19	0.05	0.11	-0.01	0.15	0.04	0.16	0.06	-0.02	0.06	-0.06	0.1	-0.07	0.1	0.12	0.06	0.12	0.16	0.17	0.07	0.19
FALSE	High	Master Protein	Q8CJ19	Mical3	Protein-methionine sulfoxide oxidase MICAL3 OS=Mus musculus GN=Mical3 PE=1 SV=2	0	240.347	23.6829	48	62	46	1	1993	223.6	5.47	High	High	High	High	High	High	High	High	High	High		0.08	0.08	-0.06	-0.83	-0.82	-0.82	-0.88	-0.06	-0.06	0.9	0.76	0.01	0.01	-0.05	-0.08	0	-0.14	-0.01	0	-0.06	0.08	0.08	-0.06
FALSE	High	Master Protein	Q9EPU0	Upf1	Regulator of nonsense transcripts 1 OS=Mus musculus GN=Upf1 PE=1 SV=2	0	286.179	47.7758	46	73	46	1	1124	123.9	6.61	High	High	High	High	High	High	High	High	High	High		0.03	0.02	0.01	-0.15	-0.21	-0.24	-0.25	-0.04	-0.01	0.24	0.2	-0.06	-0.09	-0.1	-0.02	0.01	-0.01	0.09	0.03	-0.01	0.03	0.02	0.01
FALSE	High	Master Protein	P20152	Vim	Vimentin OS=Mus musculus GN=Vim PE=1 SV=3	0	742.777	87.9828	57	406	46	1	466	53.7	5.12	High	High	High	High	High	High	High	High	High	High		0.18	0.05	1.5	0.93	1.04	1.04	3.03	1.99	1.99	-0.86	-1.59	0.11	0.11	2.1	-0.05	0.13	1.45	-0.11	0	1.99	0.18	0.05	1.5
FALSE	High	Master Protein	Q9WTQ5	Akap12	A-kinase anchor protein 12 OS=Mus musculus GN=Akap12 PE=1 SV=1	0	362.092	32.2447	45	67	45	1	1684	180.6	4.44	High	High	High	High	High	High	High	High	High	High		0	0.08	-0.12	1.42	1.42	1.34	1.02	-0.4	-0.32	-1.42	-1.2	0	-0.08	-0.4	-0.08	-0.08	-0.2	0.08	0.08	-0.32	0	0.08	-0.12
FALSE	High	Master Protein	P50516	Atp6v1a	V-type proton ATPase catalytic subunit A OS=Mus musculus GN=Atp6v1a PE=1 SV=2	0	777.474	75.3647	45	386	45	1	617	68.3	5.58	High	High	High	High	High	High	High	High	High	High		0.05	0.04	0.02	-0.34	-0.31	-0.37	-0.38	-0.07	-0.01	0.36	0.34	0.03	-0.03	-0.04	-0.04	0.01	-0.02	0.03	0.06	-0.01	0.05	0.04	0.02
FALSE	High	Master Protein	O54991	Cntnap1	Contactin-associated protein 1 OS=Mus musculus GN=Cntnap1 PE=1 SV=2	0	357.533	35.2347	45	100	45	1	1385	156.2	7.06	High	High	High	High	High	High	High	High	High	High		0.01	0.13	0.13	0.47	0.47	0.59	0.44	-0.03	-0.15	-0.46	-0.37	0	0.12	-0.03	-0.13	-0.12	0	-0.12	-0.12	-0.15	0.01	0.13	0.13
FALSE	High	Master Protein	E9QAU4	Etl4	Protein Etl4 OS=Mus musculus GN=Etl4 PE=2 SV=1	0	249.791	24.3866	45	70	45	1	1997	218.3	8.28	High	High	High	High	High	High	High	High	High	High		0.02	0.15	-0.29	-0.59	-0.66	-0.58	-0.86	-0.2	-0.28	0.68	0.51	-0.07	0.01	-0.27	-0.15	-0.13	-0.44	-0.01	-0.08	-0.28	0.02	0.15	-0.29
FALSE	High	Master Protein	Q8BMJ2	Lars	Leucine--tRNA ligase, cytoplasmic OS=Mus musculus GN=Lars PE=2 SV=2	0	247.003	38.2003	45	67	45	1	1178	134.1	7.05	High	High	High	High	High	High	High	High	High	High		-0.01	-0.04	-0.03	-0.06	-0.11	-0.09	-0.11	0	-0.02	0.1	0.02	-0.05	-0.03	-0.05	0.04	0.03	0.01	0.03	-0.02	-0.02	-0.01	-0.04	-0.03
FALSE	High	Master Protein	F8WGF2	Nos1	Nitric oxide synthase, brain OS=Mus musculus GN=Nos1 PE=2 SV=1	0	223.528	32.1258	46	61	45	1	1463	164.2	7.24	High	High	High	High	High	High	High	High	High	High		-0.02	-0.21	0.2	-0.25	-0.33	-0.33	-0.42	-0.09	-0.09	0.31	0.56	-0.08	-0.08	-0.17	0.21	0.19	0.41	0.08	0	-0.09	-0.02	-0.21	0.2
FALSE	High	Master Protein	Q80UG2	Plxna4	Plexin-A4 OS=Mus musculus GN=Plxna4 PE=1 SV=3	0	383.818	33.5975	57	102	45	1	1893	212.4	6.83	High	High	High	High	High	High	High	High	High	High		0.01	-0.11	-0.05	-0.37	-0.42	-0.41	-0.68	-0.26	-0.27	0.43	0.57	-0.05	-0.04	-0.31	0.11	0.12	0.06	0.04	-0.01	-0.27	0.01	-0.11	-0.05
FALSE	High	Master Protein	Q3UPL0	Sec31a	Protein transport protein Sec31A OS=Mus musculus GN=Sec31a PE=1 SV=2	0	302.639	38.6992	45	79	45	1	1230	133.5	6.76	High	High	High	High	High	High	High	High	High	High		-0.07	-0.04	-0.04	-0.13	-0.11	-0.21	-0.14	-0.03	0.07	0.04	0.04	0.02	-0.08	-0.01	0.04	-0.03	0	0.08	0.1	0.07	-0.07	-0.04	-0.04
FALSE	High	Master Protein	Q6P5E4	Uggt1	UDP-glucose:glycoprotein glucosyltransferase 1 OS=Mus musculus GN=Uggt1 PE=1 SV=4	0	298.551	36.0413	45	72	45	1	1551	176.3	5.62	High	High	High	High	High	High	High	High	High	High		0.02	-0.06	0.07	-0.13	-0.15	-0.15	0.02	0.17	0.17	0.17	-0.01	-0.02	-0.02	0.15	0.06	0.08	0.13	0.02	0	0.17	0.02	-0.06	0.07
FALSE	High	Master Protein	Q91YM2	Arhgap35	Rho GTPase-activating protein 35 OS=Mus musculus GN=Arhgap35 PE=1 SV=3	0	260.511	32.8886	44	65	44	1	1499	170.3	6.61	High	High	High	High	High	High	High	High	High	High		0.03	0.06	-0.04	0.05	0.05	0	-0.1	-0.15	-0.1	-0.02	0	0	-0.05	-0.15	-0.06	-0.03	-0.1	0.05	0.05	-0.1	0.03	0.06	-0.04
FALSE	High	Master Protein	Q03265	Atp5a1	ATP synthase subunit alpha, mitochondrial OS=Mus musculus GN=Atp5a1 PE=1 SV=1	0	733.7	69.0778	44	649	44	1	553	59.7	9.19	High	High	High	High	High	High	High	High	High	High		-0.11	-0.08	-0.23	0.09	0.14	0.12	0.01	-0.13	-0.11	-0.25	-0.3	0.05	0.03	-0.08	0.08	-0.03	-0.15	-0.03	0.02	-0.11	-0.11	-0.08	-0.23
FALSE	High	Master Protein	P01027	C3	Complement C3 OS=Mus musculus GN=C3 PE=1 SV=3	0	247.077	28.8635	44	62	44	1	1663	186.4	6.73	High	High	High	High	High	High	High	High	High	High		0.05	0.04	0.44	0.34	0.31	0.36	0.89	0.58	0.53	-0.26	-0.51	-0.03	0.02	0.55	-0.04	0.01	0.4	-0.02	-0.05	0.53	0.05	0.04	0.44
FALSE	High	Master Protein	P01029	C4b	Complement C4-B OS=Mus musculus GN=C4b PE=1 SV=3	0	213.649	25.9494	44	54	44	1	1738	192.8	7.53	High	High	High	High	High	High	High	High	High	High		1.07	0.08	2.91	0.41	0.4	0.43	2.06	1.66	1.63	0.67	0.79	-0.01	0.02	1.65	-0.08	0.99	2.83	-0.02	-0.03	1.63	1.07	0.08	2.91
FALSE	High	Master Protein	G3X922	Dnajc13	MCG115602 OS=Mus musculus GN=Dnajc13 PE=4 SV=1	0	242.587	22.6928	44	57	44	1	2243	254.3	6.77	High	High	High	High	High	High	High	High	High	High		0.05	0.03	0.23	0.02	0	-0.06	0.1	0.1	0.16	0.05	0.07	-0.02	-0.08	0.08	-0.03	0.02	0.2	0.08	0.06	0.16	0.05	0.03	0.23
FALSE	High	Master Protein	F8WIE5	Hectd1	E3 ubiquitin-protein ligase HECTD1 OS=Mus musculus GN=Hectd1 PE=2 SV=1	0	201.173	19.8084	44	52	44	1	2610	289	5.36	High	High	High	High	High	High	High	High	High	High		-0.04	-0.06	-0.03	0.14	0.1	0.12	0.05	-0.05	-0.07	-0.14	-0.14	-0.04	-0.02	-0.09	0.06	0.02	0.03	0.02	-0.02	-0.07	-0.04	-0.06	-0.03
FALSE	High	Master Protein	E9PZP8	Herc1	Protein Herc1 OS=Mus musculus GN=Herc1 PE=2 SV=1	0	180.919	9.87858	44	48	44	1	4859	532.3	6.04	High	High	High	High	High	High	High	High	High	High		-0.02	-0.02	-0.03	-0.19	-0.26	-0.24	-0.31	-0.05	-0.07	0.24	0.22	-0.07	-0.05	-0.12	0.02	0	-0.01	0.05	-0.02	-0.07	-0.02	-0.02	-0.03
FALSE	High	Master Protein	P08113	Hsp90b1	Endoplasmin OS=Mus musculus GN=Hsp90b1 PE=1 SV=2	0	464.633	49.8753	46	134	44	1	802	92.4	4.82	High	High	High	High	High	High	High	High	High	High		0.18	0.02	0.22	-0.02	-0.02	-0.1	0.18	0.2	0.28	0.2	-0.02	0	-0.08	0.2	-0.02	0.16	0.2	0.08	0.08	0.28	0.18	0.02	0.22
FALSE	High	Master Protein	Q8CGK3	Lonp1	Lon protease homolog, mitochondrial OS=Mus musculus GN=Lonp1 PE=1 SV=2	0	367.245	47.1022	44	93	44	1	949	105.8	6.57	High	High	High	High	High	High	High	High	High	High		0.13	0.03	0.05	0.09	0.15	0.06	0.07	-0.08	0.01	-0.02	-0.08	0.06	-0.03	-0.02	-0.03	0.1	0.02	0.03	0.09	0.01	0.13	0.03	0.05
FALSE	High	Master Protein	P26041	Msn	Moesin OS=Mus musculus GN=Msn PE=1 SV=3	0	445.326	71.0572	58	163	44	1	577	67.7	6.6	High	High	High	High	High	High	High	High	High	High		0.3	0.08	1.26	1.24	1.33	1.23	2.14	0.81	0.91	-1.03	-0.94	0.09	-0.01	0.9	-0.08	0.22	1.18	0.01	0.1	0.91	0.3	0.08	1.26
FALSE	High	Master Protein	P47708	Rph3a	Rabphilin-3A OS=Mus musculus GN=Rph3a PE=1 SV=2	0	474.269	65.6388	45	127	44	1	681	75.4	8.27	High	High	High	High	High	High	High	High	High	High		-0.03	-0.04	-0.31	0.15	0.15	0.1	-0.25	-0.4	-0.35	-0.18	-0.12	0	-0.05	-0.4	0.04	0.01	-0.27	0.05	0.05	-0.35	-0.03	-0.04	-0.31
FALSE	High	Master Protein	Q91VR5	Ddx1	ATP-dependent RNA helicase DDX1 OS=Mus musculus GN=Ddx1 PE=1 SV=1	0	393.095	60	43	101	43	1	740	82.4	7.21	High	High	High	High	High	High	High	High	High	High		0.01	0	-0.07	0.1	0.08	0.08	0	-0.08	-0.08	-0.07	-0.13	-0.02	-0.02	-0.1	0	0.01	-0.07	0.02	0	-0.08	0.01	0	-0.07
FALSE	High	Master Protein	Q8C419	Gpr158	Probable G-protein coupled receptor 158 OS=Mus musculus GN=Gpr158 PE=1 SV=2	0	338.52	40.1667	43	76	43	1	1200	134.3	8.09	High	High	High	High	High	High	High	High	High	High		0.05	0.07	-0.22	-1	-1.02	-1.01	-1.21	-0.19	-0.2	1.07	0.93	-0.02	-0.01	-0.21	-0.07	-0.02	-0.29	0.01	-0.01	-0.2	0.05	0.07	-0.22
FALSE	High	Master Protein	E9Q9C3	Mllt4	Afadin OS=Mus musculus GN=Mllt4 PE=2 SV=1	0	286.229	31.746	55	74	43	1	1827	207.2	6.23	High	High	High	High	High	High	High	High	High	High		0.07	0.11	0.05	-0.42	-0.41	-0.45	-0.34	0.07	0.11	0.48	0.33	0.01	-0.03	0.08	-0.11	-0.04	-0.06	0.03	0.04	0.11	0.07	0.11	0.05
FALSE	High	Master Protein	P27773	Pdia3	Protein disulfide-isomerase A3 OS=Mus musculus GN=Pdia3 PE=1 SV=2	0	423.764	67.7228	43	147	43	1	505	56.6	6.21	High	High	High	High	High	High	High	High	High	High		0.19	0.05	0.19	0.16	0.19	0.1	0.31	0.12	0.21	0	-0.18	0.03	-0.06	0.15	-0.05	0.14	0.14	0.06	0.09	0.21	0.19	0.05	0.19
FALSE	High	Master Protein	Q8CJH3	Plxnb1	Plexin-B1 OS=Mus musculus GN=Plxnb1 PE=1 SV=2	0	324.484	26.8051	44	70	43	1	2119	231.2	5.55	High	High	High	High	High	High	High	High	High	High		0.11	0.03	0.38	0.14	0.19	0.1	0.33	0.14	0.23	-0.08	-0.01	0.05	-0.04	0.19	-0.03	0.08	0.35	0.04	0.09	0.23	0.11	0.03	0.38
FALSE	High	Master Protein	Q3TLH4	Prrc2c	Protein PRRC2C OS=Mus musculus GN=Prrc2c PE=1 SV=3	0	182.252	16.9361	46	59	43	1	2846	310.7	9.1	High	High	High	High	High	High	High	High	High	High		-0.1	0.03	-0.12	-0.33	-0.36	-0.38	-0.49	-0.13	-0.11	0.26	0.31	-0.03	-0.05	-0.16	-0.03	-0.13	-0.15	0.05	0.02	-0.11	-0.1	0.03	-0.12
FALSE	High	Master Protein	Q9CU62	Smc1a	Structural maintenance of chromosomes protein 1A OS=Mus musculus GN=Smc1a PE=1 SV=4	0	169.63	33.9011	43	50	43	1	1233	143.1	7.64	High	High	High	High	High	High	High	High	High	High		-0.05	0.06	0.07	0.06	-0.01	0.02	0.02	0.03	0	-0.04	-0.01	-0.07	-0.04	-0.04	-0.06	-0.11	0.01	0.04	-0.03	0	-0.05	0.06	0.07
FALSE	High	Master Protein	M0QWP1	Agrn	Agrin OS=Mus musculus GN=Agrn PE=4 SV=1	0	303.283	24.7296	42	60	42	1	2034	216.5	6.15	High	High	High	High	High	High	High	High	High	High		0.12	-0.03	0.34	0.24	0.23	0.23	0.36	0.13	0.13	-0.11	-0.08	-0.01	-0.01	0.12	0.03	0.15	0.37	0.01	0	0.13	0.12	-0.03	0.34
FALSE	High	Master Protein	P17426	Ap2a1	AP-2 complex subunit alpha-1 OS=Mus musculus GN=Ap2a1 PE=1 SV=1	0	712.217	59.2631	60	277	42	1	977	107.6	7.03	High	High	High	High	High	High	High	High	High	High		0.08	-0.02	-0.12	-0.38	-0.38	-0.4	-0.51	-0.13	-0.11	0.46	0.33	0	-0.02	-0.13	0.02	0.1	-0.1	0.02	0.02	-0.11	0.08	-0.02	-0.12
FALSE	High	Master Protein	Q8BKX1	Baiap2	Brain-specific angiogenesis inhibitor 1-associated protein 2 OS=Mus musculus GN=Baiap2 PE=1 SV=2	0	384.517	83.1776	42	114	42	1	535	59.2	9.04	High	High	High	High	High	High	High	High	High	High		-0.04	-0.04	-0.19	-2.16	-2.22	-2.16	-2.25	-0.03	-0.09	2.18	2	-0.06	0	-0.09	0.04	0	-0.15	0	-0.06	-0.09	-0.04	-0.04	-0.19
FALSE	High	Master Protein	P80318	Cct3	T-complex protein 1 subunit gamma OS=Mus musculus GN=Cct3 PE=1 SV=1	0	445.115	70.2752	42	146	42	1	545	60.6	6.7	High	High	High	High	High	High	High	High	High	High		-0.04	-0.01	0	0.21	0.17	0.19	0.04	-0.13	-0.15	-0.21	-0.1	-0.04	-0.02	-0.17	0.01	-0.03	0.01	0.02	-0.02	-0.15	-0.04	-0.01	0
FALSE	High	Master Protein	E9PVY0	Cdc42bpa	Serine/threonine-protein kinase MRCK alpha OS=Mus musculus GN=Cdc42bpa PE=2 SV=1	0	260.608	26.3857	50	72	42	1	1732	196.8	6.62	High	High	High	High	High	High	High	High	High	High		0.02	0.05	0.18	0.33	0.24	0.32	0.3	0.06	-0.02	-0.22	-0.18	-0.09	-0.01	-0.03	-0.05	-0.03	0.13	0.01	-0.08	-0.02	0.02	0.05	0.18
FALSE	High	Master Protein	Q80U19	Daam2	Disheveled-associated activator of morphogenesis 2 OS=Mus musculus GN=Daam2 PE=2 SV=4	0	208.509	42.6906	48	59	42	1	1115	128.3	6.92	High	High	High	High	High	High	High	High	High	High		-0.27	0.03	0.03	0.71	0.64	0.71	0.66	0.02	-0.05	-0.91	-0.69	-0.07	0	-0.05	-0.03	-0.3	0	0	-0.07	-0.05	-0.27	0.03	0.03
FALSE	High	Master Protein	Q8R1A4	Dock7	Dedicator of cytokinesis protein 7 OS=Mus musculus GN=Dock7 PE=1 SV=3	0	236.625	22.77	46	58	42	1	2130	241.3	6.71	High	High	High	High	High	High	High	High	High	High		0.06	0.05	0.25	0.16	0.13	0.15	0.41	0.28	0.26	-0.07	-0.22	-0.03	-0.01	0.25	-0.05	0.01	0.2	0.01	-0.02	0.26	0.06	0.05	0.25
FALSE	High	Master Protein	D3Z576	Flnc	Filamin-C OS=Mus musculus GN=Flnc PE=2 SV=1	0	340.187	22.7987	56	82	42	1	2737	292.2	5.99	High	High	High	High	High	High	High	High	High	High		0.09	0.11	1.23	1.49	1.59	1.49	2.96	1.37	1.47	-1.5	-1.79	0.1	0	1.47	-0.11	-0.02	1.12	0	0.1	1.47	0.09	0.11	1.23
FALSE	High	Master Protein	Q8VEK3	Hnrnpu	Heterogeneous nuclear ribonucleoprotein U OS=Mus musculus GN=Hnrnpu PE=1 SV=1	0	391.051	47.75	42	136	42	1	800	87.9	6.24	High	High	High	High	High	High	High	High	High	High		0.06	-0.05	-0.02	-0.32	-0.4	-0.38	-0.47	-0.07	-0.09	0.46	0.39	-0.08	-0.06	-0.15	0.05	0.11	0.03	0.06	-0.02	-0.09	0.06	-0.05	-0.02
FALSE	High	Master Protein	P43406	Itgav	Integrin alpha-V OS=Mus musculus GN=Itgav PE=1 SV=2	0	250.992	41.4751	42	72	42	1	1044	115.3	5.63	High	High	High	High	High	High	High	High	High	High		0.11	0.08	0.25	0.31	0.27	0.21	0.23	-0.04	0.02	-0.16	-0.04	-0.04	-0.1	-0.08	-0.08	0.03	0.17	0.1	0.06	0.02	0.11	0.08	0.25
FALSE	High	Master Protein	E9Q6L9	Lrrc7	Leucine-rich repeat-containing protein 7 OS=Mus musculus GN=Lrrc7 PE=2 SV=1	0	283.67	31.2581	44	67	42	1	1542	172.6	6.74	High	High	High	High	High	High	High	High	High	High		0.01	0.04	-0.19	-1.53	-1.53	-1.56	-1.53	0	0.03	1.54	1.28	0	-0.03	0	-0.04	-0.03	-0.23	0.03	0.03	0.03	0.01	0.04	-0.19
FALSE	High	Master Protein	Q9QVP9	Ptk2b	Protein-tyrosine kinase 2-beta OS=Mus musculus GN=Ptk2b PE=1 SV=2	0	272.036	47.671	42	72	42	1	1009	115.7	6.35	High	High	High	High	High	High	High	High	High	High		-0.07	-0.07	-0.19	-2.07	-2.18	-2.05	-2.12	0.06	-0.07	2.11	1.87	-0.11	0.02	-0.05	0.07	0	-0.12	-0.02	-0.13	-0.07	-0.07	-0.07	-0.19
FALSE	High	Master Protein	Q9ES97	Rtn3	Reticulon-3 OS=Mus musculus GN=Rtn3 PE=1 SV=2	0	448.598	57.0539	48	110	42	1	964	103.8	4.92	High	High	High	High	High	High	High	High	High	High		0.08	0.12	-0.19	-0.45	-0.44	-0.45	-0.76	-0.32	-0.31	0.52	0.51	0.01	0	-0.31	-0.12	-0.04	-0.31	0	0.01	-0.31	0.08	0.12	-0.19
FALSE	High	Master Protein	Q78PY7	Snd1	Staphylococcal nuclease domain-containing protein 1 OS=Mus musculus GN=Snd1 PE=1 SV=1	0	262.352	46.9231	42	77	42	1	910	102	7.43	High	High	High	High	High	High	High	High	High	High		0.09	0.02	0.26	0.02	0.02	-0.02	0.15	0.13	0.17	0.07	0.05	0	-0.04	0.13	-0.02	0.07	0.24	0.04	0.04	0.17	0.09	0.02	0.26
FALSE	High	Master Protein	Q6NZL0	Soga3	Protein SOGA3 OS=Mus musculus GN=Soga3 PE=2 SV=2	0	303.485	49.9471	47	84	42	1	945	103.4	6.14	High	High	High	High	High	High	High	High	High	High		-0.04	0.09	-0.19	0	-0.09	0.01	-0.2	-0.11	-0.21	0.05	-0.05	-0.09	0.01	-0.2	-0.09	-0.13	-0.28	-0.01	-0.1	-0.21	-0.04	0.09	-0.19
FALSE	High	Master Protein	E9Q5W5	Zzef1	Zinc finger ZZ-type and EF-hand domain-containing protein 1 OS=Mus musculus GN=Zzef1 PE=2 SV=1	0	183.173	15.0821	42	51	42	1	2924	328.1	6.1	High	High	High	High	High	High	High	High	High	High		0.05	-0.03	0.06	0.02	0.03	0.02	-0.08	-0.11	-0.1	0.02	0.08	0.01	0	-0.1	0.03	0.08	0.09	0	0.01	-0.1	0.05	-0.03	0.06
FALSE	High	Master Protein	Q9JME5	Ap3b2	AP-3 complex subunit beta-2 OS=Mus musculus GN=Ap3b2 PE=1 SV=2	0	366.373	43.9002	49	103	41	1	1082	119.1	5.63	High	High	High	High	High	High	High	High	High	High		0.03	0.01	-0.17	-0.39	-0.4	-0.41	-0.6	-0.2	-0.19	0.43	0.37	-0.01	-0.02	-0.21	-0.01	0.02	-0.18	0.02	0.01	-0.19	0.03	0.01	-0.17
FALSE	High	Master Protein	Q3UGY8	Arfgef3	Brefeldin A-inhibited guanine nucleotide-exchange protein 3 OS=Mus musculus GN=Arfgef3 PE=1 SV=1	0	254.426	21.4286	41	53	41	1	2170	239.9	5.88	High	High	High	High	High	High	High	High	High	High		0.02	-0.06	-0.15	-0.35	-0.41	-0.44	-0.48	-0.07	-0.04	0.43	0.27	-0.06	-0.09	-0.13	0.06	0.08	-0.09	0.09	0.03	-0.04	0.02	-0.06	-0.15
FALSE	High	Master Protein	Q6PIC6	Atp1a3	Sodium/potassium-transporting ATPase subunit alpha-3 OS=Mus musculus GN=Atp1a3 PE=1 SV=1	0	1726.75	58.0454	65	1294	41	1	1013	111.6	5.41	High	High	High	High	High	High	High	High	High	High		-0.14	-0.1	-0.33	0.32	0.34	0.34	0.11	-0.23	-0.23	-0.48	-0.5	0.02	0.02	-0.21	0.1	-0.04	-0.23	-0.02	0	-0.23	-0.14	-0.1	-0.33
FALSE	High	Master Protein	P16330	Cnp	2',3'-cyclic-nucleotide 3'-phosphodiesterase OS=Mus musculus GN=Cnp PE=1 SV=3	0	776.638	75.9524	43	550	41	1	420	47.1	8.97	High	High	High	High	High	High	High	High	High	High		-0.53	-0.03	-0.32	1.31	1.13	1.42	0.89	-0.24	-0.53	-1.66	-1.27	-0.18	0.11	-0.42	0.03	-0.5	-0.29	-0.11	-0.29	-0.53	-0.53	-0.03	-0.32
FALSE	High	Master Protein	Q9JLV5	Cul3	Cullin-3 OS=Mus musculus GN=Cul3 PE=1 SV=1	0	305.506	53.125	42	80	41	1	768	88.9	8.46	High	High	High	High	High	High	High	High	High	High		0.07	-0.11	0.01	0.11	0.15	0.1	0.07	-0.08	-0.03	-0.08	-0.12	0.04	-0.01	-0.04	0.11	0.18	0.12	0.01	0.05	-0.03	0.07	-0.11	0.01
FALSE	High	Master Protein	Q8BMS1	Hadha	Trifunctional enzyme subunit alpha, mitochondrial OS=Mus musculus GN=Hadha PE=1 SV=1	0	462.776	57.0118	41	142	41	1	763	82.6	9.14	High	High	High	High	High	High	High	High	High	High		0.25	0.06	0.53	1.03	1.19	1.04	1.34	0.15	0.3	-0.94	-0.87	0.16	0.01	0.31	-0.06	0.19	0.47	-0.01	0.15	0.3	0.25	0.06	0.53
FALSE	High	Master Protein	P07901	Hsp90aa1	Heat shock protein HSP 90-alpha OS=Mus musculus GN=Hsp90aa1 PE=1 SV=4	0	939.927	64.3929	60	583	41	1	733	84.7	5.01	High	High	High	High	High	High	High	High	High	High		-0.12	-0.13	-0.23	0.21	0.2	0.14	0.07	-0.13	-0.07	-0.32	-0.36	-0.01	-0.07	-0.14	0.13	0.01	-0.1	0.07	0.06	-0.07	-0.12	-0.13	-0.23
FALSE	High	Master Protein	P63017	Hspa8	Heat shock cognate 71 kDa protein OS=Mus musculus GN=Hspa8 PE=1 SV=1	0	1026.92	74.7678	59	738	41	1	646	70.8	5.52	High	High	High	High	High	High	High	High	High	High		-0.07	-0.03	-0.15	0.13	0.14	0.17	0.04	-0.1	-0.13	-0.21	-0.25	0.01	0.04	-0.09	0.03	-0.04	-0.12	-0.04	-0.03	-0.13	-0.07	-0.03	-0.15
FALSE	High	Master Protein	E9PUA3	Iqsec1	IQ motif and SEC7 domain-containing protein 1 OS=Mus musculus GN=Iqsec1 PE=2 SV=1	0	352.206	41.4013	49	107	41	1	1099	122.6	8.47	High	High	High	High	High	High	High	High	High	High		-0.03	0.02	-0.13	-0.16	-0.17	-0.12	-0.24	-0.07	-0.12	0.14	0.05	-0.01	0.04	-0.08	-0.02	-0.05	-0.15	-0.04	-0.05	-0.12	-0.03	0.02	-0.13
FALSE	High	Master Protein	Q61292	Lamb2	Laminin subunit beta-2 OS=Mus musculus GN=Lamb2 PE=2 SV=2	0	262.61	26.8482	41	62	41	1	1799	196.5	6.67	High	High	High	High	High	High	High	High	High	High		-0.08	-0.05	0.1	0.11	0.17	0.19	0.37	0.2	0.18	-0.25	-0.33	0.06	0.08	0.26	0.05	-0.03	0.15	-0.08	-0.02	0.18	-0.08	-0.05	0.1
FALSE	High	Master Protein	Q3USB7	Plcl1	Inactive phospholipase C-like protein 1 OS=Mus musculus GN=Plcl1 PE=1 SV=3	0	303.993	42.8832	43	79	41	1	1096	122.6	5.64	High	High	High	High	High	High	High	High	High	High		-0.09	0.08	0.19	1.09	0.95	1.12	0.96	0.01	-0.16	-1.04	-0.83	-0.14	0.03	-0.13	-0.08	-0.17	0.11	-0.03	-0.17	-0.16	-0.09	0.08	0.19
FALSE	High	Master Protein	Q3TDD9	Ppp1r21	Protein phosphatase 1 regulatory subunit 21 OS=Mus musculus GN=Ppp1r21 PE=2 SV=2	0	252.154	56.5385	41	54	41	1	780	88.3	6.9	High	High	High	High	High	High	High	High	High	High		0.07	0.03	-0.02	-0.25	-0.24	-0.27	-0.26	-0.02	0.01	0.31	0.18	0.01	-0.02	-0.01	-0.03	0.04	-0.05	0.02	0.03	0.01	0.07	0.03	-0.02
FALSE	High	Master Protein	P16054	Prkce	Protein kinase C epsilon type OS=Mus musculus GN=Prkce PE=1 SV=1	0	367.135	56.8521	46	102	41	1	737	83.5	7.03	High	High	High	High	High	High	High	High	High	High		-0.03	-0.13	-0.05	-1.49	-1.59	-1.49	-1.76	-0.17	-0.27	1.56	1.65	-0.1	0	-0.27	0.13	0.1	0.08	0	-0.1	-0.27	-0.03	-0.13	-0.05
FALSE	High	Master Protein	Q64487	Ptprd	Receptor-type tyrosine-protein phosphatase delta OS=Mus musculus GN=Ptprd PE=1 SV=3	0	459.197	37.7092	54	99	41	1	1912	214.3	6.55	High	High	High	High	High	High	High	High	High	High		-0.05	0.05	-0.11	-0.12	-0.25	-0.15	-0.2	0.05	-0.05	0.2	0.03	-0.13	-0.03	-0.08	-0.05	-0.1	-0.16	0.03	-0.1	-0.05	-0.05	0.05	-0.11
FALSE	High	Master Protein	Q9Z0U1	Tjp2	Tight junction protein ZO-2 OS=Mus musculus GN=Tjp2 PE=1 SV=2	0	225.628	35.1328	42	70	41	1	1167	131.2	6.79	High	High	High	High	High	High	High	High	High	High		0.07	0.13	0.55	0.8	0.74	0.78	0.93	0.19	0.15	-0.67	-0.44	-0.06	-0.02	0.13	-0.13	-0.06	0.42	0.02	-0.04	0.15	0.07	0.13	0.55
FALSE	High	Master Protein	P58871	Tnks1bp1	182 kDa tankyrase-1-binding protein OS=Mus musculus GN=Tnks1bp1 PE=1 SV=2	0	276.613	30.6977	41	52	41	1	1720	181.7	4.88	High	High	High	High	High	High	High	High	High	High		0.01	-0.04	-0.08	-0.78	-0.76	-0.82	-0.59	0.17	0.23	0.77	0.45	0.02	-0.04	0.19	0.04	0.05	-0.04	0.04	0.06	0.23	0.01	-0.04	-0.08
FALSE	High	Master Protein	F8VPX1	Usp7	Ubiquitin carboxyl-terminal hydrolase OS=Mus musculus GN=Usp7 PE=2 SV=1	0	204.312	39.0752	41	61	41	1	1103	128.4	5.55	High	High	High	High	High	High	High	High	High	High		-0.03	0	-0.1	-0.28	-0.31	-0.27	-0.39	-0.08	-0.12	0.28	0.23	-0.03	0.01	-0.11	0	-0.03	-0.1	-0.01	-0.04	-0.12	-0.03	0	-0.1
FALSE	High	Master Protein	Q8CJ40	Crocc	Rootletin OS=Mus musculus GN=Crocc PE=1 SV=2	0	171.396	20.8064	41	47	40	1	2009	226.8	5.55	High	High	High	High	High	High	High	High	High	High		-1.15	0.08	-1.1	-0.6	-1.19	-0.66	-1.03	0.16	-0.37	0.04	-0.13	-0.59	-0.06	-0.43	-0.08	-1.23	-1.18	0.06	-0.53	-0.37	-1.15	0.08	-1.1
FALSE	High	Master Protein	Q9QXS6	Dbn1	Drebrin OS=Mus musculus GN=Dbn1 PE=1 SV=4	0	382.049	52.5496	40	100	40	1	706	77.2	4.49	High	High	High	High	High	High	High	High	High	High		0.02	-0.01	-0.39	-0.94	-0.94	-0.92	-1.12	-0.18	-0.2	0.96	0.67	0	0.02	-0.18	0.01	0.03	-0.38	-0.02	-0.02	-0.2	0.02	-0.01	-0.39
FALSE	High	Master Protein	P59764	Dock4	Dedicator of cytokinesis protein 4 OS=Mus musculus GN=Dock4 PE=1 SV=1	0	174.471	21.183	44	50	40	1	1978	226.4	7.65	High	High	High	High	High	High	High	High	High	High		-0.02	-0.13	0.1	-0.53	-0.55	-0.56	-0.5	0.05	0.06	0.53	0.54	-0.02	-0.03	0.03	0.13	0.11	0.23	0.03	0.01	0.06	-0.02	-0.13	0.1
FALSE	High	Master Protein	Q6PDI5	Ecm29	Proteasome-associated protein ECM29 homolog OS=Mus musculus GN=Ecm29 PE=1 SV=3	0	250.88	25.3804	40	58	40	1	1840	203.6	7.06	High	High	High	High	High	High	High	High	High	High		0.02	-0.12	0.01	0.22	0.17	0.19	0.04	-0.13	-0.15	-0.15	-0.09	-0.05	-0.03	-0.18	0.12	0.14	0.13	0.03	-0.02	-0.15	0.02	-0.12	0.01
FALSE	High	Master Protein	Q64737	Gart	Trifunctional purine biosynthetic protein adenosine-3 OS=Mus musculus GN=Gart PE=2 SV=3	0	243.869	43.9604	40	56	40	1	1010	107.4	6.68	High	High	High	High	High	High	High	High	High	High		0.01	0	-0.04	0.26	0.22	0.27	0.24	0.02	-0.03	-0.21	-0.34	-0.04	0.01	-0.02	0	0.01	-0.04	-0.01	-0.05	-0.03	0.01	0	-0.04
FALSE	High	Master Protein	Q9JKR6	Hyou1	Hypoxia up-regulated protein 1 OS=Mus musculus GN=Hyou1 PE=1 SV=1	0	270.845	37.6376	40	70	40	1	999	111.1	5.19	High	High	High	High	High	High	High	High	High	High		0.11	0.02	0.12	-0.04	0.02	-0.08	0	-0.02	0.08	0.09	0.06	0.06	-0.04	0.04	-0.02	0.09	0.1	0.04	0.1	0.08	0.11	0.02	0.12
FALSE	High	Master Protein	A2AG50	Map7d2	MAP7 domain-containing protein 2 OS=Mus musculus GN=Map7d2 PE=1 SV=1	0	262.964	49.6799	46	79	40	1	781	86	8.81	High	High	High	High	High	High	High	High	High	High		-0.08	0.04	-0.15	0.82	0.88	0.92	0.64	-0.24	-0.28	-0.96	-0.85	0.06	0.1	-0.18	-0.04	-0.12	-0.19	-0.1	-0.04	-0.28	-0.08	0.04	-0.15
FALSE	High	Master Protein	Q8K310	Matr3	Matrin-3 OS=Mus musculus GN=Matr3 PE=1 SV=1	0	293.334	45.9811	40	90	40	1	846	94.6	6.25	High	High	High	High	High	High	High	High	High	High		0.08	-0.01	-0.14	-0.43	-0.43	-0.48	-0.69	-0.26	-0.21	0.51	0.49	0	-0.05	-0.26	0.01	0.09	-0.13	0.05	0.05	-0.21	0.08	-0.01	-0.14
FALSE	High	Master Protein	Q9CW03	Smc3	Structural maintenance of chromosomes protein 3 OS=Mus musculus GN=Smc3 PE=1 SV=2	0	190.76	37.3048	40	48	40	1	1217	141.5	7.18	High	High	High	High	High	High	High	High	High	High		-0.01	0.07	0.14	0.05	0.01	0	0.05	0.04	0.05	-0.02	0.03	-0.04	-0.05	0	-0.07	-0.08	0.07	0.05	0.01	0.05	-0.01	0.07	0.14
FALSE	High	Master Protein	O88307	Sorl1	Sortilin-related receptor OS=Mus musculus GN=Sorl1 PE=2 SV=3	0	205.269	20.6772	40	48	40	1	2215	246.9	5.54	High	High	High	High	High	High	High	High	High	High		0.14	0	0.29	-0.03	0.04	-0.11	0.27	0.23	0.38	0.1	-0.04	0.07	-0.08	0.3	0	0.14	0.29	0.08	0.15	0.38	0.14	0	0.29
FALSE	High	Master Protein	Q9Z1Z0	Uso1	General vesicular transport factor p115 OS=Mus musculus GN=Uso1 PE=1 SV=2	0	301.593	45.2555	40	73	40	1	959	106.9	4.93	High	High	High	High	High	High	High	High	High	High		0.1	0.06	0.06	0.02	0.02	-0.04	-0.07	-0.09	-0.03	0.08	0.07	0	-0.06	-0.09	-0.06	0.04	0	0.06	0.06	-0.03	0.1	0.06	0.06
FALSE	High	Master Protein	Q3UHD9	Agap2	Arf-GAP with GTPase, ANK repeat and PH domain-containing protein 2 OS=Mus musculus GN=Agap2 PE=1 SV=1	0	244.461	32.968	40	61	39	1	1186	124.4	9.89	High	High	High	High	High	High	High	High	High	High		-0.09	-0.14	-0.23	-1.7	-1.76	-1.67	-1.77	-0.01	-0.1	1.67	1.48	-0.06	0.03	-0.07	0.14	0.05	-0.09	-0.03	-0.09	-0.1	-0.09	-0.14	-0.23
FALSE	High	Master Protein	B2RUG9	Apc	Adenomatosis polyposis coli OS=Mus musculus GN=Apc PE=2 SV=1	0	164.875	15.7635	39	42	39	1	2842	310.7	7.58	High	High	High	High	High	High	High	High	High	High		0.02	-0.07	0.02	-0.13	-0.16	-0.18	-0.19	-0.03	-0.01	0.18	0.15	-0.03	-0.05	-0.06	0.07	0.09	0.09	0.05	0.02	-0.01	0.02	-0.07	0.02
FALSE	High	Master Protein	E9Q828	Atp2b4	Protein Atp2b4 OS=Mus musculus GN=Atp2b4 PE=2 SV=1	0	715.825	48.0375	58	251	39	1	1172	129.2	6.73	High	High	High	High	High	High	High	High	High	High		0.15	0.01	-0.13	-1.05	-1.03	-1.02	-1.06	-0.03	-0.04	1.18	0.87	0.02	0.03	-0.01	-0.01	0.14	-0.14	-0.03	-0.01	-0.04	0.15	0.01	-0.13
FALSE	High	Master Protein	P42932	Cct8	T-complex protein 1 subunit theta OS=Mus musculus GN=Cct8 PE=1 SV=3	0	442.073	65.5109	39	129	39	1	548	59.5	5.62	High	High	High	High	High	High	High	High	High	High		0	-0.01	-0.02	0.26	0.21	0.23	0.05	-0.16	-0.18	-0.21	-0.13	-0.05	-0.03	-0.21	0.01	0.01	-0.01	0.03	-0.02	-0.18	0	-0.01	-0.02
FALSE	High	Master Protein	Q5SW19	Cluh	Clustered mitochondria protein homolog OS=Mus musculus GN=Cluh PE=2 SV=2	0	161.799	30.1901	39	49	39	1	1315	148	6.02	High	High	High	High	High	High	High	High	High	High		0.03	-0.01	0.13	0.25	0.26	0.19	0.32	0.06	0.13	-0.23	-0.25	0.01	-0.06	0.07	0.01	0.04	0.14	0.06	0.07	0.13	0.03	-0.01	0.13
FALSE	High	Master Protein	Q6ZQ08-4	Cnot1	Isoform 4 of CCR4-NOT transcription complex subunit 1 OS=Mus musculus GN=Cnot1	0	196.342	17.7189	39	53	39	1	2376	266.7	7.11	High	High	High	High	High	High	High	High	High	High		0	0.02	-0.04	-0.47	-0.53	-0.57	-0.51	0.02	0.06	0.53	0.41	-0.06	-0.1	-0.04	-0.02	-0.02	-0.06	0.1	0.04	0.06	0	0.02	-0.04
FALSE	High	Master Protein	P23819-4	Gria2	Isoform 4 of Glutamate receptor 2 OS=Mus musculus GN=Gria2	0	552.288	54.8317	55	135	39	1	921	102.8	7.72	High	High	High	High	High	High	High	High	High	High		0.04	0.02	-0.23	-1.57	-1.62	-1.68	-1.76	-0.14	-0.08	1.66	1.47	-0.05	-0.11	-0.19	-0.02	0.02	-0.25	0.11	0.06	-0.08	0.04	0.02	-0.23
FALSE	High	Master Protein	Q8CAA7	Pgm2l1	Glucose 1,6-bisphosphate synthase OS=Mus musculus GN=Pgm2l1 PE=1 SV=1	0	313.598	60.2254	40	94	39	1	621	70.2	6.49	High	High	High	High	High	High	High	High	High	High		0.09	-0.1	-0.05	-0.8	-0.83	-0.82	-0.98	-0.15	-0.16	0.92	0.87	-0.03	-0.02	-0.18	0.1	0.19	0.05	0.02	-0.01	-0.16	0.09	-0.1	-0.05
FALSE	High	Master Protein	Q68FH0	Pkp4	Plakophilin-4 OS=Mus musculus GN=Pkp4 PE=1 SV=1	0	225.12	38.4034	44	55	39	1	1190	131.5	8.94	High	High	High	High	High	High	High	High	High	High		-0.11	-0.08	0.04	0.14	0.13	0.12	0.48	0.35	0.36	-0.24	-0.5	-0.01	-0.02	0.34	0.08	-0.03	0.12	0.02	0.01	0.36	-0.11	-0.08	0.04
FALSE	High	Master Protein	Q6PB44	Ptpn23	Tyrosine-protein phosphatase non-receptor type 23 OS=Mus musculus GN=Ptpn23 PE=1 SV=2	0	239.074	23.5225	39	54	39	1	1692	185.1	6.8	High	High	High	High	High	High	High	High	High	High		0.11	0.08	0.14	-0.03	0.06	-0.06	0.13	0.07	0.19	0.05	-0.05	0.09	-0.03	0.16	-0.08	0.03	0.06	0.03	0.12	0.19	0.11	0.08	0.14
FALSE	High	Master Protein	E9QKE4	Rab3gap2	Rab3 GTPase-activating protein non-catalytic subunit OS=Mus musculus GN=Rab3gap2 PE=2 SV=1	0	217.206	29.5602	39	64	39	1	1387	154.5	6.07	High	High	High	High	High	High	High	High	High	High		0	0.02	-0.11	-0.07	-0.11	-0.08	-0.17	-0.06	-0.09	0.11	0	-0.04	-0.01	-0.1	-0.02	-0.02	-0.13	0.01	-0.03	-0.09	0	0.02	-0.11
FALSE	High	Master Protein	P27671	Rasgrf1	Ras-specific guanine nucleotide-releasing factor 1 OS=Mus musculus GN=Rasgrf1 PE=1 SV=2	0	238.045	35.5784	42	62	39	1	1262	144	7.17	High	High	High	High	High	High	High	High	High	High		0.08	0.03	-0.12	0.4	0.37	0.43	0.14	-0.23	-0.29	-0.29	-0.32	-0.03	0.03	-0.26	-0.03	0.05	-0.15	-0.03	-0.06	-0.29	0.08	0.03	-0.12
FALSE	High	Master Protein	Q3URD3	Slmap	Sarcolemmal membrane-associated protein OS=Mus musculus GN=Slmap PE=1 SV=2	0	193.321	43.0769	39	47	39	1	845	96.9	5.33	High	High	High	High	High	High	High	High	High	High		0.06	0.13	0.05	-0.27	-0.29	-0.23	-0.27	0.02	-0.04	0.35	0.26	-0.02	0.04	0	-0.13	-0.07	-0.08	-0.04	-0.06	-0.04	0.06	0.13	0.05
FALSE	High	Master Protein	Q9CZW5	Tomm70a	Mitochondrial import receptor subunit TOM70 OS=Mus musculus GN=Tomm70a PE=1 SV=2	0	419.585	58.9198	39	117	39	1	611	67.5	7.53	High	High	High	High	High	High	High	High	High	High		0.05	0.03	-0.12	-0.2	-0.19	-0.19	-0.44	-0.25	-0.25	0.24	0.26	0.01	0.01	-0.24	-0.03	0.02	-0.15	-0.01	0	-0.25	0.05	0.03	-0.12
FALSE	High	Master Protein	O08532-5	Cacna2d1	Isoform 2E of Voltage-dependent calcium channel subunit alpha-2/delta-1 OS=Mus musculus GN=Cacna2d1	0	343.641	37.1219	40	93	38	1	1091	123.2	5.27	High	High	High	High	High	High	High	High	High	High		0.05	0.01	-0.15	-0.96	-0.98	-0.96	-1.21	-0.23	-0.25	1.03	1	-0.02	0	-0.25	-0.01	0.04	-0.16	0	-0.02	-0.25	0.05	0.01	-0.15
FALSE	High	Master Protein	P35564	Canx	Calnexin OS=Mus musculus GN=Canx PE=1 SV=1	0	262.823	47.0389	38	111	38	1	591	67.2	4.64	High	High	High	High	High	High	High	High	High	High		0.02	0.01	0.11	0.17	0.19	0.14	0.21	0.02	0.07	-0.17	-0.16	0.02	-0.03	0.04	-0.01	0.01	0.1	0.03	0.05	0.07	0.02	0.01	0.11
FALSE	High	Master Protein	Q61301	Ctnna2	Catenin alpha-2 OS=Mus musculus GN=Ctnna2 PE=1 SV=3	0	532.9	56.7681	52	132	38	1	953	105.2	5.71	High	High	High	High	High	High	High	High	High	High		0.01	-0.01	-0.18	-0.77	-0.81	-0.88	-0.84	-0.03	0.04	0.82	0.6	-0.04	-0.11	-0.07	0.01	0.02	-0.17	0.11	0.07	0.04	0.01	-0.01	-0.18
FALSE	High	Master Protein	Q9D5V5	Cul5	Cullin-5 OS=Mus musculus GN=Cul5 PE=1 SV=3	0	221.064	43.4615	39	61	38	1	780	90.9	7.81	High	High	High	High	High	High	High	High	High	High		0.05	0.03	0.04	-0.14	-0.1	-0.19	-0.12	-0.02	0.07	0.15	0.1	0.04	-0.05	0.02	-0.03	0.02	0.01	0.05	0.09	0.07	0.05	0.03	0.04
FALSE	High	Master Protein	Q62108	Dlg4	Disks large homolog 4 OS=Mus musculus GN=Dlg4 PE=1 SV=1	0	493.289	62.4309	47	131	38	1	724	80.4	5.87	High	High	High	High	High	High	High	High	High	High		-0.02	0.16	-0.36	-1.26	-1.22	-1.25	-1.38	-0.16	-0.13	1.2	0.96	0.04	0.01	-0.12	-0.16	-0.18	-0.52	-0.01	0.03	-0.13	-0.02	0.16	-0.36
FALSE	High	Master Protein	Q8BHN3-2	Ganab	Isoform 2 of Neutral alpha-glucosidase AB OS=Mus musculus GN=Ganab	0	245.678	39.0269	38	67	38	1	966	109.3	6.15	High	High	High	High	High	High	High	High	High	High		0.08	0.01	0.18	0.17	0.15	0.14	0.31	0.16	0.17	-0.07	-0.19	-0.02	-0.03	0.14	-0.01	0.07	0.17	0.03	0.01	0.17	0.08	0.01	0.18
FALSE	High	Master Protein	B2RSU7	Gcc2	GRIP and coiled-coil domain containing 2 OS=Mus musculus GN=Gcc2 PE=2 SV=1	0	180.716	23.869	38	45	38	1	1680	194.4	5.14	High	High	High	High	High	High	High	High	High	High		0.04	0.07	-0.07	-0.01	-0.01	-0.11	-0.19	-0.18	-0.08	0.05	0.06	0	-0.1	-0.18	-0.07	-0.03	-0.14	0.1	0.1	-0.08	0.04	0.07	-0.07
FALSE	High	Master Protein	E9QP99	Golga3	Golgin subfamily A member 3 OS=Mus musculus GN=Golga3 PE=2 SV=1	0	214.321	30.733	38	45	38	1	1487	167.2	5.38	High	High	High	High	High	High	High	High	High	High		-0.06	0.03	-0.07	0.03	-0.04	0.01	-0.11	-0.07	-0.12	-0.02	-0.02	-0.07	-0.02	-0.14	-0.03	-0.09	-0.1	0.02	-0.05	-0.12	-0.06	0.03	-0.07
FALSE	High	Master Protein	F6RPJ9	Ide	Insulin-degrading enzyme (Fragment) OS=Mus musculus GN=Ide PE=3 SV=1	0	209.866	36.2715	38	58	38	1	987	114.2	6.27	High	High	High	High	High	High	High	High	High	High		0.11	0	0.26	0.25	0.29	0.2	0.4	0.11	0.2	-0.18	-0.2	0.04	-0.05	0.15	0	0.11	0.26	0.05	0.09	0.2	0.11	0	0.26
FALSE	High	Master Protein	P14733	Lmnb1	Lamin-B1 OS=Mus musculus GN=Lmnb1 PE=1 SV=3	0	360.71	65.1361	45	102	38	1	588	66.7	5.16	High	High	High	High	High	High	High	High	High	High		0.01	-0.02	-0.03	-0.06	-0.09	-0.29	-0.2	-0.11	0.09	0.1	0.11	-0.03	-0.23	-0.14	0.02	0.03	-0.01	0.23	0.2	0.09	0.01	-0.02	-0.03
FALSE	High	Master Protein	Q3TXZ6	Pde2a	cGMP-dependent 3',5'-cyclic phosphodiesterase OS=Mus musculus GN=Pde2a PE=2 SV=1	0	302.286	41.64	38	90	38	1	939	105.6	5.41	High	High	High	High	High	High	High	High	High	High		-0.01	-0.08	-0.14	-1.92	-1.97	-1.92	-1.99	-0.02	-0.07	1.96	1.79	-0.05	0	-0.07	0.08	0.07	-0.06	0	-0.05	-0.07	-0.01	-0.08	-0.14
FALSE	High	Master Protein	P63318	Prkcg	Protein kinase C gamma type OS=Mus musculus GN=Prkcg PE=1 SV=1	0	329.317	52.9412	41	97	38	1	697	78.3	7.46	High	High	High	High	High	High	High	High	High	High		0.15	-0.12	-0.09	-1.85	-1.89	-1.82	-1.85	0.04	-0.03	2.04	1.7	-0.04	0.03	0	0.12	0.27	0.03	-0.03	-0.07	-0.03	0.15	-0.12	-0.09
FALSE	High	Master Protein	Q3TXS7	Psmd1	26S proteasome non-ATPase regulatory subunit 1 OS=Mus musculus GN=Psmd1 PE=1 SV=1	0	321.626	44.4911	38	74	38	1	953	105.7	5.39	High	High	High	High	High	High	High	High	High	High		0.07	-0.02	0.12	-0.02	-0.03	-0.02	-0.02	0.01	0	0.1	0.08	-0.01	0	0	0.02	0.09	0.14	0	-0.01	0	0.07	-0.02	0.12
FALSE	High	Master Protein	E9QM38	Slc12a2	Solute carrier family 12 member 2 OS=Mus musculus GN=Slc12a2 PE=4 SV=1	0	339.176	33.9138	38	94	38	1	1206	130.6	6.52	High	High	High	High	High	High	High	High	High	High		0.01	0.15	0.25	1.4	1.5	1.4	1.55	0.05	0.15	-1.49	-1.36	0.1	0	0.15	-0.15	-0.14	0.1	0	0.1	0.15	0.01	0.15	0.25
FALSE	High	Master Protein	Q8BYA0	Tbcd	Tubulin-specific chaperone D OS=Mus musculus GN=Tbcd PE=2 SV=1	0	238.982	33.4448	38	60	38	1	1196	133.2	6.51	High	High	High	High	High	High	High	High	High	High		-0.03	-0.1	0.14	0.69	0.53	0.64	0.53	0	-0.11	-0.56	-0.45	-0.16	-0.05	-0.16	0.1	0.07	0.24	0.05	-0.11	-0.11	-0.03	-0.1	0.14
FALSE	High	Master Protein	Q80UG5	2009-09-01	Septin-9 OS=Mus musculus GN=Sept9 PE=1 SV=1	0	292.188	60.8919	37	94	37	1	583	65.5	8.9	High	High	High	High	High	High	High	High	High	High		0.12	0.14	0.13	-0.44	-0.4	-0.42	-0.33	0.07	0.09	0.52	0.4	0.04	0.02	0.11	-0.14	-0.02	-0.01	-0.02	0.02	0.09	0.12	0.14	0.13
FALSE	High	Master Protein	P28271	Aco1	Cytoplasmic aconitate hydratase OS=Mus musculus GN=Aco1 PE=1 SV=3	0	253.094	41.6198	38	70	37	1	889	98.1	7.5	High	High	High	High	High	High	High	High	High	High		0.06	-0.05	0.09	0.29	0.29	0.23	0.25	-0.04	0.02	-0.23	-0.22	0	-0.06	-0.04	0.05	0.11	0.14	0.06	0.06	0.02	0.06	-0.05	0.09
FALSE	High	Master Protein	B2RQC6	Cad	Carbamoyl-phosphate synthetase 2, aspartate transcarbamylase, and dihydroorotase OS=Mus musculus GN=Cad PE=2 SV=1	0	201.733	21.2135	37	51	37	1	2225	243.1	6.43	High	High	High	High	High	High	High	High	High	High		0.11	0.05	0.2	0.34	0.26	0.29	0.38	0.12	0.09	-0.15	-0.24	-0.08	-0.05	0.04	-0.05	0.06	0.15	0.05	-0.03	0.09	0.11	0.05	0.2
FALSE	High	Master Protein	H7BX08	Camsap2	Calmodulin-regulated spectrin-associated protein 2 OS=Mus musculus GN=Camsap2 PE=2 SV=1	0	155.987	28.2138	38	44	37	1	1478	166	6.84	High	High	High	High	High	High	High	High	High	High		-0.01	0.06	-0.17	-0.58	-0.61	-0.58	-0.72	-0.11	-0.14	0.6	0.49	-0.03	0	-0.14	-0.06	-0.07	-0.23	0	-0.03	-0.14	-0.01	0.06	-0.17
FALSE	High	Master Protein	P80314	Cct2	T-complex protein 1 subunit beta OS=Mus musculus GN=Cct2 PE=1 SV=4	0	415.066	61.3084	37	114	37	1	535	57.4	6.4	High	High	High	High	High	High	High	High	High	High		0	0.04	-0.02	0.24	0.23	0.23	0.07	-0.16	-0.16	-0.23	-0.15	-0.01	-0.01	-0.17	-0.04	-0.04	-0.06	0.01	0	-0.16	0	0.04	-0.02
FALSE	High	Master Protein	Q9ERK4	Cse1l	Exportin-2 OS=Mus musculus GN=Cse1l PE=2 SV=1	0	230.121	35.7364	37	62	37	1	971	110.4	5.77	High	High	High	High	High	High	High	High	High	High		-0.03	-0.13	-0.15	-0.07	-0.14	-0.12	-0.25	-0.11	-0.13	0.11	0.04	-0.07	-0.05	-0.18	0.13	0.1	-0.02	0.05	-0.02	-0.13	-0.03	-0.13	-0.15
FALSE	High	Master Protein	B9EJA2	Cttnbp2	Cortactin-binding protein 2 OS=Mus musculus GN=Cttnbp2 PE=1 SV=2	0	199.55	22.8762	38	49	37	1	1648	178.7	8.19	High	High	High	High	High	High	High	High	High	High		-0.06	0.01	-0.22	-1.03	-1.09	-1.04	-1.25	-0.16	-0.21	1.03	0.97	-0.06	-0.01	-0.22	-0.01	-0.07	-0.23	0.01	-0.05	-0.21	-0.06	0.01	-0.22
FALSE	High	Master Protein	P26443	Glud1	Glutamate dehydrogenase 1, mitochondrial OS=Mus musculus GN=Glud1 PE=1 SV=1	0	576.206	64.6953	37	263	37	1	558	61.3	8	High	High	High	High	High	High	High	High	High	High		0.12	0.08	0.31	0.79	0.89	0.82	0.78	-0.11	-0.04	-0.77	-0.53	0.1	0.03	-0.01	-0.08	0.04	0.23	-0.03	0.07	-0.04	0.12	0.08	0.31
FALSE	High	Master Protein	P13020-2	Gsn	Isoform 2 of Gelsolin OS=Mus musculus GN=Gsn	0	315.73	50.8892	37	81	37	1	731	80.7	5.76	High	High	High	High	High	High	High	High	High	High		0.07	0.15	0.74	1.22	1.04	1.16	0.97	-0.07	-0.19	-0.97	-0.29	-0.18	-0.06	-0.25	-0.15	-0.08	0.59	0.06	-0.12	-0.19	0.07	0.15	0.74
FALSE	High	Master Protein	Q00PI9	Hnrnpul2	Heterogeneous nuclear ribonucleoprotein U-like protein 2 OS=Mus musculus GN=Hnrnpul2 PE=1 SV=2	0	265.65	46.5772	37	68	37	1	745	84.9	4.89	High	High	High	High	High	High	High	High	High	High		0.09	0.02	-0.06	-0.45	-0.52	-0.51	-0.61	-0.09	-0.1	0.61	0.49	-0.07	-0.06	-0.16	-0.02	0.07	-0.08	0.06	-0.01	-0.1	0.09	0.02	-0.06
FALSE	High	Master Protein	F8VQJ3	Lamc1	Laminin subunit gamma-1 OS=Mus musculus GN=Lamc1 PE=2 SV=1	0	229.535	27.1313	37	47	37	1	1607	177.1	5.19	High	High	High	High	High	High	High	High	High	High		0.06	-0.12	0.22	0.22	0.27	0.25	0.53	0.26	0.28	-0.21	-0.37	0.05	0.03	0.31	0.12	0.18	0.34	-0.03	0.02	0.28	0.06	-0.12	0.22
FALSE	High	Master Protein	E9Q7L0	Ogdhl	Protein Ogdhl OS=Mus musculus GN=Ogdhl PE=2 SV=1	0	464.041	44.6064	48	147	37	1	1029	116.5	6.84	High	High	High	High	High	High	High	High	High	High		0.2	0.11	0.13	0.43	0.49	0.49	0.41	-0.08	-0.08	-0.29	-0.34	0.06	0.06	-0.02	-0.11	0.09	0.02	-0.06	0	-0.08	0.2	0.11	0.13
FALSE	High	Master Protein	Q8C605	Pfkp	6-phosphofructokinase OS=Mus musculus GN=Pfkp PE=2 SV=1	0	568.094	49.4898	43	175	37	1	784	85.5	6.89	High	High	High	High	High	High	High	High	High	High		0.05	-0.02	0.08	-0.02	0.01	0.01	-0.06	-0.07	-0.07	0.04	0.08	0.03	0.03	-0.04	0.02	0.07	0.1	-0.03	0	-0.07	0.05	-0.02	0.08
FALSE	High	Master Protein	Q69ZK0	Prex1	Phosphatidylinositol 3,4,5-trisphosphate-dependent Rac exchanger 1 protein OS=Mus musculus GN=Prex1 PE=1 SV=2	0	209.681	24.1212	38	50	37	1	1650	184.8	6.29	High	High	High	High	High	High	High	High	High	High		0.18	-0.04	0.21	-0.4	-0.36	-0.5	-0.43	-0.07	0.07	0.54	0.58	0.04	-0.1	-0.03	0.04	0.22	0.25	0.1	0.14	0.07	0.18	-0.04	0.21
FALSE	High	Master Protein	Q8C1A5	Thop1	Thimet oligopeptidase OS=Mus musculus GN=Thop1 PE=1 SV=1	0	245.115	53.4207	38	73	37	1	687	78	6.06	High	High	High	High	High	High	High	High	High	High		-0.01	-0.02	0.04	-0.17	-0.19	-0.17	-0.21	-0.02	-0.04	0.18	0.19	-0.02	0	-0.04	0.02	0.01	0.06	0	-0.02	-0.04	-0.01	-0.02	0.04
FALSE	High	Master Protein	B1ART2	Vps13d	Protein Vps13d OS=Mus musculus GN=Vps13d PE=2 SV=1	0	152.037	9.21533	37	39	37	1	4384	489.9	6.54	High	High	High	High	High	High	High	High	High	High		0.07	0.05	0.11	0	-0.05	-0.04	-0.04	0.01	0	0.12	0.09	-0.05	-0.04	-0.04	-0.05	0.02	0.06	0.04	-0.01	0	0.07	0.05	0.11
FALSE	High	Master Protein	Q99PU5	Acsbg1	Long-chain-fatty-acid--CoA ligase ACSBG1 OS=Mus musculus GN=Acsbg1 PE=1 SV=1	0	372.515	51.595	36	102	36	1	721	80.4	5.94	High	High	High	High	High	High	High	High	High	High		0.22	0.06	0.32	0.77	0.85	0.71	1.07	0.22	0.36	-0.63	-0.81	0.08	-0.06	0.3	-0.06	0.16	0.26	0.06	0.14	0.36	0.22	0.06	0.32
FALSE	High	Master Protein	A2A5R2	Arfgef2	Brefeldin A-inhibited guanine nucleotide-exchange protein 2 OS=Mus musculus GN=Arfgef2 PE=1 SV=1	0	269.43	30.5246	52	72	36	1	1792	202.1	6.55	High	High	High	High	High	High	High	High	High	High		0.03	-0.04	0.04	0.1	0.12	0.1	0.03	-0.09	-0.07	-0.09	-0.05	0.02	0	-0.07	0.04	0.07	0.08	0	0.02	-0.07	0.03	-0.04	0.04
FALSE	High	Master Protein	B7ZCJ1	Arhgap21	Rho GTPase-activating protein 21 OS=Mus musculus GN=Arhgap21 PE=4 SV=1	0	186.123	21.3299	37	49	36	1	1955	216.8	7.64	High	High	High	High	High	High	High	High	High	High		-0.02	0.02	-0.09	-0.52	-0.6	-0.56	-0.67	-0.07	-0.11	0.58	0.52	-0.08	-0.04	-0.15	-0.02	-0.04	-0.11	0.04	-0.04	-0.11	-0.02	0.02	-0.09
FALSE	High	Master Protein	Q80XK6	Atg2b	Autophagy-related protein 2 homolog B OS=Mus musculus GN=Atg2b PE=1 SV=3	0	178.27	19.5181	36	42	36	1	2075	231.3	5.88	High	High	High	High	High	High	High	High	High	High		0.01	0.04	-0.05	0.12	0.05	0.13	-0.08	-0.13	-0.21	-0.04	-0.03	-0.07	0.01	-0.2	-0.04	-0.03	-0.09	-0.01	-0.08	-0.21	0.01	0.04	-0.05
FALSE	High	Master Protein	E9Q835	Cadps2	Calcium-dependent secretion activator 2 OS=Mus musculus GN=Cadps2 PE=2 SV=1	0	271.835	36.8098	45	76	36	1	1304	148.5	6.05	High	High	High	High	High	High	High	High	High	High		0	-0.04	-0.45	-1.11	-1.14	-1.16	-1.18	-0.04	-0.02	1.14	0.67	-0.03	-0.05	-0.07	0.04	0.04	-0.41	0.05	0.02	-0.02	0	-0.04	-0.45
FALSE	High	Master Protein	E9QNF7	Cntnap2	Contactin-associated protein-like 2 OS=Mus musculus GN=Cntnap2 PE=2 SV=1	0	290.019	30.5556	36	82	36	1	1332	148.2	6.76	High	High	High	High	High	High	High	High	High	High		0.03	0.09	-0.06	0.54	0.56	0.68	0.45	-0.11	-0.23	-0.53	-0.57	0.02	0.14	-0.09	-0.09	-0.06	-0.15	-0.14	-0.12	-0.23	0.03	0.09	-0.06
FALSE	High	Master Protein	Q9WTX6	Cul1	Cullin-1 OS=Mus musculus GN=Cul1 PE=1 SV=1	0	209.375	45.1031	36	56	36	1	776	89.6	8	High	High	High	High	High	High	High	High	High	High		0.17	0	0.1	0.31	0.35	0.31	0.25	-0.1	-0.06	-0.18	-0.21	0.04	0	-0.06	0	0.17	0.1	0	0.04	-0.06	0.17	0	0.1
FALSE	High	Master Protein	Q60902	Eps15l1	Epidermal growth factor receptor substrate 15-like 1 OS=Mus musculus GN=Eps15l1 PE=1 SV=3	0	276.713	42.6681	36	62	36	1	907	99.2	5.02	High	High	High	High	High	High	High	High	High	High		-0.06	0.09	-0.18	-0.27	-0.26	-0.31	-0.45	-0.19	-0.14	0.2	0.21	0.01	-0.04	-0.18	-0.09	-0.15	-0.27	0.04	0.05	-0.14	-0.06	0.09	-0.18
FALSE	High	Master Protein	O35382	Exoc4	Exocyst complex component 4 OS=Mus musculus GN=Exoc4 PE=1 SV=2	0	223.818	36.5128	36	57	36	1	975	110.5	6.49	High	High	High	High	High	High	High	High	High	High		0.09	-0.07	0.07	-0.35	-0.36	-0.39	-0.3	0.06	0.09	0.45	0.31	-0.01	-0.04	0.05	0.07	0.16	0.14	0.04	0.03	0.09	0.09	-0.07	0.07
FALSE	High	Master Protein	F8VPU2	Farp1	Protein Farp1 OS=Mus musculus GN=Farp1 PE=2 SV=1	0	217.265	37.7863	36	58	36	1	1048	118.8	7.88	High	High	High	High	High	High	High	High	High	High		0.19	0.03	0.49	-0.38	-0.38	-0.46	0	0.38	0.46	0.57	0.43	0	-0.08	0.38	-0.03	0.16	0.46	0.08	0.08	0.46	0.19	0.03	0.49
FALSE	High	Master Protein	A2APV2-3	Fmnl2	Isoform 3 of Formin-like protein 2 OS=Mus musculus GN=Fmnl2	0	218.828	36.572	48	74	36	1	1091	123.9	7.65	High	High	High	High	High	High	High	High	High	High		0.04	0.09	0.39	1.27	1.25	1.29	1.51	0.26	0.22	-1.21	-1.18	-0.02	0.02	0.24	-0.09	-0.05	0.3	-0.02	-0.04	0.22	0.04	0.09	0.39
FALSE	High	Master Protein	G3X9V4	Grin2b	Glutamate receptor ionotropic, NMDA 2B OS=Mus musculus GN=Grin2b PE=4 SV=1	0	289.97	31.1066	40	70	36	1	1482	165.9	6.87	High	High	High	High	High	High	High	High	High	High		-0.05	-0.03	-0.24	-1.51	-1.57	-1.54	-1.56	0.01	-0.02	1.52	1.26	-0.06	-0.03	-0.05	0.03	-0.02	-0.21	0.03	-0.03	-0.02	-0.05	-0.03	-0.24
FALSE	High	Master Protein	P21619	Lmnb2	Lamin-B2 OS=Mus musculus GN=Lmnb2 PE=1 SV=2	0	307.456	67.6174	43	89	36	1	596	67.3	5.5	High	High	High	High	High	High	High	High	High	High		0.02	0.17	0.12	-0.03	-0.08	0.04	-0.03	0.05	-0.07	0.1	0.09	-0.05	0.07	0	-0.17	-0.15	-0.05	-0.07	-0.12	-0.07	0.02	0.17	0.12
FALSE	High	Master Protein	Q9JM52-3	Mink1	Isoform 3 of Misshapen-like kinase 1 OS=Mus musculus GN=Mink1	0	291.803	37.6952	50	81	36	1	1345	151.2	7.96	High	High	High	High	High	High	High	High	High	High		0.05	-0.09	-0.03	-0.92	-0.96	-0.88	-0.83	0.13	0.05	1.01	0.74	-0.04	0.04	0.09	0.09	0.14	0.06	-0.04	-0.08	0.05	0.05	-0.09	-0.03
FALSE	High	Master Protein	G3X8Y3	Naa15	N-alpha-acetyltransferase 15, NatA auxiliary subunit OS=Mus musculus GN=Naa15 PE=4 SV=1	0	158.7	40.3468	39	50	36	1	865	101	7.52	High	High	High	High	High	High	High	High	High	High		-0.01	-0.12	0.02	0.15	0.15	0.13	0.08	-0.07	-0.05	-0.16	-0.12	0	-0.02	-0.07	0.12	0.11	0.14	0.02	0.02	-0.05	-0.01	-0.12	0.02
FALSE	High	Master Protein	F8WIZ7	Osbpl6	Oxysterol-binding protein OS=Mus musculus GN=Osbpl6 PE=2 SV=1	0	204.219	43.2265	37	52	36	1	967	109.7	7.27	High	High	High	High	High	High	High	High	High	High		-0.01	0	-0.08	0.57	0.56	0.56	0.38	-0.18	-0.18	-0.57	-0.52	-0.01	-0.01	-0.19	0	-0.01	-0.08	0.01	0	-0.18	-0.01	0	-0.08
FALSE	High	Master Protein	P08003	Pdia4	Protein disulfide-isomerase A4 OS=Mus musculus GN=Pdia4 PE=1 SV=3	0	266.708	50.4702	37	77	36	1	638	71.9	5.31	High	High	High	High	High	High	High	High	High	High		0.15	0.05	0.46	0.29	0.22	0.23	0.6	0.38	0.37	-0.07	-0.2	-0.07	-0.06	0.31	-0.05	0.1	0.41	0.06	-0.01	0.37	0.15	0.05	0.46
FALSE	High	Master Protein	P47857	Pfkm	6-phosphofructokinase, muscle type OS=Mus musculus GN=Pfkm PE=1 SV=3	0	612.391	55.2564	42	229	36	1	780	85.2	8	High	High	High	High	High	High	High	High	High	High		0.01	0.01	-0.01	0.05	0.11	0.06	0.13	0.02	0.07	-0.1	-0.2	0.06	0.01	0.08	-0.01	0	-0.02	-0.01	0.05	0.07	0.01	0.01	-0.01
FALSE	High	Master Protein	P34152	Ptk2	Focal adhesion kinase 1 OS=Mus musculus GN=Ptk2 PE=1 SV=3	0	221.949	35.8716	36	62	36	1	1090	123.5	6.68	High	High	High	High	High	High	High	High	High	High		-0.02	0.03	-0.1	-1.04	-1.12	-1.11	-0.99	0.13	0.12	1.1	0.83	-0.08	-0.07	0.05	-0.03	-0.05	-0.13	0.07	-0.01	0.12	-0.02	0.03	-0.1
FALSE	High	Master Protein	D3YW52	Pzp	Protein Pzp OS=Mus musculus GN=Pzp PE=2 SV=1	0	231.813	29.3962	37	55	36	1	1507	167.2	6.83	High	High	High	High	High	High	High	High	High	High		0.11	0.46	0.25	0.17	0.2	0.62	0.36	0.16	-0.26	-0.09	-0.17	0.03	0.45	0.19	-0.46	-0.35	-0.21	-0.45	-0.42	-0.26	0.11	0.46	0.25
FALSE	High	Master Protein	Q80UJ7	Rab3gap1	Rab3 GTPase-activating protein catalytic subunit OS=Mus musculus GN=Rab3gap1 PE=2 SV=4	0	232.114	38.634	36	52	36	1	981	110.1	5.73	High	High	High	High	High	High	High	High	High	High		0.01	-0.01	-0.03	-0.07	-0.12	-0.13	-0.21	-0.09	-0.08	0.13	0.12	-0.05	-0.06	-0.14	0.01	0.02	-0.02	0.06	0.01	-0.08	0.01	-0.01	-0.03
FALSE	High	Master Protein	A2AWA9	Rabgap1	Rab GTPase-activating protein 1 OS=Mus musculus GN=Rabgap1 PE=2 SV=1	0	233.172	36.7481	39	56	36	1	1064	120.7	5.25	High	High	High	High	High	High	High	High	High	High		-0.05	-0.14	-0.04	-0.54	-0.55	-0.6	-0.56	-0.01	0.04	0.5	0.46	-0.01	-0.06	-0.02	0.14	0.09	0.1	0.06	0.05	0.04	-0.05	-0.14	-0.04
FALSE	High	Master Protein	Q9ESK9	Rb1cc1	RB1-inducible coiled-coil protein 1 OS=Mus musculus GN=Rb1cc1 PE=1 SV=3	0	151.261	22.9219	36	41	36	1	1588	182.2	5.49	High	High	High	High	High	High	High	High	High	High		0.03	0	0.01	0	-0.05	-0.04	-0.09	-0.04	-0.05	0.08	0.04	-0.05	-0.04	-0.09	0	0.03	0.01	0.04	-0.01	-0.05	0.03	0	0.01
FALSE	High	Master Protein	P40142	Tkt	Transketolase OS=Mus musculus GN=Tkt PE=1 SV=1	0	541.17	59.2295	36	219	36	1	623	67.6	7.5	High	High	High	High	High	High	High	High	High	High		0	0.13	0.24	0.72	0.71	0.75	0.62	-0.09	-0.13	-0.71	-0.44	-0.01	0.03	-0.1	-0.13	-0.13	0.11	-0.03	-0.04	-0.13	0	0.13	0.24
FALSE	High	Master Protein	E9PV45	Usp24	Ubiquitin carboxyl-terminal hydrolase OS=Mus musculus GN=Usp24 PE=2 SV=1	0	177.404	15.2406	37	50	36	1	2618	293.9	6.21	High	High	High	High	High	High	High	High	High	High		0.03	-0.09	0.21	-0.24	-0.27	-0.26	-0.03	0.24	0.23	0.3	0.18	-0.03	-0.02	0.21	0.09	0.12	0.3	0.02	-0.01	0.23	0.03	-0.09	0.21
FALSE	High	Master Protein	Q5SSL4	Abr	Active breakpoint cluster region-related protein OS=Mus musculus GN=Abr PE=2 SV=1	0	227.071	41.3271	38	62	35	1	859	97.6	6.58	High	High	High	High	High	High	High	High	High	High		0.03	-0.07	-0.06	-0.62	-0.58	-0.65	-0.63	-0.05	0.02	0.61	0.51	0.04	-0.03	-0.01	0.07	0.1	0.01	0.03	0.07	0.02	0.03	-0.07	-0.06
FALSE	High	Master Protein	Q61361	Bcan	Brevican core protein OS=Mus musculus GN=Bcan PE=1 SV=2	0	290.431	39.2978	35	92	35	1	883	95.8	4.93	High	High	High	High	High	High	High	High	High	High		0.12	0.04	0.1	0.1	0.11	0.11	-0.09	-0.2	-0.2	0.01	0.13	0.01	0.01	-0.19	-0.04	0.08	0.06	-0.01	0	-0.2	0.12	0.04	0.1
FALSE	High	Master Protein	Q60598	Cttn	Src substrate cortactin OS=Mus musculus GN=Cttn PE=1 SV=2	0	266.92	54.9451	35	75	35	1	546	61.2	5.4	High	High	High	High	High	High	High	High	High	High		-0.15	0.01	-0.23	-0.62	-0.62	-0.59	-0.68	-0.06	-0.09	0.47	0.39	0	0.03	-0.06	-0.01	-0.16	-0.24	-0.03	-0.03	-0.09	-0.15	0.01	-0.23
FALSE	High	Master Protein	Q9CZD3	Gars	Glycine--tRNA ligase OS=Mus musculus GN=Gars PE=1 SV=1	0	275.881	43.0727	35	72	35	1	729	81.8	6.65	High	High	High	High	High	High	High	High	High	High		0.15	0.08	0.17	0.69	0.73	0.81	0.66	-0.07	-0.15	-0.58	-0.55	0.04	0.12	-0.03	-0.08	0.07	0.09	-0.12	-0.08	-0.15	0.15	0.08	0.17
FALSE	High	Master Protein	P05202	Got2	Aspartate aminotransferase, mitochondrial OS=Mus musculus GN=Got2 PE=1 SV=1	0	566.755	73.0233	35	349	35	1	430	47.4	9	High	High	High	High	High	High	High	High	High	High		-0.12	-0.09	-0.23	-0.1	-0.07	-0.08	-0.2	-0.13	-0.12	-0.05	-0.09	0.03	0.02	-0.1	0.09	-0.03	-0.14	-0.02	0.01	-0.12	-0.12	-0.09	-0.23
FALSE	High	Master Protein	Q8BIJ6	Iars2	Isoleucine--tRNA ligase, mitochondrial OS=Mus musculus GN=Iars2 PE=2 SV=1	0	283.593	39.9209	35	68	35	1	1012	112.7	6.81	High	High	High	High	High	High	High	High	High	High		0.09	0.03	0.05	0.11	0.11	0.12	0.07	-0.04	-0.05	-0.02	-0.08	0	0.01	-0.04	-0.03	0.06	0.02	-0.01	-0.01	-0.05	0.09	0.03	0.05
FALSE	High	Master Protein	P46660	Ina	Alpha-internexin OS=Mus musculus GN=Ina PE=1 SV=2	0	468.694	71.4286	42	335	35	1	504	55.7	5.27	High	High	High	High	High	High	High	High	High	High		-0.29	0.07	-0.27	0.86	0.94	1.06	0.73	-0.21	-0.33	-1.23	-1.06	0.08	0.2	-0.13	-0.07	-0.36	-0.34	-0.2	-0.12	-0.33	-0.29	0.07	-0.27
FALSE	High	Master Protein	Q8BKC5	Ipo5	Importin-5 OS=Mus musculus GN=Ipo5 PE=1 SV=3	0	324.74	36.4631	36	68	35	1	1097	123.5	4.93	High	High	High	High	High	High	High	High	High	High		0.16	-0.16	0.15	-0.19	-0.21	-0.22	-0.11	0.1	0.11	0.37	0.2	-0.02	-0.03	0.08	0.16	0.32	0.31	0.03	0.01	0.11	0.16	-0.16	0.15
FALSE	High	Master Protein	Q6PGJ3	L1cam	L1 cell adhesion molecule OS=Mus musculus GN=L1cam PE=2 SV=1	0	300.919	33.0421	35	77	35	1	1259	140.8	5.96	High	High	High	High	High	High	High	High	High	High		-0.09	-0.01	-0.29	-0.68	-0.71	-0.78	-0.8	-0.09	-0.02	0.62	0.45	-0.03	-0.1	-0.12	0.01	-0.08	-0.28	0.1	0.07	-0.02	-0.09	-0.01	-0.29
FALSE	High	Master Protein	K3W4S4	Mapk8ip3	C-Jun-amino-terminal kinase-interacting protein 3 OS=Mus musculus GN=Mapk8ip3 PE=4 SV=1	0	302.601	33.4572	44	74	35	1	1345	148.6	5.58	High	High	High	High	High	High	High	High	High	High		-0.05	0	-0.09	0.45	0.38	0.39	0.15	-0.23	-0.24	-0.43	-0.3	-0.07	-0.06	-0.3	0	-0.05	-0.09	0.06	-0.01	-0.24	-0.05	0	-0.09
FALSE	High	Master Protein	O35136	Ncam2	Neural cell adhesion molecule 2 OS=Mus musculus GN=Ncam2 PE=1 SV=1	0	285.479	44.325	35	75	35	1	837	93.1	6.07	High	High	High	High	High	High	High	High	High	High		0.02	-0.05	-0.03	-0.51	-0.56	-0.58	-0.64	-0.08	-0.06	0.58	0.55	-0.05	-0.07	-0.13	0.05	0.07	0.02	0.07	0.02	-0.06	0.02	-0.05	-0.03
FALSE	High	Master Protein	Q6P9K9	Nrxn3	Neurexin-3 OS=Mus musculus GN=Nrxn3 PE=1 SV=2	0	342.969	31.6359	41	82	35	1	1571	173.3	6.14	High	High	High	High	High	High	High	High	High	High		-0.04	0	-0.23	-0.37	-0.39	-0.39	-0.74	-0.35	-0.35	0.35	0.45	-0.02	-0.02	-0.37	0	-0.04	-0.23	0.02	0	-0.35	-0.04	0	-0.23
FALSE	High	Master Protein	Q91ZA3	Pcca	Propionyl-CoA carboxylase alpha chain, mitochondrial OS=Mus musculus GN=Pcca PE=2 SV=2	0	285.757	49.8619	35	63	35	1	724	79.9	7.25	High	High	High	High	High	High	High	High	High	High		0.12	0.09	0.16	0	0.02	-0.01	0.06	0.04	0.07	0.1	0.04	0.02	-0.01	0.06	-0.09	0.03	0.07	0.01	0.03	0.07	0.12	0.09	0.16
FALSE	High	Master Protein	Q8K411	Pitrm1	Presequence protease, mitochondrial OS=Mus musculus GN=Pitrm1 PE=2 SV=1	0	167.811	35.0386	35	45	35	1	1036	117.3	7.2	High	High	High	High	High	High	High	High	High	High		0.1	0	0.32	0.3	0.41	0.3	0.51	0.1	0.21	-0.31	-0.25	0.11	0	0.21	0	0.1	0.32	0	0.11	0.21	0.1	0	0.32
FALSE	High	Master Protein	H3BJD6	Ppp1r9a	Protein Ppp1r9a OS=Mus musculus GN=Ppp1r9a PE=2 SV=1	0	284.398	29.4118	37	64	35	1	1292	144.3	5.55	High	High	High	High	High	High	High	High	High	High		-0.02	0.1	-0.22	-1.21	-1.24	-1.26	-1.41	-0.17	-0.15	1.22	1.13	-0.03	-0.05	-0.2	-0.1	-0.12	-0.32	0.05	0.02	-0.15	-0.02	0.1	-0.22
FALSE	High	Master Protein	Q8K2B3	Sdha	Succinate dehydrogenase [ubiquinone] flavoprotein subunit, mitochondrial OS=Mus musculus GN=Sdha PE=1 SV=1	0	495.709	66.5663	35	161	35	1	664	72.5	7.37	High	High	High	High	High	High	High	High	High	High		0.07	-0.03	0.02	0.33	0.34	0.33	0.24	-0.1	-0.09	-0.27	-0.28	0.01	0	-0.09	0.03	0.1	0.05	0	0.01	-0.09	0.07	-0.03	0.02
FALSE	High	Master Protein	Q8BH59	Slc25a12	Calcium-binding mitochondrial carrier protein Aralar1 OS=Mus musculus GN=Slc25a12 PE=1 SV=1	0	479.578	56.7208	41	177	35	1	677	74.5	8.25	High	High	High	High	High	High	High	High	High	High		0.09	0.1	-0.1	-0.04	-0.03	0	-0.21	-0.18	-0.21	0.12	0.05	0.01	0.04	-0.17	-0.1	-0.01	-0.2	-0.04	-0.03	-0.21	0.09	0.1	-0.1
FALSE	High	Master Protein	H3BJZ7	Unc13a	Protein unc-13 homolog A OS=Mus musculus GN=Unc13a PE=2 SV=1	0	275.504	27.9607	49	77	35	1	1731	195.7	5.26	High	High	High	High	High	High	High	High	High	High		-0.05	-0.15	-0.27	-1.1	-1.16	-1.06	-1.26	-0.1	-0.2	1.11	0.93	-0.06	0.04	-0.16	0.15	0.1	-0.12	-0.04	-0.1	-0.2	-0.05	-0.15	-0.27
FALSE	High	Master Protein	Q8BY87	Usp47	Ubiquitin carboxyl-terminal hydrolase 47 OS=Mus musculus GN=Usp47 PE=1 SV=2	0	185.933	28.2703	36	44	35	1	1376	157.4	5.11	High	High	High	High	High	High	High	High	High	High		0.05	0.05	0.19	-0.08	-0.12	-0.11	-0.1	0.02	0.01	0.17	0.23	-0.04	-0.03	-0.02	-0.05	0	0.14	0.03	-0.01	0.01	0.05	0.05	0.19
FALSE	High	Master Protein	Q80U87	Usp8	Ubiquitin carboxyl-terminal hydrolase 8 OS=Mus musculus GN=Usp8 PE=1 SV=2	0	156.933	34.6296	35	41	35	1	1080	122.5	8.47	High	High	High	High	High	High	High	High	High	High		0.07	0.04	0.13	0.89	0.89	0.91	0.81	-0.08	-0.1	-0.82	-0.74	0	0.02	-0.08	-0.04	0.03	0.09	-0.02	-0.02	-0.1	0.07	0.04	0.13
FALSE	High	Master Protein	O88342	Wdr1	WD repeat-containing protein 1 OS=Mus musculus GN=Wdr1 PE=1 SV=3	0	391.948	62.2112	35	121	35	1	606	66.4	6.6	High	High	High	High	High	High	High	High	High	High		0.02	-0.01	0.05	-0.1	-0.02	-0.05	0.08	0.1	0.13	0.04	-0.09	0.08	0.05	0.18	0.01	0.03	0.06	-0.05	0.03	0.13	0.02	-0.01	0.05
FALSE	High	Master Protein	P83741-2	Wnk1	Isoform 2 of Serine/threonine-protein kinase WNK1 OS=Mus musculus GN=Wnk1	0	200.051	15.575	43	55	35	1	2626	279	6.61	High	High	High	High	High	High	High	High	High	High		0.02	0.13	0.33	0.81	0.79	0.82	0.88	0.09	0.06	-0.77	-0.61	-0.02	0.01	0.07	-0.13	-0.11	0.2	-0.01	-0.03	0.06	0.02	0.13	0.33
FALSE	High	Master Protein	P51830	Adcy9	Adenylate cyclase type 9 OS=Mus musculus GN=Adcy9 PE=1 SV=1	0	220.811	29.3422	34	56	34	1	1353	150.9	7.21	High	High	High	High	High	High	High	High	High	High		0.08	0.07	-0.04	-0.53	-0.52	-0.49	-0.74	-0.22	-0.25	0.6	0.64	0.01	0.04	-0.21	-0.07	0.01	-0.11	-0.04	-0.03	-0.25	0.08	0.07	-0.04
FALSE	High	Master Protein	A2AE27	Ampd2	AMP deaminase 2 OS=Mus musculus GN=Ampd2 PE=4 SV=1	0	200.564	36.165	35	55	34	1	824	94.6	6.51	High	High	High	High	High	High	High	High	High	High		-0.1	-0.02	-0.12	0.55	0.47	0.52	0.22	-0.25	-0.3	-0.57	-0.4	-0.08	-0.03	-0.33	0.02	-0.08	-0.1	0.03	-0.05	-0.3	-0.1	-0.02	-0.12
FALSE	High	Master Protein	K3W4T3	Atp6v0a1	V-type proton ATPase 116 kDa subunit a isoform 1 OS=Mus musculus GN=Atp6v0a1 PE=4 SV=1	0	526.835	35.7995	35	177	34	1	838	96.4	6.84	High	High	High	High	High	High	High	High	High	High		0.02	0	-0.15	-0.62	-0.62	-0.71	-0.75	-0.13	-0.04	0.64	0.54	0	-0.09	-0.13	0	0.02	-0.15	0.09	0.09	-0.04	0.02	0	-0.15
FALSE	High	Master Protein	P80316	Cct5	T-complex protein 1 subunit epsilon OS=Mus musculus GN=Cct5 PE=1 SV=1	0	340.648	66.5434	35	121	34	1	541	59.6	6.02	High	High	High	High	High	High	High	High	High	High		0.01	0.02	-0.03	0.22	0.2	0.21	0.08	-0.12	-0.13	-0.19	-0.17	-0.02	-0.01	-0.14	-0.02	-0.01	-0.05	0.01	-0.01	-0.13	0.01	0.02	-0.03
FALSE	High	Master Protein	Q61330	Cntn2	Contactin-2 OS=Mus musculus GN=Cntn2 PE=2 SV=2	0	280.021	40.9615	34	65	34	1	1040	113.1	7.62	High	High	High	High	High	High	High	High	High	High		-0.1	0.13	0.07	0.73	0.75	0.89	0.71	-0.04	-0.18	-0.85	-0.7	0.02	0.16	-0.02	-0.13	-0.23	-0.06	-0.16	-0.14	-0.18	-0.1	0.13	0.07
FALSE	High	Master Protein	Q9JIF7	Copb1	Coatomer subunit beta OS=Mus musculus GN=Copb1 PE=1 SV=1	0	271.281	41.4481	34	64	34	1	953	107	6	High	High	High	High	High	High	High	High	High	High		0.11	-0.03	0.18	0.02	0.05	-0.04	0.1	0.05	0.14	0.06	0.02	0.03	-0.06	0.08	0.03	0.14	0.21	0.06	0.09	0.14	0.11	-0.03	0.18
FALSE	High	Master Protein	Q9D4H8	Cul2	Cullin-2 OS=Mus musculus GN=Cul2 PE=1 SV=2	0	189.842	39.3289	34	59	34	1	745	86.8	7.01	High	High	High	High	High	High	High	High	High	High		-0.05	-0.14	-0.03	0.22	0.22	0.19	0.11	-0.11	-0.08	-0.27	-0.2	0	-0.03	-0.11	0.14	0.09	0.11	0.03	0.03	-0.08	-0.05	-0.14	-0.03
FALSE	High	Master Protein	D3Z7D3	Dip2a	Disco-interacting protein 2 homolog A OS=Mus musculus GN=Dip2a PE=2 SV=1	0	296.706	34.7328	46	66	34	1	1572	170.5	7.75	High	High	High	High	High	High	High	High	High	High		0.08	0.08	0.26	0.64	0.69	0.68	0.81	0.12	0.13	-0.61	-0.61	0.05	0.04	0.17	-0.08	0	0.18	-0.04	0.01	0.13	0.08	0.08	0.26
FALSE	High	Master Protein	P26040	Ezr	Ezrin OS=Mus musculus GN=Ezr PE=1 SV=3	0	271.836	57.1672	49	119	34	1	586	69.4	6.1	High	High	High	High	High	High	High	High	High	High		0.26	0.06	0.83	-0.92	-0.95	-0.92	-0.27	0.68	0.65	1.21	1.04	-0.03	0	0.65	-0.06	0.2	0.77	0	-0.03	0.65	0.26	0.06	0.83
FALSE	High	Master Protein	Q9JJ28	Flii	Protein flightless-1 homolog OS=Mus musculus GN=Flii PE=1 SV=1	0	199.722	31.0779	34	44	34	1	1271	144.7	6.06	High	High	High	High	High	High	High	High	High	High		-0.01	0.02	0.04	0.19	0.19	0.17	0.15	-0.04	-0.02	-0.2	-0.17	0	-0.02	-0.04	-0.02	-0.03	0.02	0.02	0.02	-0.02	-0.01	0.02	0.04
FALSE	High	Master Protein	Q61598	Gdi2	Rab GDP dissociation inhibitor beta OS=Mus musculus GN=Gdi2 PE=1 SV=1	0	522.856	79.5506	42	175	34	1	445	50.5	6.25	High	High	High	High	High	High	High	High	High	High		0.05	0.06	0.18	0.06	0.08	-0.06	0.01	-0.07	0.07	-0.03	0.11	0.02	-0.12	-0.05	-0.06	-0.01	0.12	0.12	0.14	0.07	0.05	0.06	0.18
FALSE	High	Master Protein	P06745	Gpi	Glucose-6-phosphate isomerase OS=Mus musculus GN=Gpi PE=1 SV=4	0	508.187	54.8387	34	286	34	1	558	62.7	8.13	High	High	High	High	High	High	High	High	High	High		0.03	0.06	0.02	-0.11	-0.06	-0.05	-0.01	0.05	0.04	0.09	-0.03	0.05	0.06	0.1	-0.06	-0.03	-0.04	-0.06	-0.01	0.04	0.03	0.06	0.02
FALSE	High	Master Protein	P11499	Hsp90ab1	Heat shock protein HSP 90-beta OS=Mus musculus GN=Hsp90ab1 PE=1 SV=3	0	833.996	60.6354	55	498	34	1	724	83.2	5.03	High	High	High	High	High	High	High	High	High	High		0.04	-0.02	-0.09	0.17	0.16	0.14	0.03	-0.13	-0.11	-0.12	-0.18	-0.01	-0.03	-0.14	0.02	0.06	-0.07	0.03	0.02	-0.11	0.04	-0.02	-0.09
FALSE	High	Master Protein	Q8K0U4	Hspa12a	Heat shock 70 kDa protein 12A OS=Mus musculus GN=Hspa12a PE=1 SV=1	0	420.231	53.037	37	132	34	1	675	74.8	6.77	High	High	High	High	High	High	High	High	High	High		0.08	0.08	-0.23	0.39	0.41	0.48	0.2	-0.21	-0.28	-0.33	-0.49	0.02	0.09	-0.19	-0.08	0	-0.31	-0.09	-0.07	-0.28	0.08	0.08	-0.23
FALSE	High	Master Protein	O88844	Idh1	Isocitrate dehydrogenase [NADP] cytoplasmic OS=Mus musculus GN=Idh1 PE=1 SV=2	0	281.296	69.8068	35	93	34	1	414	46.6	7.17	High	High	High	High	High	High	High	High	High	High		0.11	-0.05	0.39	0.6	0.64	0.48	0.45	-0.19	-0.03	-0.53	-0.12	0.04	-0.12	-0.15	0.05	0.16	0.44	0.12	0.16	-0.03	0.11	-0.05	0.39
FALSE	High	Master Protein	Q9JKF1	Iqgap1	Ras GTPase-activating-like protein IQGAP1 OS=Mus musculus GN=Iqgap1 PE=1 SV=2	0	235.997	25.8298	38	49	34	1	1657	188.6	6.48	High	High	High	High	High	High	High	High	High	High		0.23	0.13	1.17	0.02	0.07	0	0.87	0.8	0.87	0.16	0.24	0.05	-0.02	0.85	-0.13	0.1	1.04	0.02	0.07	0.87	0.23	0.13	1.17
FALSE	High	Master Protein	Q8C2E7	Kiaa0196	WASH complex subunit strumpellin OS=Mus musculus GN=Kiaa0196 PE=2 SV=2	0	174.572	31.8378	34	42	34	1	1159	134	7.12	High	High	High	High	High	High	High	High	High	High		0.07	-0.04	0.28	0.2	0.18	0.15	0.41	0.23	0.26	-0.11	-0.19	-0.02	-0.05	0.21	0.04	0.11	0.32	0.05	0.03	0.26	0.07	-0.04	0.28
FALSE	High	Master Protein	P55066	Ncan	Neurocan core protein OS=Mus musculus GN=Ncan PE=2 SV=1	0	289.94	28.47	36	84	34	1	1268	137.1	5.72	High	High	High	High	High	High	High	High	High	High		-0.03	-0.05	0.34	-0.71	-0.81	-0.78	-0.83	-0.02	-0.05	0.78	1.11	-0.1	-0.07	-0.12	0.05	0.02	0.39	0.07	-0.03	-0.05	-0.03	-0.05	0.34
FALSE	High	Master Protein	Q8K010	Oplah	5-oxoprolinase OS=Mus musculus GN=Oplah PE=2 SV=1	0	225.427	30.9006	34	49	34	1	1288	137.5	6.28	High	High	High	High	High	High	High	High	High	High		0.19	0.09	0.49	-0.01	0.04	0.03	0.46	0.42	0.43	0.15	-0.03	0.05	0.04	0.47	-0.09	0.1	0.4	-0.04	0.01	0.43	0.19	0.09	0.49
FALSE	High	Master Protein	P27612	Plaa	Phospholipase A-2-activating protein OS=Mus musculus GN=Plaa PE=2 SV=4	0	254.728	47.733	34	56	34	1	794	87.2	6.14	High	High	High	High	High	High	High	High	High	High		0	0.04	0.13	0.22	0.24	0.2	0.29	0.05	0.09	-0.24	-0.22	0.02	-0.02	0.07	-0.04	-0.04	0.09	0.02	0.04	0.09	0	0.04	0.13
FALSE	High	Master Protein	Q9DBR7	Ppp1r12a	Protein phosphatase 1 regulatory subunit 12A OS=Mus musculus GN=Ppp1r12a PE=1 SV=2	0	235.503	34.4023	36	58	34	1	1029	114.9	5.49	High	High	High	High	High	High	High	High	High	High		0.06	0.08	-0.02	-0.35	-0.35	-0.36	-0.29	0.06	0.07	0.41	0.21	0	-0.01	0.06	-0.08	-0.02	-0.1	0.01	0.01	0.07	0.06	0.08	-0.02
FALSE	High	Master Protein	G5E846	Prph	Peripherin OS=Mus musculus GN=Prph PE=3 SV=1	0	303.531	74.5263	38	109	34	1	475	54.3	5.52	High	High	High	High	High	High	High	High	High	High		0.02	0.14	0.2	2.53	2.56	2.61	2.01	-0.55	-0.6	-2.54	-1.87	0.03	0.08	-0.52	-0.14	-0.12	0.06	-0.08	-0.05	-0.6	0.02	0.14	0.2
FALSE	High	Master Protein	Q8VDM4	Psmd2	26S proteasome non-ATPase regulatory subunit 2 OS=Mus musculus GN=Psmd2 PE=1 SV=1	0	270.783	42.6211	34	71	34	1	908	100.1	5.17	High	High	High	High	High	High	High	High	High	High		0.08	0.05	0.06	-0.11	-0.1	-0.15	-0.11	-0.01	0.04	0.18	0.11	0.01	-0.04	0	-0.05	0.03	0.01	0.04	0.05	0.04	0.08	0.05	0.06
FALSE	High	Master Protein	Q8CHG7	Rapgef2	Rap guanine nucleotide exchange factor 2 OS=Mus musculus GN=Rapgef2 PE=1 SV=2	0	264.847	34.4251	41	64	34	1	1496	166.3	6.61	High	High	High	High	High	High	High	High	High	High		-0.05	-0.07	-0.12	-0.97	-1.01	-1.01	-1.06	-0.05	-0.05	0.96	0.88	-0.04	-0.04	-0.09	0.07	0.02	-0.05	0.04	0	-0.05	-0.05	-0.07	-0.12
FALSE	High	Master Protein	Q60790	Rasa3	Ras GTPase-activating protein 3 OS=Mus musculus GN=Rasa3 PE=1 SV=2	0	225.422	47.9616	35	58	34	1	834	95.9	7.34	High	High	High	High	High	High	High	High	High	High		0.09	-0.03	0.34	0.56	0.54	0.58	0.63	0.09	0.05	-0.45	-0.35	-0.02	0.02	0.07	0.03	0.12	0.37	-0.02	-0.04	0.05	0.09	-0.03	0.34
FALSE	High	Master Protein	Q921M3	Sf3b3	Splicing factor 3B subunit 3 OS=Mus musculus GN=Sf3b3 PE=2 SV=1	0	173.161	29.2523	35	54	34	1	1217	135.5	5.26	High	High	High	High	High	High	High	High	High	High		0.03	0.04	0	-0.28	-0.32	-0.41	-0.33	-0.01	0.08	0.35	0.27	-0.04	-0.13	-0.05	-0.04	-0.01	-0.04	0.13	0.09	0.08	0.03	0.04	0
FALSE	High	Master Protein	O54988-2	Slk	Isoform 2 of STE20-like serine/threonine-protein kinase OS=Mus musculus GN=Slk	0	226.91	35.8569	36	56	34	1	1202	137.6	5.08	High	High	High	High	High	High	High	High	High	High		-0.14	0.02	-0.07	-0.55	-0.71	-0.58	-0.75	-0.04	-0.17	0.57	0.62	-0.16	-0.03	-0.2	-0.02	-0.16	-0.09	0.03	-0.13	-0.17	-0.14	0.02	-0.07
FALSE	High	Master Protein	A2A690-2	Tanc2	Isoform 2 of Protein TANC2 OS=Mus musculus GN=Tanc2	0	168.214	19.1118	36	43	34	1	2004	221.2	8.06	High	High	High	High	High	High	High	High	High	High		-0.08	0.03	-0.25	-0.44	-0.58	-0.45	-0.65	-0.07	-0.2	0.5	0.34	-0.14	-0.01	-0.21	-0.03	-0.11	-0.28	0.01	-0.13	-0.2	-0.08	0.03	-0.25
FALSE	High	Master Protein	E9Q6P5	Ttc7b	Protein Ttc7b OS=Mus musculus GN=Ttc7b PE=2 SV=1	0	189.382	39.6204	34	58	34	1	843	94.1	6.9	High	High	High	High	High	High	High	High	High	High		0	0.02	-0.08	-0.41	-0.42	-0.43	-0.6	-0.18	-0.17	0.42	0.46	-0.01	-0.02	-0.19	-0.02	-0.02	-0.1	0.02	0.01	-0.17	0	0.02	-0.08
FALSE	High	Master Protein	P32921	Wars	Tryptophan--tRNA ligase, cytoplasmic OS=Mus musculus GN=Wars PE=1 SV=2	0	265.778	58.0042	34	73	34	1	481	54.3	6.89	High	High	High	High	High	High	High	High	High	High		0.09	0.06	0.06	0.72	0.83	0.77	0.7	-0.13	-0.07	-0.74	-0.7	0.11	0.05	-0.02	-0.06	0.03	0	-0.05	0.06	-0.07	0.09	0.06	0.06
FALSE	High	Master Protein	Q9EPK7	Xpo7	Exportin-7 OS=Mus musculus GN=Xpo7 PE=2 SV=3	0	202.467	31.8307	34	50	34	1	1087	123.7	6.38	High	High	High	High	High	High	High	High	High	High		0.02	-0.07	-0.11	-0.18	-0.28	-0.19	-0.26	0.02	-0.07	0.3	0.09	-0.1	-0.01	-0.08	0.07	0.09	-0.04	0.01	-0.09	-0.07	0.02	-0.07	-0.11
FALSE	High	Master Protein	E9Q9C1	Ablim1	Actin-binding LIM protein 1 OS=Mus musculus GN=Ablim1 PE=2 SV=1	0	238.887	46.2366	35	70	33	1	744	83.7	8.24	High	High	High	High	High	High	High	High	High	High		0	0.09	-0.06	-0.32	-0.32	-0.35	-0.41	-0.09	-0.06	0.32	0.29	0	-0.03	-0.09	-0.09	-0.09	-0.15	0.03	0.03	-0.06	0	0.09	-0.06
FALSE	High	Master Protein	Q9JI91	Actn2	Alpha-actinin-2 OS=Mus musculus GN=Actn2 PE=1 SV=2	0	439.545	55.8166	48	129	33	1	894	103.8	5.45	High	High	High	High	High	High	High	High	High	High		-0.12	0.11	-0.26	-1.64	-1.71	-1.68	-1.66	0.05	0.02	1.59	1.34	-0.07	-0.04	-0.02	-0.11	-0.23	-0.37	0.04	-0.03	0.02	-0.12	0.11	-0.26
FALSE	High	Master Protein	Q9R1V6-11	Adam22	Isoform 9 of Disintegrin and metalloproteinase domain-containing protein 22 OS=Mus musculus GN=Adam22	0	266.648	40.1031	33	74	33	1	970	107.1	7.77	High	High	High	High	High	High	High	High	High	High		0.11	0	-0.08	-0.11	-0.1	-0.04	-0.22	-0.12	-0.18	0.21	0.08	0.01	0.07	-0.11	0	0.11	-0.08	-0.07	-0.06	-0.18	0.11	0	-0.08
FALSE	High	Master Protein	Q8JZQ2	Afg3l2	AFG3-like protein 2 OS=Mus musculus GN=Afg3l2 PE=1 SV=1	0	234.024	43.2668	37	70	33	1	802	89.5	8.6	High	High	High	High	High	High	High	High	High	High		0.1	0.06	-0.07	0.08	0.15	0.05	-0.09	-0.24	-0.14	-0.05	-0.04	0.07	-0.03	-0.17	-0.06	0.04	-0.13	0.03	0.1	-0.14	0.1	0.06	-0.07
FALSE	High	Master Protein	P17427	Ap2a2	AP-2 complex subunit alpha-2 OS=Mus musculus GN=Ap2a2 PE=1 SV=2	0	499.065	52.7719	51	185	33	1	938	104	6.93	High	High	High	High	High	High	High	High	High	High		0.05	-0.02	-0.06	-0.93	-0.96	-0.98	-1.05	-0.09	-0.07	1.01	0.93	-0.03	-0.05	-0.12	0.02	0.07	-0.04	0.05	0.02	-0.07	0.05	-0.02	-0.06
FALSE	High	Master Protein	E9PYT0	Arhgap5	Rho GTPase-activating protein 5 OS=Mus musculus GN=Arhgap5 PE=2 SV=1	0	191.954	24.2848	33	45	33	1	1503	172.4	6.55	High	High	High	High	High	High	High	High	High	High		0.15	0.09	0.23	0.13	0.15	0.09	0.19	0.04	0.1	0	-0.02	0.02	-0.04	0.06	-0.09	0.06	0.14	0.04	0.06	0.1	0.15	0.09	0.23
FALSE	High	Master Protein	Q91XV3	Basp1	Brain acid soluble protein 1 OS=Mus musculus GN=Basp1 PE=1 SV=3	0	522.466	95.5752	33	232	33	1	226	22.1	4.51	High	High	High	High	High	High	High	High	High	High		-0.07	-0.08	-0.5	-1.8	-1.87	-1.84	-2.01	-0.14	-0.17	1.8	1.45	-0.07	-0.04	-0.21	0.08	0.01	-0.42	0.04	-0.03	-0.17	-0.07	-0.08	-0.5
FALSE	High	Master Protein	O35350	Capn1	Calpain-1 catalytic subunit OS=Mus musculus GN=Capn1 PE=2 SV=1	0	226.603	51.8934	33	56	33	1	713	82.1	5.87	High	High	High	High	High	High	High	High	High	High		0	0.04	0.24	1.09	1.1	1.15	1.1	0	-0.05	-1.1	-0.92	0.01	0.06	0.01	-0.04	-0.04	0.2	-0.06	-0.05	-0.05	0	0.04	0.24
FALSE	High	Master Protein	P80315	Cct4	T-complex protein 1 subunit delta OS=Mus musculus GN=Cct4 PE=1 SV=3	0	338.583	64.9351	34	100	33	1	539	58	8.02	High	High	High	High	High	High	High	High	High	High		-0.08	-0.1	-0.08	0.14	0.1	0.12	-0.04	-0.14	-0.16	-0.18	-0.1	-0.04	-0.02	-0.18	0.1	0.02	0.02	0.02	-0.02	-0.16	-0.08	-0.1	-0.08
FALSE	High	Master Protein	Q8BTS0	Ddx5	DEAD (Asp-Glu-Ala-Asp) box polypeptide 5 OS=Mus musculus GN=Ddx5 PE=2 SV=1	0	281.218	57.3984	42	93	33	1	615	69.2	8.92	High	High	High	High	High	High	High	High	High	High		-0.01	0	0.01	-0.5	-0.55	-0.6	-0.58	-0.03	0.02	0.54	0.53	-0.05	-0.1	-0.08	0	-0.01	0.01	0.1	0.05	0.02	-0.01	0	0.01
FALSE	High	Master Protein	E9PV41	Diap1	Protein Diap1 OS=Mus musculus GN=Diap1 PE=2 SV=1	0	132.294	26.5823	33	40	33	1	1264	140.3	5.58	High	High	High	High	High	High	High	High	High	High		0	0.03	-0.14	-0.29	-0.35	-0.32	-0.35	0	-0.03	0.35	0.15	-0.06	-0.03	-0.06	-0.03	-0.03	-0.17	0.03	-0.03	-0.03	0	0.03	-0.14
FALSE	High	Master Protein	F8VPQ1	Dock3	Dedicator of cytokinesis protein 3 OS=Mus musculus GN=Dock3 PE=2 SV=1	0	171.778	19.7537	38	48	33	1	2030	233.1	6.99	High	High	High	High	High	High	High	High	High	High		-0.03	-0.04	-0.12	-0.52	-0.54	-0.59	-0.64	-0.1	-0.05	0.51	0.46	-0.02	-0.07	-0.12	0.04	0.01	-0.08	0.07	0.05	-0.05	-0.03	-0.04	-0.12
FALSE	High	Master Protein	O08553	Dpysl2	Dihydropyrimidinase-related protein 2 OS=Mus musculus GN=Dpysl2 PE=1 SV=2	0	1043.6	77.2727	38	746	33	1	572	62.2	6.38	High	High	High	High	High	High	High	High	High	High		-0.2	-0.01	-0.25	-0.1	-0.14	-0.04	-0.19	-0.05	-0.15	-0.06	-0.12	-0.04	0.06	-0.09	0.01	-0.19	-0.24	-0.06	-0.1	-0.15	-0.2	-0.01	-0.25
FALSE	High	Master Protein	Q8R1B4	Eif3c	Eukaryotic translation initiation factor 3 subunit C OS=Mus musculus GN=Eif3c PE=1 SV=1	0	206.883	34.4676	33	55	33	1	911	105.5	5.78	High	High	High	High	High	High	High	High	High	High		-0.01	0	0.1	0.03	-0.03	-0.04	-0.04	-0.01	0	0.02	0.08	-0.06	-0.07	-0.07	0	-0.01	0.1	0.07	0.01	0	-0.01	0	0.1
FALSE	High	Master Protein	G3XA17	Eif4g2	Eukaryotic translation initiation factor 4 gamma 2 OS=Mus musculus GN=Eif4g2 PE=4 SV=1	0	169.946	38.3002	33	46	33	1	906	102	7.14	High	High	High	High	High	High	High	High	High	High		0.09	-0.01	0.08	-0.17	-0.16	-0.23	-0.14	0.02	0.09	0.25	0.16	0.01	-0.06	0.03	0.01	0.1	0.09	0.06	0.07	0.09	0.09	-0.01	0.08
FALSE	High	Master Protein	Q61553	Fscn1	Fascin OS=Mus musculus GN=Fscn1 PE=1 SV=4	0	366.575	67.3428	33	133	33	1	493	54.5	6.89	High	High	High	High	High	High	High	High	High	High		-0.01	-0.08	-0.25	-0.44	-0.35	-0.38	-0.37	-0.02	0.01	0.34	0.06	0.09	0.06	0.07	0.08	0.07	-0.17	-0.06	0.03	0.01	-0.01	-0.08	-0.25
FALSE	High	Master Protein	P15105	Glul	Glutamine synthetase OS=Mus musculus GN=Glul PE=1 SV=6	0	565.414	78.2842	33	400	33	1	373	42.1	7.08	High	High	High	High	High	High	High	High	High	High		0.03	-0.18	0.08	0.06	0.1	0.04	0.11	0.01	0.07	-0.07	-0.09	0.04	-0.02	0.05	0.18	0.21	0.26	0.02	0.06	0.07	0.03	-0.18	0.08
FALSE	High	Master Protein	A0JNY3	Gphn	Gephyrin OS=Mus musculus GN=Gphn PE=2 SV=1	0	307.697	45.7254	33	77	33	1	772	83.6	5.76	High	High	High	High	High	High	High	High	High	High		-0.04	0.07	-0.19	0.1	0.07	0.07	-0.22	-0.29	-0.29	-0.11	-0.03	-0.03	-0.03	-0.32	-0.07	-0.11	-0.26	0.03	0	-0.29	-0.04	0.07	-0.19
FALSE	High	Master Protein	Q8VD75	Hip1	Huntingtin-interacting protein 1 OS=Mus musculus GN=Hip1 PE=1 SV=2	0	201.524	32.6531	37	49	33	1	1029	115.1	5.43	High	High	High	High	High	High	High	High	High	High		-0.04	-0.01	0.08	0.28	0.26	0.24	0.23	-0.03	-0.01	-0.3	-0.21	-0.02	-0.04	-0.05	0.01	-0.03	0.09	0.04	0.02	-0.01	-0.04	-0.01	0.08
FALSE	High	Master Protein	P70168	Kpnb1	Importin subunit beta-1 OS=Mus musculus GN=Kpnb1 PE=1 SV=2	0	357.658	38.0137	33	89	33	1	876	97.1	4.78	High	High	High	High	High	High	High	High	High	High		0.12	0	0	0.01	-0.01	0.02	-0.04	-0.03	-0.06	0.13	-0.02	-0.02	0.01	-0.05	0	0.12	0	-0.01	-0.03	-0.06	0.12	0	0
FALSE	High	Master Protein	F8VQ43	Lama2	Laminin subunit alpha-2 OS=Mus musculus GN=Lama2 PE=2 SV=1	0	151.503	11.9949	33	37	33	1	3118	343.6	6.09	High	High	High	High	High	High	High	High	High	High		0.1	-0.04	0.3	0.47	0.44	0.38	0.85	0.41	0.47	-0.34	-0.61	-0.03	-0.09	0.38	0.04	0.14	0.34	0.09	0.06	0.47	0.1	-0.04	0.3
FALSE	High	Master Protein	Q9Z2I0	Letm1	LETM1 and EF-hand domain-containing protein 1, mitochondrial OS=Mus musculus GN=Letm1 PE=2 SV=1	0	257.701	37.5339	33	66	33	1	738	82.9	6.52	High	High	High	High	High	High	High	High	High	High		0.06	0.15	0.06	-0.03	0	-0.02	-0.06	-0.06	-0.04	0.06	0.06	0.03	0.01	-0.03	-0.15	-0.09	-0.09	-0.01	0.02	-0.04	0.06	0.15	0.06
FALSE	High	Master Protein	Q9WV34-2	Mpp2	Isoform 2 of MAGUK p55 subfamily member 2 OS=Mus musculus GN=Mpp2	0	288.919	57.8207	35	78	33	1	569	63.3	6.11	High	High	High	High	High	High	High	High	High	High		0.06	0.06	-0.35	-1.47	-1.47	-1.47	-1.44	0.03	0.03	1.53	1.03	0	0	0.03	-0.06	0	-0.41	0	0	0.03	0.06	0.06	-0.35
FALSE	High	Master Protein	Q3V3R1	Mthfd1l	Monofunctional C1-tetrahydrofolate synthase, mitochondrial OS=Mus musculus GN=Mthfd1l PE=1 SV=2	0	227.915	37.3593	34	54	33	1	977	105.7	7.02	High	High	High	High	High	High	High	High	High	High		0.14	0.03	0.02	0.08	0.16	0.1	0.02	-0.14	-0.08	-0.02	-0.06	0.08	0.02	-0.06	-0.03	0.11	-0.01	-0.02	0.06	-0.08	0.14	0.03	0.02
FALSE	High	Master Protein	Q61644	Pacsin1	Protein kinase C and casein kinase substrate in neurons protein 1 OS=Mus musculus GN=Pacsin1 PE=1 SV=1	0	461.731	75.5102	37	178	33	1	441	50.5	5.24	High	High	High	High	High	High	High	High	High	High		0.08	-0.02	-0.39	-0.61	-0.58	-0.52	-0.79	-0.21	-0.27	0.66	0.34	0.03	0.09	-0.18	0.02	0.1	-0.37	-0.09	-0.06	-0.27	0.08	-0.02	-0.39
FALSE	High	Master Protein	P70206	Plxna1	Plexin-A1 OS=Mus musculus GN=Plxna1 PE=1 SV=1	0	260.716	27.8775	47	71	33	1	1894	211	6.9	High	High	High	High	High	High	High	High	High	High		0.08	0	-0.06	-0.58	-0.57	-0.62	-0.53	0.04	0.09	0.65	0.41	0.01	-0.04	0.05	0	0.08	-0.06	0.04	0.05	0.09	0.08	0	-0.06
FALSE	High	Master Protein	P37040	Por	NADPH--cytochrome P450 reductase OS=Mus musculus GN=Por PE=1 SV=2	0	225.122	48.5251	33	63	33	1	678	77	5.53	High	High	High	High	High	High	High	High	High	High		-0.02	0.01	0.16	0.12	0.12	0.09	0.13	0.01	0.04	-0.14	-0.03	0	-0.03	0.01	-0.01	-0.03	0.15	0.03	0.03	0.04	-0.02	0.01	0.16
FALSE	High	Master Protein	Q6R891	Ppp1r9b	Neurabin-2 OS=Mus musculus GN=Ppp1r9b PE=1 SV=1	0	285.513	43.4517	36	68	33	1	817	89.5	4.92	High	High	High	High	High	High	High	High	High	High		0.06	0.06	-0.04	-0.88	-0.88	-0.91	-0.96	-0.08	-0.05	0.94	0.86	0	-0.03	-0.08	-0.06	0	-0.1	0.03	0.03	-0.05	0.06	0.06	-0.04
FALSE	High	Master Protein	P46471	Psmc2	26S protease regulatory subunit 7 OS=Mus musculus GN=Psmc2 PE=1 SV=5	0	291.888	68.8222	34	73	33	1	433	48.6	5.95	High	High	High	High	High	High	High	High	High	High		0.06	0.03	0.08	-0.01	-0.05	-0.06	-0.07	-0.02	-0.01	0.11	0.09	-0.04	-0.05	-0.06	-0.03	0.03	0.05	0.05	0.01	-0.01	0.06	0.03	0.08
FALSE	High	Master Protein	B9EKR1	Ptprz1	Protein Ptprz1 OS=Mus musculus GN=Ptprz1 PE=2 SV=1	0	311.764	13.7111	34	107	33	1	2312	254.2	4.88	High	High	High	High	High	High	High	High	High	High		0.17	0.1	0.22	-0.32	-0.28	-0.37	-0.3	-0.02	0.07	0.45	0.46	0.04	-0.05	0.02	-0.1	0.07	0.12	0.05	0.09	0.07	0.17	0.1	0.22
FALSE	High	Master Protein	P70335	Rock1	Rho-associated protein kinase 1 OS=Mus musculus GN=Rock1 PE=1 SV=1	0	185.064	30.7238	43	56	33	1	1354	158.1	5.86	High	High	High	High	High	High	High	High	High	High		0.06	0.12	0.47	0.63	0.57	0.55	0.71	0.14	0.16	-0.51	-0.3	-0.06	-0.08	0.08	-0.12	-0.06	0.35	0.08	0.02	0.16	0.06	0.12	0.47
FALSE	High	Master Protein	G5E866	Sf3b1	Splicing factor 3B subunit 1 OS=Mus musculus GN=Sf3b1 PE=4 SV=1	0	228.647	30.8282	33	48	33	1	1304	145.7	7.09	High	High	High	High	High	High	High	High	High	High		0.08	-0.01	0.08	-0.2	-0.23	-0.24	-0.18	0.05	0.06	0.31	0.2	-0.03	-0.04	0.02	0.01	0.09	0.09	0.04	0.01	0.06	0.08	-0.01	0.08
FALSE	High	Master Protein	B2RQ80	Tnik	Tnik protein OS=Mus musculus GN=Tnik PE=2 SV=1	0	262.418	34.4118	48	73	33	1	1360	154.9	7.09	High	High	High	High	High	High	High	High	High	High		-0.06	0	-0.26	-0.9	-0.99	-0.92	-1.06	-0.07	-0.14	0.93	0.74	-0.09	-0.02	-0.16	0	-0.06	-0.26	0.02	-0.07	-0.14	-0.06	0	-0.26
FALSE	High	Master Protein	Q8C7R4	Uba6	Ubiquitin-like modifier-activating enzyme 6 OS=Mus musculus GN=Uba6 PE=1 SV=1	0	200.915	35.6125	33	47	33	1	1053	117.9	6.11	High	High	High	High	High	High	High	High	High	High		0.05	-0.08	-0.04	0.21	0.14	0.16	0.2	0.06	0.04	-0.09	-0.3	-0.07	-0.05	-0.01	0.08	0.13	0.04	0.05	-0.02	0.04	0.05	-0.08	-0.04
FALSE	High	Master Protein	Q9EQH3	Vps35	Vacuolar protein sorting-associated protein 35 OS=Mus musculus GN=Vps35 PE=1 SV=1	0	234.83	39.0704	34	79	33	1	796	91.7	5.44	High	High	High	High	High	High	High	High	High	High		0.08	-0.14	0.03	-0.43	-0.38	-0.44	-0.4	-0.02	0.04	0.46	0.37	0.05	-0.01	0.03	0.14	0.22	0.17	0.01	0.06	0.04	0.08	-0.14	0.03
FALSE	High	Master Protein	Q3UVL4	Vps51	Vacuolar protein sorting-associated protein 51 homolog OS=Mus musculus GN=Vps51 PE=2 SV=2	0	222.316	47.6982	33	48	33	1	782	86.1	6.24	High	High	High	High	High	High	High	High	High	High		0.07	-0.07	-0.03	-0.35	-0.37	-0.38	-0.42	-0.05	-0.04	0.44	0.33	-0.02	-0.03	-0.07	0.07	0.14	0.04	0.03	0.01	-0.04	0.07	-0.07	-0.03
FALSE	High	Master Protein	Q3UHJ0	Aak1	AP2-associated protein kinase 1 OS=Mus musculus GN=Aak1 PE=1 SV=2	0	442.378	46.0897	33	93	32	1	959	103.3	6.7	High	High	High	High	High	High	High	High	High	High		-0.01	0.03	-0.22	-0.37	-0.37	-0.37	-0.61	-0.24	-0.24	0.36	0.33	0	0	-0.24	-0.03	-0.04	-0.25	0	0	-0.24	-0.01	0.03	-0.22
FALSE	High	Master Protein	G3X9K3	Arfgef1	Brefeldin A-inhibited guanine nucleotide-exchange protein 1 OS=Mus musculus GN=Arfgef1 PE=2 SV=1	0	275.596	26.9231	48	65	32	1	1846	208.4	5.86	High	High	High	High	High	High	High	High	High	High		0.03	-0.03	-0.07	0.08	0.06	-0.04	-0.11	-0.17	-0.07	-0.03	-0.02	-0.02	-0.12	-0.19	0.03	0.06	-0.04	0.12	0.1	-0.07	0.03	-0.03	-0.07
FALSE	High	Master Protein	Q68FM7	Arhgef11	Protein Arhgef11 OS=Mus musculus GN=Arhgef11 PE=2 SV=1	0	185.234	24.1624	32	40	32	1	1552	171.7	5.58	High	High	High	High	High	High	High	High	High	High		0.05	0.07	0.02	0.12	0.15	0.14	0.06	-0.09	-0.08	-0.1	-0.1	0.03	0.02	-0.06	-0.07	-0.02	-0.05	-0.02	0.01	-0.08	0.05	0.07	0.02
FALSE	High	Master Protein	Q925I1	Atad3	ATPase family AAA domain-containing protein 3 OS=Mus musculus GN=Atad3 PE=1 SV=1	0	190.904	47.3773	32	62	32	1	591	66.7	9.29	High	High	High	High	High	High	High	High	High	High		0.05	0.05	0.01	-0.01	-0.04	-0.05	-0.12	-0.08	-0.07	0.09	0.07	-0.03	-0.04	-0.11	-0.05	0	-0.04	0.04	0.01	-0.07	0.05	0.05	0.01
FALSE	High	Master Protein	O70589	Cask	Peripheral plasma membrane protein CASK OS=Mus musculus GN=Cask PE=1 SV=2	0	305.409	44.4924	39	76	32	1	926	105	6.43	High	High	High	High	High	High	High	High	High	High		0.11	0	-0.02	-0.4	-0.38	-0.44	-0.43	-0.05	0.01	0.49	0.35	0.02	-0.04	-0.03	0	0.11	-0.02	0.04	0.06	0.01	0.11	0	-0.02
FALSE	High	Master Protein	P80313	Cct7	T-complex protein 1 subunit eta OS=Mus musculus GN=Cct7 PE=1 SV=1	0	359.557	58.4559	32	107	32	1	544	59.6	7.84	High	High	High	High	High	High	High	High	High	High		-0.04	-0.01	-0.04	0.26	0.15	0.22	0.03	-0.12	-0.19	-0.19	-0.13	-0.11	-0.04	-0.23	0.01	-0.03	-0.03	0.04	-0.07	-0.19	-0.04	-0.01	-0.04
FALSE	High	Master Protein	Q02248	Ctnnb1	Catenin beta-1 OS=Mus musculus GN=Ctnnb1 PE=1 SV=1	0	362.944	58.3867	37	97	32	1	781	85.4	5.86	High	High	High	High	High	High	High	High	High	High		-0.01	0.02	-0.09	-0.46	-0.53	-0.55	-0.3	0.23	0.25	0.52	0.15	-0.07	-0.09	0.16	-0.02	-0.03	-0.11	0.09	0.02	0.25	-0.01	0.02	-0.09
FALSE	High	Master Protein	Q922B2	Dars	Aspartate--tRNA ligase, cytoplasmic OS=Mus musculus GN=Dars PE=2 SV=2	0	250.014	67.4651	32	64	32	1	501	57.1	6.49	High	High	High	High	High	High	High	High	High	High		0.1	-0.04	0.25	0.27	0.22	0.21	0.45	0.23	0.24	-0.12	-0.26	-0.05	-0.06	0.18	0.04	0.14	0.29	0.06	0.01	0.24	0.1	-0.04	0.25
FALSE	High	Master Protein	Q9EQF6	Dpysl5	Dihydropyrimidinase-related protein 5 OS=Mus musculus GN=Dpysl5 PE=1 SV=1	0	359.525	64.8936	32	98	32	1	564	61.5	7.09	High	High	High	High	High	High	High	High	High	High		0.01	-0.34	-0.4	0.46	0.44	0.44	0.24	-0.2	-0.2	-0.43	-0.7	-0.02	-0.02	-0.22	0.34	0.35	-0.06	0.02	0	-0.2	0.01	-0.34	-0.4
FALSE	High	Master Protein	F8VPM7	Erc1	ELKS/Rab6-interacting/CAST family member 1 OS=Mus musculus GN=Erc1 PE=2 SV=1	0	262.786	38.4821	45	67	32	1	1120	128.3	5.91	High	High	High	High	High	High	High	High	High	High		0.09	0.04	-0.02	-0.76	-0.81	-0.82	-0.77	0.04	0.05	0.9	0.69	-0.05	-0.06	-0.01	-0.04	0.05	-0.06	0.06	0.01	0.05	0.09	0.04	-0.02
FALSE	High	Master Protein	O35250	Exoc7	Exocyst complex component 7 OS=Mus musculus GN=Exoc7 PE=1 SV=2	0	225.143	49.6413	32	53	32	1	697	79.9	6.98	High	High	High	High	High	High	High	High	High	High		0.11	0	0.07	-0.39	-0.37	-0.39	-0.33	0.04	0.06	0.48	0.34	0.02	0	0.06	0	0.11	0.07	0	0.02	0.06	0.11	0	0.07
FALSE	High	Master Protein	Q3THK7	Gmps	GMP synthase [glutamine-hydrolyzing] OS=Mus musculus GN=Gmps PE=1 SV=2	0	274.458	50.938	32	70	32	1	693	76.7	6.73	High	High	High	High	High	High	High	High	High	High		0.07	-0.01	-0.05	0.11	0.12	0.1	0.01	-0.11	-0.09	-0.05	-0.12	0.01	-0.01	-0.1	0.01	0.08	-0.04	0.01	0.02	-0.09	0.07	-0.01	-0.05
FALSE	High	Master Protein	Q3TEA8	Hp1bp3	Heterochromatin protein 1-binding protein 3 OS=Mus musculus GN=Hp1bp3 PE=1 SV=1	0	171.729	46.5704	32	53	32	1	554	60.8	9.7	High	High	High	High	High	High	High	High	High	High		0.01	-0.02	0.13	-0.2	-0.21	-0.19	-0.17	0.04	0.02	0.22	0.24	-0.01	0.01	0.03	0.02	0.03	0.15	-0.01	-0.02	0.02	0.01	-0.02	0.13
FALSE	High	Master Protein	Q9Z0R6	Itsn2	Intersectin-2 OS=Mus musculus GN=Itsn2 PE=1 SV=2	0	176.068	23.1465	39	49	32	1	1659	188.8	8.13	High	High	High	High	High	High	High	High	High	High		0	0.07	0.01	-0.11	-0.13	-0.14	-0.19	-0.06	-0.05	0.13	0.14	-0.02	-0.03	-0.08	-0.07	-0.07	-0.06	0.03	0.01	-0.05	0	0.07	0.01
FALSE	High	Master Protein	Q80Y17	Llgl1	Lethal(2) giant larvae protein homolog 1 OS=Mus musculus GN=Llgl1 PE=1 SV=1	0	218.409	38.61	32	49	32	1	1036	112.5	6.48	High	High	High	High	High	High	High	High	High	High		-0.02	0.11	0.32	0.96	0.87	0.93	0.88	0.01	-0.05	-0.89	-0.62	-0.09	-0.03	-0.08	-0.11	-0.13	0.21	0.03	-0.06	-0.05	-0.02	0.11	0.32
FALSE	High	Master Protein	P24527	Lta4h	Leukotriene A-4 hydrolase OS=Mus musculus GN=Lta4h PE=1 SV=4	0	285.923	53.8462	32	73	32	1	611	69	6.42	High	High	High	High	High	High	High	High	High	High		0.11	0.07	0.15	0.19	0.22	0.25	0.24	0.02	-0.01	-0.11	-0.15	0.03	0.06	0.05	-0.07	0.04	0.08	-0.06	-0.03	-0.01	0.11	0.07	0.15
FALSE	High	Master Protein	Q68FL6	Mars	Methionine--tRNA ligase, cytoplasmic OS=Mus musculus GN=Mars PE=2 SV=1	0	169.385	37.694	32	50	32	1	902	101.4	7.14	High	High	High	High	High	High	High	High	High	High		-0.09	-0.04	-0.03	-0.07	-0.13	-0.12	-0.17	-0.04	-0.05	0.04	0.08	-0.06	-0.05	-0.1	0.04	-0.05	0.01	0.05	-0.01	-0.05	-0.09	-0.04	-0.03
FALSE	High	Master Protein	Q8BP47	Nars	Asparagine--tRNA ligase, cytoplasmic OS=Mus musculus GN=Nars PE=1 SV=2	0	278.857	47.4061	33	75	32	1	559	64.2	5.86	High	High	High	High	High	High	High	High	High	High		0.09	0.05	0.11	0.41	0.48	0.45	0.43	-0.05	-0.02	-0.39	-0.38	0.07	0.04	0.02	-0.05	0.04	0.06	-0.04	0.03	-0.02	0.09	0.05	0.11
FALSE	High	Master Protein	Q8K212	Pacs1	Phosphofurin acidic cluster sorting protein 1 OS=Mus musculus GN=Pacs1 PE=1 SV=2	0	195.532	35.9001	34	50	32	1	961	104.8	7.74	High	High	High	High	High	High	High	High	High	High		0.07	-0.01	-0.12	-0.84	-0.84	-0.84	-0.95	-0.11	-0.11	0.91	0.77	0	0	-0.11	0.01	0.08	-0.11	0	0	-0.11	0.07	-0.01	-0.12
FALSE	High	Master Protein	P35486	Pdha1	Pyruvate dehydrogenase E1 component subunit alpha, somatic form, mitochondrial OS=Mus musculus GN=Pdha1 PE=1 SV=1	0	429.154	78.4615	34	201	32	1	390	43.2	8.19	High	High	High	High	High	High	High	High	High	High		0.03	0.07	-0.03	0.22	0.24	0.28	0.18	-0.06	-0.1	-0.21	-0.27	0.02	0.06	-0.04	-0.07	-0.04	-0.1	-0.06	-0.04	-0.1	0.03	0.07	-0.03
FALSE	High	Master Protein	P09411	Pgk1	Phosphoglycerate kinase 1 OS=Mus musculus GN=Pgk1 PE=1 SV=4	0	716.407	83.693	41	360	32	1	417	44.5	7.9	High	High	High	High	High	High	High	High	High	High		0.04	-0.09	-0.18	0.13	0.14	0.18	0.14	0	-0.04	-0.1	-0.38	0.01	0.05	0.01	0.09	0.13	-0.09	-0.05	-0.04	-0.04	0.04	-0.09	-0.18
FALSE	High	Master Protein	Q8VD65	Pik3r4	Phosphoinositide 3-kinase regulatory subunit 4 OS=Mus musculus GN=Pik3r4 PE=1 SV=3	0	182.289	23.4168	32	44	32	1	1358	152.5	7.12	High	High	High	High	High	High	High	High	High	High		0.06	0.02	0.01	-0.03	-0.04	-0.04	-0.13	-0.09	-0.09	0.1	0.08	-0.01	-0.01	-0.1	-0.02	0.04	-0.01	0.01	0	-0.09	0.06	0.02	0.01
FALSE	High	Master Protein	G5E819	Ppp5c	Serine/threonine-protein phosphatase OS=Mus musculus GN=Ppp5c PE=3 SV=1	0	243.589	59.1182	32	73	32	1	499	56.8	6.2	High	High	High	High	High	High	High	High	High	High		0	-0.1	-0.13	-0.15	-0.15	-0.15	-0.28	-0.13	-0.13	0.15	0.09	0	0	-0.13	0.1	0.1	-0.03	0	0	-0.13	0	-0.1	-0.13
FALSE	High	Master Protein	Q9QUR6	Prep	Prolyl endopeptidase OS=Mus musculus GN=Prep PE=2 SV=1	0	255.74	51.831	32	63	32	1	710	80.7	5.73	High	High	High	High	High	High	High	High	High	High		0.07	0.02	-0.01	-0.03	-0.02	-0.03	-0.06	-0.04	-0.03	0.09	-0.01	0.01	0	-0.03	-0.02	0.05	-0.03	0	0.01	-0.03	0.07	0.02	-0.01
FALSE	High	Master Protein	Q9D0I9	Rars	Arginine--tRNA ligase, cytoplasmic OS=Mus musculus GN=Rars PE=2 SV=2	0	235.382	47.5758	32	69	32	1	660	75.6	7.55	High	High	High	High	High	High	High	High	High	High		-0.02	-0.1	0.04	0.11	0.12	0.08	0.12	0	0.04	-0.14	-0.14	0.01	-0.03	0.01	0.1	0.08	0.14	0.03	0.04	0.04	-0.02	-0.1	0.04
FALSE	High	Master Protein	P70392	Rasgrf2	Ras-specific guanine nucleotide-releasing factor 2 OS=Mus musculus GN=Rasgrf2 PE=1 SV=2	0	187.422	30.2775	35	51	32	1	1189	135.6	7.85	High	High	High	High	High	High	High	High	High	High		-0.01	0.05	-0.4	-0.1	-0.06	-0.05	-0.19	-0.13	-0.14	0.05	-0.27	0.04	0.05	-0.09	-0.05	-0.06	-0.45	-0.05	-0.01	-0.14	-0.01	0.05	-0.4
FALSE	High	Master Protein	E9PU87	Sik3	Serine/threonine-protein kinase SIK3 OS=Mus musculus GN=Sik3 PE=2 SV=1	0	196.437	24.8356	33	49	32	1	1369	150.6	7.02	High	High	High	High	High	High	High	High	High	High		-0.1	-0.02	-0.03	0.33	0.3	0.37	0.21	-0.09	-0.16	-0.4	-0.3	-0.03	0.04	-0.12	0.02	-0.08	-0.01	-0.04	-0.07	-0.16	-0.1	-0.02	-0.03
FALSE	High	Master Protein	P11983	Tcp1	T-complex protein 1 subunit alpha OS=Mus musculus GN=Tcp1 PE=1 SV=3	0	352.19	59.1727	32	86	32	1	556	60.4	6.16	High	High	High	High	High	High	High	High	High	High		0.04	0	0.04	0.29	0.2	0.26	0.08	-0.12	-0.18	-0.16	-0.1	-0.09	-0.03	-0.21	0	0.04	0.04	0.03	-0.06	-0.18	0.04	0	0.04
FALSE	High	Master Protein	Q64511	Top2b	DNA topoisomerase 2-beta OS=Mus musculus GN=Top2b PE=1 SV=2	0	140.673	21.2159	32	36	32	1	1612	181.8	8.29	High	High	High	High	High	High	High	High	High	High		-0.03	-0.07	0.01	-0.24	-0.35	-0.36	-0.43	-0.08	-0.07	0.32	0.38	-0.11	-0.12	-0.19	0.07	0.04	0.08	0.12	0.01	-0.07	-0.03	-0.07	0.01
FALSE	High	Master Protein	Q8BFR5	Tufm	Elongation factor Tu, mitochondrial OS=Mus musculus GN=Tufm PE=1 SV=1	0	448.059	69.469	33	143	32	1	452	49.5	7.56	High	High	High	High	High	High	High	High	High	High		0.04	0.05	-0.04	0.19	0.24	0.17	0.11	-0.13	-0.06	-0.2	-0.21	0.05	-0.02	-0.08	-0.05	-0.01	-0.09	0.02	0.07	-0.06	0.04	0.05	-0.04
FALSE	High	Master Protein	P56399	Usp5	Ubiquitin carboxyl-terminal hydrolase 5 OS=Mus musculus GN=Usp5 PE=1 SV=1	0	346.948	45.1049	33	101	32	1	858	95.8	5.01	High	High	High	High	High	High	High	High	High	High		0	0.05	-0.01	0.1	0.08	0.12	0.04	-0.04	-0.08	-0.08	-0.11	-0.02	0.02	-0.06	-0.05	-0.05	-0.06	-0.02	-0.04	-0.08	0	0.05	-0.01
FALSE	High	Master Protein	Q8CDG3	Vcpip1	Deubiquitinating protein VCIP135 OS=Mus musculus GN=Vcpip1 PE=2 SV=1	0	208.328	30.5738	32	47	32	1	1220	134.4	7.17	High	High	High	High	High	High	High	High	High	High		0.06	0.04	-0.09	-0.01	-0.01	0.05	-0.17	-0.16	-0.22	0.07	0.02	0	0.06	-0.16	-0.04	0.02	-0.13	-0.06	-0.06	-0.22	0.06	0.04	-0.09
FALSE	High	Master Protein	Q8CGF6	Wdr47	WD repeat-containing protein 47 OS=Mus musculus GN=Wdr47 PE=1 SV=2	0	226.266	40.1087	33	52	32	1	920	102.2	5.97	High	High	High	High	High	High	High	High	High	High		-0.04	-0.03	-0.1	-0.29	-0.38	-0.34	-0.57	-0.19	-0.23	0.34	0.41	-0.09	-0.05	-0.28	0.03	-0.01	-0.07	0.05	-0.04	-0.23	-0.04	-0.03	-0.1
FALSE	High	Master Protein	P61922	Abat	4-aminobutyrate aminotransferase, mitochondrial OS=Mus musculus GN=Abat PE=1 SV=1	0	609.543	66.8	31	202	31	1	500	56.4	8.09	High	High	High	High	High	High	High	High	High	High		0.08	-0.04	0.07	0.83	0.85	0.8	0.79	-0.06	-0.01	-0.77	-0.78	0.02	-0.03	-0.04	0.04	0.12	0.11	0.03	0.05	-0.01	0.08	-0.04	0.07
FALSE	High	Master Protein	Q9EQ20	Aldh6a1	Methylmalonate-semialdehyde dehydrogenase [acylating], mitochondrial OS=Mus musculus GN=Aldh6a1 PE=1 SV=1	0	398.587	66.1682	31	97	31	1	535	57.9	8.07	High	High	High	High	High	High	High	High	High	High		0.17	0.13	0.28	0.34	0.39	0.39	0.47	0.08	0.08	-0.22	-0.25	0.05	0.05	0.13	-0.13	0.04	0.15	-0.05	0	0.08	0.17	0.13	0.28
FALSE	High	Master Protein	Q8K3H0	Appl1	DCC-interacting protein 13-alpha OS=Mus musculus GN=Appl1 PE=1 SV=1	0	219.58	52.6167	33	50	31	1	707	79.3	5.41	High	High	High	High	High	High	High	High	High	High		0.13	0.06	0.02	-0.18	-0.17	-0.16	-0.23	-0.06	-0.07	0.3	0.19	0.01	0.02	-0.05	-0.06	0.07	-0.04	-0.02	-0.01	-0.07	0.13	0.06	0.02
FALSE	High	Master Protein	Q6ZQ82	Arhgap26	Rho GTPase-activating protein 26 OS=Mus musculus GN=Arhgap26 PE=1 SV=3	0	155.233	36.7322	33	43	31	1	814	92	6.68	High	High	High	High	High	High	High	High	High	High		0.03	0	-0.23	-0.62	-0.61	-0.63	-0.81	-0.2	-0.18	0.64	0.52	0.01	-0.01	-0.19	0	0.03	-0.23	0.01	0.02	-0.18	0.03	0	-0.23
FALSE	High	Master Protein	G5E829	Atp2b1	MCG13663, isoform CRA_a OS=Mus musculus GN=Atp2b1 PE=3 SV=1	0	812.366	46.5574	63	310	31	1	1220	134.7	5.91	High	High	High	High	High	High	High	High	High	High		0	0.05	-0.27	-1.33	-1.39	-1.36	-1.48	-0.09	-0.12	1.39	1.15	-0.06	-0.03	-0.15	-0.05	-0.05	-0.32	0.03	-0.03	-0.12	0	0.05	-0.27
FALSE	High	Master Protein	Q9Z1G3	Atp6v1c1	V-type proton ATPase subunit C 1 OS=Mus musculus GN=Atp6v1c1 PE=1 SV=4	0	284.845	61.5183	31	121	31	1	382	43.9	7.46	High	High	High	High	High	High	High	High	High	High		0.11	0.07	-0.01	-0.52	-0.42	-0.52	-0.54	-0.12	-0.02	0.53	0.47	0.1	0	-0.02	-0.07	0.04	-0.08	0	0.1	-0.02	0.11	0.07	-0.01
FALSE	High	Master Protein	Q3UHD1	Bai1	Brain-specific angiogenesis inhibitor 1 OS=Mus musculus GN=Bai1 PE=1 SV=1	0	171.983	22.8192	32	41	31	1	1582	173.2	7.56	High	High	High	High	High	High	High	High	High	High		0.07	0.05	-0.16	-1.12	-1.21	-1.21	-1.27	-0.06	-0.06	1.28	1.05	-0.09	-0.09	-0.15	-0.05	0.02	-0.21	0.09	0	-0.06	0.07	0.05	-0.16
FALSE	High	Master Protein	P40124	Cap1	Adenylyl cyclase-associated protein 1 OS=Mus musculus GN=Cap1 PE=1 SV=4	0	326.336	63.9241	33	135	31	1	474	51.5	7.52	High	High	High	High	High	High	High	High	High	High		0.09	0.03	0.2	-0.21	-0.17	-0.16	-0.09	0.08	0.07	0.26	0.23	0.04	0.05	0.12	-0.03	0.06	0.17	-0.05	-0.01	0.07	0.09	0.03	0.2
FALSE	High	Master Protein	Q8K1A6	Cc2d1a	Coiled-coil and C2 domain-containing protein 1A OS=Mus musculus GN=Cc2d1a PE=1 SV=2	0	163.247	32.6617	31	40	31	1	943	103.6	7.84	High	High	High	High	High	High	High	High	High	High		0.04	0.06	-0.06	-0.09	-0.09	-0.1	-0.16	-0.07	-0.06	0.13	0.04	0	-0.01	-0.07	-0.06	-0.02	-0.12	0.01	0.01	-0.06	0.04	0.06	-0.06
FALSE	High	Master Protein	Q8BPM0	Daam1	Disheveled-associated activator of morphogenesis 1 OS=Mus musculus GN=Daam1 PE=1 SV=4	0	198.573	31.9406	38	57	31	1	1077	123.3	7.46	High	High	High	High	High	High	High	High	High	High		-0.01	0.02	0.01	0.07	0.07	-0.01	-0.02	-0.09	-0.01	-0.08	-0.03	0	-0.08	-0.09	-0.02	-0.03	-0.01	0.08	0.08	-0.01	-0.01	0.02	0.01
FALSE	High	Master Protein	Q569Z5	Ddx46	Probable ATP-dependent RNA helicase DDX46 OS=Mus musculus GN=Ddx46 PE=1 SV=2	0	136.275	30.9109	31	38	31	1	1032	117.4	9.26	High	High	High	High	High	High	High	High	High	High		0.09	0.03	0.07	-0.35	-0.36	-0.41	-0.39	-0.03	0.02	0.45	0.4	-0.01	-0.06	-0.04	-0.03	0.06	0.04	0.06	0.05	0.02	0.09	0.03	0.07
FALSE	High	Master Protein	O08749	Dld	Dihydrolipoyl dehydrogenase, mitochondrial OS=Mus musculus GN=Dld PE=1 SV=2	0	499.606	66.6012	31	202	31	1	509	54.2	7.9	High	High	High	High	High	High	High	High	High	High		-0.1	-0.06	-0.15	0.08	0.14	0.14	0.06	-0.08	-0.08	-0.24	-0.27	0.06	0.06	-0.02	0.06	-0.04	-0.09	-0.06	0	-0.08	-0.1	-0.06	-0.15
FALSE	High	Master Protein	P11531	Dmd	Dystrophin OS=Mus musculus GN=Dmd PE=1 SV=3	0	153.772	10.5492	35	46	31	1	3678	425.6	5.94	High	High	High	High	High	High	High	High	High	High		0	-0.03	0.19	-0.04	-0.05	-0.08	0.05	0.1	0.13	0.05	0.08	-0.01	-0.04	0.09	0.03	0.03	0.22	0.04	0.03	0.13	0	-0.03	0.19
FALSE	High	Master Protein	A6H5Z3	Exoc6b	Exocyst complex component 6B OS=Mus musculus GN=Exoc6b PE=2 SV=1	0	164.231	35.5556	33	42	31	1	810	94.1	6.39	High	High	High	High	High	High	High	High	High	High		0	-0.08	-0.06	-0.22	-0.25	-0.25	-0.25	0	0	0.25	0.13	-0.03	-0.03	-0.03	0.08	0.08	0.02	0.03	0	0	0	-0.08	-0.06
FALSE	High	Master Protein	P97807-2	Fh	Isoform Cytoplasmic of Fumarate hydratase, mitochondrial OS=Mus musculus GN=Fh	0	522.29	76.2313	31	186	31	1	467	50	7.94	High	High	High	High	High	High	High	High	High	High		0.05	0.1	-0.05	0.35	0.43	0.35	0.22	-0.21	-0.13	-0.38	-0.33	0.08	0	-0.13	-0.1	-0.05	-0.15	0	0.08	-0.13	0.05	0.1	-0.05
FALSE	High	Master Protein	E9Q8I9-2	Fry	Isoform 2 of Protein furry homolog OS=Mus musculus GN=Fry	0	164.753	13.1397	35	42	31	1	3029	339.9	5.97	High	High	High	High	High	High	High	High	High	High		-0.05	-0.11	-0.08	-0.36	-0.36	-0.44	-0.39	-0.03	0.05	0.31	0.25	0	-0.08	-0.03	0.11	0.06	0.03	0.08	0.08	0.05	-0.05	-0.11	-0.08
FALSE	High	Master Protein	Q7TT37	Ikbkap	Elongator complex protein 1 OS=Mus musculus GN=Ikbkap PE=2 SV=2	0	182.181	23.5559	31	39	31	1	1333	149.5	6	High	High	High	High	High	High	High	High	High	High		0.06	-0.03	0.13	0.14	0.09	0.07	0.13	0.04	0.06	-0.03	-0.06	-0.05	-0.07	-0.01	0.03	0.09	0.16	0.07	0.02	0.06	0.06	-0.03	0.13
FALSE	High	Master Protein	Q7TQD7	Myo1b	Myo1b protein OS=Mus musculus GN=Myo1b PE=2 SV=1	0	142.836	26.7606	31	38	31	1	1136	132	9.33	High	High	High	High	High	High	High	High	High	High		-0.02	-0.08	-0.31	-0.86	-0.88	-0.88	-0.82	0.06	0.06	0.86	0.45	-0.02	-0.02	0.04	0.08	0.06	-0.23	0.02	0	0.06	-0.02	-0.08	-0.31
FALSE	High	Master Protein	Q6GQT9	Nomo1	Nodal modulator 1 OS=Mus musculus GN=Nomo1 PE=1 SV=1	0	205.848	33.3608	31	43	31	1	1214	133.3	6.09	High	High	High	High	High	High	High	High	High	High		-0.02	-0.07	0.09	-0.02	-0.07	-0.14	-0.09	-0.02	0.05	0.05	0.12	-0.05	-0.12	-0.07	0.07	0.05	0.16	0.12	0.07	0.05	-0.02	-0.07	0.09
FALSE	High	Master Protein	P09103	P4hb	Protein disulfide-isomerase OS=Mus musculus GN=P4hb PE=1 SV=2	0	247.225	58.1532	31	80	31	1	509	57	4.88	High	High	High	High	High	High	High	High	High	High		0.1	0.04	0.25	0.36	0.4	0.34	0.65	0.25	0.31	-0.3	-0.46	0.04	-0.02	0.29	-0.04	0.06	0.21	0.02	0.06	0.31	0.1	0.04	0.25
FALSE	High	Master Protein	Q9D0F9	Pgm1	Phosphoglucomutase-1 OS=Mus musculus GN=Pgm1 PE=1 SV=4	0	355.386	57.4733	32	110	31	1	562	61.4	6.57	High	High	High	High	High	High	High	High	High	High		0.14	0.11	0.2	0.79	0.8	0.79	0.75	-0.05	-0.04	-0.66	-0.61	0.01	0	-0.04	-0.11	0.03	0.09	0	0.01	-0.04	0.14	0.11	0.2
FALSE	High	Master Protein	Q62077	Plcg1	1-phosphatidylinositol 4,5-bisphosphate phosphodiesterase gamma-1 OS=Mus musculus GN=Plcg1 PE=1 SV=2	0	218.003	25.3456	31	51	31	1	1302	149.6	5.8	High	High	High	High	High	High	High	High	High	High		0.09	0.08	0	-0.16	-0.11	-0.13	-0.14	-0.03	-0.01	0.2	0.08	0.05	0.03	0.02	-0.08	0.01	-0.08	-0.03	0.02	-0.01	0.09	0.08	0
FALSE	High	Master Protein	B2RXS4	Plxnb2	Plexin-B2 OS=Mus musculus GN=Plxnb2 PE=1 SV=1	0	175.604	19.6526	31	40	31	1	1842	206.1	5.87	High	High	High	High	High	High	High	High	High	High		0.15	-0.03	0.5	-0.07	-0.01	-0.15	0.36	0.37	0.51	0.16	0.08	0.06	-0.08	0.43	0.03	0.18	0.53	0.08	0.14	0.51	0.15	-0.03	0.5
FALSE	High	Master Protein	Q91YQ5	Rpn1	Dolichyl-diphosphooligosaccharide--protein glycosyltransferase subunit 1 OS=Mus musculus GN=Rpn1 PE=2 SV=1	0	201.144	52.3026	31	54	31	1	608	68.5	6.46	High	High	High	High	High	High	High	High	High	High		0.19	0.04	0.33	0.06	0.17	0.02	0.33	0.16	0.31	0.02	-0.06	0.11	-0.04	0.27	-0.04	0.15	0.29	0.04	0.15	0.31	0.19	0.04	0.33
FALSE	High	Master Protein	Q91VE0	Slc27a4	Long-chain fatty acid transport protein 4 OS=Mus musculus GN=Slc27a4 PE=1 SV=1	0	227.594	55.3655	33	55	31	1	643	72.3	8.59	High	High	High	High	High	High	High	High	High	High		-0.03	-0.07	-0.08	0.22	0.19	0.18	0.09	-0.1	-0.09	-0.22	-0.23	-0.03	-0.04	-0.13	0.07	0.04	-0.01	0.04	0.01	-0.09	-0.03	-0.07	-0.08
FALSE	High	Master Protein	Q62245	Sos1	Son of sevenless homolog 1 OS=Mus musculus GN=Sos1 PE=1 SV=2	0	157.751	29.7195	38	43	31	1	1319	150.8	6.89	High	High	High	High	High	High	High	High	High	High		0.02	0.07	0.1	0.79	0.79	0.77	0.68	-0.11	-0.09	-0.77	-0.64	0	-0.02	-0.11	-0.07	-0.05	0.03	0.02	0.02	-0.09	0.02	0.07	0.1
FALSE	High	Master Protein	Q58A65	Spag9	C-Jun-amino-terminal kinase-interacting protein 4 OS=Mus musculus GN=Spag9 PE=1 SV=2	0	240.122	33.6109	40	62	31	1	1321	146.1	5.15	High	High	High	High	High	High	High	High	High	High		-0.03	0.12	0.03	-0.06	-0.13	-0.14	-0.17	-0.04	-0.03	0.1	0.14	-0.07	-0.08	-0.11	-0.12	-0.15	-0.09	0.08	0.01	-0.03	-0.03	0.12	0.03
FALSE	High	Master Protein	E9PWG2	Trappc8	Protein Trappc8 OS=Mus musculus GN=Trappc8 PE=2 SV=1	0	145.697	22.8949	31	39	31	1	1437	160.8	7.01	High	High	High	High	High	High	High	High	High	High		0.03	-0.04	0.02	0.04	0.03	-0.02	0.01	-0.02	0.03	0	-0.05	-0.01	-0.06	-0.03	0.04	0.07	0.06	0.06	0.05	0.03	0.03	-0.04	0.02
FALSE	High	Master Protein	E9QKT1	Ube3a	Ubiquitin-protein ligase E3A OS=Mus musculus GN=Ube3a PE=2 SV=1	0	217.478	39.0805	31	52	31	1	870	99.8	5.08	High	High	High	High	High	High	High	High	High	High		0.05	0.06	-0.02	-0.08	-0.11	-0.12	-0.22	-0.11	-0.1	0.16	0.14	-0.03	-0.04	-0.14	-0.06	-0.01	-0.08	0.04	0.01	-0.1	0.05	0.06	-0.02
FALSE	High	Master Protein	Q8VDP4	Q8VDP4	DBIRD complex subunit KIAA1967 homolog OS=Mus musculus PE=1 SV=2	0	172.773	35.2495	30	47	30	1	922	102.9	5.25	High	High	High	High	High	High	High	High	High	High		-0.11	0	-0.16	-0.38	-0.46	-0.41	-0.63	-0.17	-0.22	0.35	0.41	-0.08	-0.03	-0.25	0	-0.11	-0.16	0.03	-0.05	-0.22	-0.11	0	-0.16
FALSE	High	Master Protein	P61222	Abce1	ATP-binding cassette sub-family E member 1 OS=Mus musculus GN=Abce1 PE=2 SV=1	0	184.633	47.0785	30	45	30	1	599	67.3	8.34	High	High	High	High	High	High	High	High	High	High		0.1	-0.08	0.05	0.1	0.11	0.11	0.06	-0.05	-0.05	-0.01	-0.07	0.01	0.01	-0.04	0.08	0.18	0.13	-0.01	0	-0.05	0.1	-0.08	0.05
FALSE	High	Master Protein	P05063	Aldoc	Fructose-bisphosphate aldolase C OS=Mus musculus GN=Aldoc PE=1 SV=4	0	955.245	89.8072	40	507	30	1	363	39.4	7.12	High	High	High	High	High	High	High	High	High	High		0.07	-0.02	0.29	0.78	0.84	0.78	0.87	0.03	0.09	-0.77	-0.64	0.06	0	0.09	0.02	0.09	0.31	0	0.06	0.09	0.07	-0.02	0.29
FALSE	High	Master Protein	Q810B6	Ankfy1	Ankyrin repeat and FYVE domain-containing protein 1 OS=Mus musculus GN=Ankfy1 PE=2 SV=2	0	207.407	29.5124	31	51	30	1	1169	128.6	5.91	High	High	High	High	High	High	High	High	High	High		0.12	0.02	0.12	-0.09	-0.09	-0.16	0	0.09	0.16	0.21	0.06	0	-0.07	0.09	-0.02	0.1	0.1	0.07	0.07	0.16	0.12	0.02	0.12
FALSE	High	Master Protein	P84091	Ap2m1	AP-2 complex subunit mu OS=Mus musculus GN=Ap2m1 PE=1 SV=1	0	378.046	59.5402	30	150	30	1	435	49.6	9.54	High	High	High	High	High	High	High	High	High	High		-0.03	-0.06	-0.19	-0.69	-0.72	-0.7	-0.82	-0.1	-0.12	0.69	0.57	-0.03	-0.01	-0.13	0.06	0.03	-0.13	0.01	-0.02	-0.12	-0.03	-0.06	-0.19
FALSE	High	Master Protein	Q5XJY5	Arcn1	Coatomer subunit delta OS=Mus musculus GN=Arcn1 PE=2 SV=2	0	181.317	47.1624	30	46	30	1	511	57.2	6.21	High	High	High	High	High	High	High	High	High	High		0.11	0.05	0.14	0.06	0.06	0.04	0.05	-0.01	0.01	0.05	0.03	0	-0.02	-0.01	-0.05	0.06	0.09	0.02	0.02	0.01	0.11	0.05	0.14
FALSE	High	Master Protein	Q6PAJ1	Bcr	Breakpoint cluster region protein OS=Mus musculus GN=Bcr PE=1 SV=3	0	174.982	26.2205	33	43	30	1	1270	143	6.92	High	High	High	High	High	High	High	High	High	High		-0.02	0.03	0	-0.55	-0.58	-0.6	-0.56	0.02	0.04	0.56	0.5	-0.03	-0.05	-0.01	-0.03	-0.05	-0.03	0.05	0.02	0.04	-0.02	0.03	0
FALSE	High	Master Protein	P97445	Cacna1a	Voltage-dependent P/Q-type calcium channel subunit alpha-1A OS=Mus musculus GN=Cacna1a PE=1 SV=2	0	159.324	15.5405	34	42	30	1	2368	267.5	8.85	High	High	High	High	High	High	High	High	High	High		0.02	0.08	-0.21	-0.43	-0.48	-0.48	-0.75	-0.27	-0.27	0.5	0.48	-0.05	-0.05	-0.32	-0.08	-0.06	-0.29	0.05	0	-0.27	0.02	0.08	-0.21
FALSE	High	Master Protein	O08529	Capn2	Calpain-2 catalytic subunit OS=Mus musculus GN=Capn2 PE=2 SV=4	0	306.431	46.5714	30	86	30	1	700	79.8	4.96	High	High	High	High	High	High	High	High	High	High		0.09	0.03	0.48	0.92	0.99	0.9	1.27	0.28	0.37	-0.9	-0.85	0.07	-0.02	0.35	-0.03	0.06	0.45	0.02	0.09	0.37	0.09	0.03	0.48
FALSE	High	Master Protein	Q8BZ98	Dnm3	Dynamin-3 OS=Mus musculus GN=Dnm3 PE=1 SV=1	0	478.711	59.5597	57	197	30	1	863	97.1	8.35	High	High	High	High	High	High	High	High	High	High		0.07	0.08	-0.16	0.44	0.43	0.47	0.26	-0.17	-0.21	-0.36	-0.48	-0.01	0.03	-0.18	-0.08	-0.01	-0.24	-0.03	-0.04	-0.21	0.07	0.08	-0.16
FALSE	High	Master Protein	Q8BUR4	Dock1	Dedicator of cytokinesis protein 1 OS=Mus musculus GN=Dock1 PE=1 SV=3	0	178.165	19.8391	34	44	30	1	1865	214.9	7.62	High	High	High	High	High	High	High	High	High	High		0.01	0.11	0.51	0.44	0.42	0.42	0.74	0.32	0.32	-0.41	-0.29	-0.02	-0.02	0.3	-0.11	-0.1	0.4	0.02	0	0.32	0.01	0.11	0.51
FALSE	High	Master Protein	Q6NXK7	Dpp10	Inactive dipeptidyl peptidase 10 OS=Mus musculus GN=Dpp10 PE=2 SV=1	0	167.236	34.3789	31	57	30	1	797	90.8	6.48	High	High	High	High	High	High	High	High	High	High		0.07	0.09	-0.35	-1.37	-1.43	-1.35	-1.6	-0.17	-0.25	1.5	1.19	-0.06	0.02	-0.23	-0.09	-0.02	-0.44	-0.02	-0.08	-0.25	0.07	0.09	-0.35
FALSE	High	Master Protein	E9PWE8	Dpysl3	Dihydropyrimidinase-related protein 3 OS=Mus musculus GN=Dpysl3 PE=2 SV=1	0	646.993	60.4685	35	282	30	1	683	73.8	6.46	High	High	High	High	High	High	High	High	High	High		0.07	-0.28	-0.26	0.73	0.7	0.76	0.55	-0.15	-0.21	-0.63	-0.87	-0.03	0.03	-0.18	0.28	0.35	0.02	-0.03	-0.06	-0.21	0.07	-0.28	-0.26
FALSE	High	Master Protein	Q8R1Q8	Dync1li1	Cytoplasmic dynein 1 light intermediate chain 1 OS=Mus musculus GN=Dync1li1 PE=1 SV=1	0	253.322	58.3174	31	67	30	1	523	56.6	6.42	High	High	High	High	High	High	High	High	High	High		0.05	0.03	-0.13	0.02	0.01	-0.01	-0.13	-0.14	-0.12	0.04	-0.06	-0.01	-0.03	-0.15	-0.03	0.02	-0.16	0.03	0.02	-0.12	0.05	0.03	-0.13
FALSE	High	Master Protein	Q6ZQ18	Efr3b	Protein EFR3 homolog B OS=Mus musculus GN=Efr3b PE=1 SV=2	0	225.354	43.2069	31	53	30	1	817	92.3	6.54	High	High	High	High	High	High	High	High	High	High		-0.06	0.05	-0.02	-0.46	-0.46	-0.49	-0.53	-0.07	-0.04	0.4	0.45	0	-0.03	-0.07	-0.05	-0.11	-0.07	0.03	0.03	-0.04	-0.06	0.05	-0.02
FALSE	High	Master Protein	Q8JZQ9	Eif3b	Eukaryotic translation initiation factor 3 subunit B OS=Mus musculus GN=Eif3b PE=1 SV=1	0	202.659	44.0847	30	51	30	1	803	91.3	5.02	High	High	High	High	High	High	High	High	High	High		0.16	0	0.22	0.1	0	0.02	0.03	0.03	0.01	0.16	0.13	-0.1	-0.08	-0.07	0	0.16	0.22	0.08	-0.02	0.01	0.16	0	0.22
FALSE	High	Master Protein	Q3U7R1	Esyt1	Extended synaptotagmin-1 OS=Mus musculus GN=Esyt1 PE=2 SV=2	0	214.561	32.0513	30	52	30	1	1092	121.5	5.95	High	High	High	High	High	High	High	High	High	High		0.08	0.15	0.36	1.77	1.84	1.78	1.56	-0.28	-0.22	-1.76	-1.26	0.07	0.01	-0.21	-0.15	-0.07	0.21	-0.01	0.06	-0.22	0.08	0.15	0.36
FALSE	High	Master Protein	Q6NS60	Fbxo41	F-box only protein 41 OS=Mus musculus GN=Fbxo41 PE=1 SV=3	0	160.787	32.9897	30	41	30	1	873	94.3	8.24	High	High	High	High	High	High	High	High	High	High		0.17	-0.01	-0.14	-0.96	-0.97	-0.98	-1.13	-0.16	-0.15	1.14	0.93	-0.01	-0.02	-0.17	0.01	0.18	-0.13	0.02	0.01	-0.15	0.17	-0.01	-0.14
FALSE	High	Master Protein	A2AJA9	Gm996	Uncharacterized protein C9orf172 homolog OS=Mus musculus GN=Gm996 PE=1 SV=1	0	121.341	32.0329	30	37	30	1	974	107.1	9.11	High	High	High	High	High	High	High	High	High	High		0	-0.02	-0.2	-0.72	-0.7	-0.7	-0.8	-0.1	-0.1	0.7	0.54	0.02	0.02	-0.08	0.02	0.02	-0.18	-0.02	0	-0.1	0	-0.02	-0.2
FALSE	High	Master Protein	Q3UVX5	Grm5	Metabotropic glutamate receptor 5 OS=Mus musculus GN=Grm5 PE=2 SV=2	0	143.53	23.9401	31	45	30	1	1203	131.8	7.84	High	High	High	High	High	High	High	High	High	High		-0.03	-0.09	-0.31	-1.08	-1.17	-1.09	-1.42	-0.25	-0.33	1.14	1.05	-0.09	-0.01	-0.34	0.09	0.06	-0.22	0.01	-0.08	-0.33	-0.03	-0.09	-0.31
FALSE	High	Master Protein	P33175	Kif5a	Kinesin heavy chain isoform 5A OS=Mus musculus GN=Kif5a PE=1 SV=3	0	292.064	43.6222	47	89	30	1	1027	116.9	5.94	High	High	High	High	High	High	High	High	High	High		0.11	-0.01	-0.01	0.9	0.91	0.87	0.65	-0.26	-0.22	-0.8	-0.72	0.01	-0.03	-0.25	0.01	0.12	0	0.03	0.04	-0.22	0.11	-0.01	-0.01
FALSE	High	Master Protein	Q8CD76	Klc1	Kinesin light chain 1 OS=Mus musculus GN=Klc1 PE=2 SV=1	0	377.518	53.5714	42	89	30	1	616	69.5	5.96	High	High	High	High	High	High	High	High	High	High		0.18	-0.02	0.1	0.35	0.41	0.3	0.33	-0.08	0.03	-0.23	-0.29	0.06	-0.05	-0.02	0.02	0.2	0.12	0.05	0.11	0.03	0.18	-0.02	0.1
FALSE	High	Master Protein	Q91YS4	Klc2	Kinesin light chain 2 OS=Mus musculus GN=Klc2 PE=2 SV=1	0	296.1	55.5735	40	73	30	1	619	68.4	7.06	High	High	High	High	High	High	High	High	High	High		0.03	0.05	-0.14	0.51	0.54	0.51	0.32	-0.22	-0.19	-0.51	-0.52	0.03	0	-0.19	-0.05	-0.02	-0.19	0	0.03	-0.19	0.03	0.05	-0.14
FALSE	High	Master Protein	F8VQ40	Lama1	Laminin subunit alpha-1 OS=Mus musculus GN=Lama1 PE=4 SV=1	0	133.396	10.8336	30	34	30	1	3083	337.9	6.71	High	High	High	High	High	High	High	High	High	High		0.05	0.06	0.26	0.15	0.09	0.14	0.27	0.18	0.13	-0.04	-0.07	-0.06	-0.01	0.12	-0.06	-0.01	0.2	0.01	-0.05	0.13	0.05	0.06	0.26
FALSE	High	Master Protein	E9PYF4	Lmo7	Protein Lmo7 OS=Mus musculus GN=Lmo7 PE=2 SV=1	0	140.177	19.3055	30	33	30	1	1699	192.4	6.25	High	High	High	High	High	High	High	High	High	High		0	0.01	-0.28	-1.55	-1.62	-1.45	-1.46	0.16	-0.01	1.62	1.12	-0.07	0.1	0.09	-0.01	-0.01	-0.29	-0.1	-0.17	-0.01	0	0.01	-0.28
FALSE	High	Master Protein	Q08642	Padi2	Protein-arginine deiminase type-2 OS=Mus musculus GN=Padi2 PE=1 SV=2	0	250.6	46.211	30	77	30	1	673	76.2	5.53	High	High	High	High	High	High	High	High	High	High		0.43	0.14	1.28	1.6	2.22	1.72	2.68	0.46	0.96	-1.79	-1.46	0.62	0.12	1.08	-0.14	0.29	1.14	-0.12	0.5	0.96	0.43	0.14	1.28
FALSE	High	Master Protein	Q6ZPQ6	Pitpnm2	Membrane-associated phosphatidylinositol transfer protein 2 OS=Mus musculus GN=Pitpnm2 PE=1 SV=2	0	178.072	26.2172	31	42	30	1	1335	147.9	7.93	High	High	High	High	High	High	High	High	High	High		-0.04	0.01	-0.18	-1.19	-1.19	-1.17	-1.17	0.02	0	1.15	0.93	0	0.02	0.02	-0.01	-0.05	-0.19	-0.02	-0.02	0	-0.04	0.01	-0.18
FALSE	High	Master Protein	P14685	Psmd3	26S proteasome non-ATPase regulatory subunit 3 OS=Mus musculus GN=Psmd3 PE=1 SV=3	0	194.13	52.4528	30	54	30	1	530	60.7	8.44	High	High	High	High	High	High	High	High	High	High		0.03	-0.01	0.09	-0.1	-0.09	-0.15	-0.12	-0.03	0.03	0.12	0.15	0.01	-0.05	-0.02	0.01	0.04	0.1	0.05	0.06	0.03	0.03	-0.01	0.09
FALSE	High	Master Protein	P80560	Ptprn2	Receptor-type tyrosine-protein phosphatase N2 OS=Mus musculus GN=Ptprn2 PE=1 SV=2	0	163.309	33.1668	31	40	30	1	1001	111.4	5.95	High	High	High	High	High	High	High	High	High	High		-0.13	0.03	0.05	0.15	0.13	0.06	0.02	-0.11	-0.04	-0.26	-0.03	-0.02	-0.09	-0.13	-0.03	-0.16	0.02	0.09	0.07	-0.04	-0.13	0.03	0.05
FALSE	High	Master Protein	Q9EQZ6	Rapgef4	Rap guanine nucleotide exchange factor 4 OS=Mus musculus GN=Rapgef4 PE=1 SV=1	0	203.114	29.9703	34	62	30	1	1011	115.4	6.92	High	High	High	High	High	High	High	High	High	High		0.03	0.07	-0.17	-0.65	-0.72	-0.72	-0.88	-0.16	-0.16	0.75	0.65	-0.07	-0.07	-0.23	-0.07	-0.04	-0.24	0.07	0	-0.16	0.03	0.07	-0.17
FALSE	High	Master Protein	Q9Z268	Rasal1	RasGAP-activating-like protein 1 OS=Mus musculus GN=Rasal1 PE=2 SV=2	0	174.784	40.3004	31	49	30	1	799	89.3	6.37	High	High	High	High	High	High	High	High	High	High		0	-0.08	-0.21	-1.88	-2.01	-1.9	-1.89	0.12	0.01	2.01	1.62	-0.13	-0.02	-0.01	0.08	0.08	-0.13	0.02	-0.11	0.01	0	-0.08	-0.21
FALSE	High	Master Protein	Q8C483	Sars	Serine--tRNA ligase, cytoplasmic OS=Mus musculus GN=Sars PE=2 SV=1	0	216.563	51.6791	30	74	30	1	536	61.1	7.43	High	High	High	High	High	High	High	High	High	High		0.15	-0.01	0.08	0.3	0.34	0.34	0.32	-0.02	-0.02	-0.19	-0.3	0.04	0.04	0.02	0.01	0.16	0.09	-0.04	0	-0.02	0.15	-0.01	0.08
FALSE	High	Master Protein	Q8VIJ6	Sfpq	Splicing factor, proline- and glutamine-rich OS=Mus musculus GN=Sfpq PE=1 SV=1	0	212.774	40.0572	33	69	30	1	699	75.4	9.44	High	High	High	High	High	High	High	High	High	High		0	0.07	-0.09	-0.27	-0.3	-0.33	-0.46	-0.16	-0.13	0.3	0.31	-0.03	-0.06	-0.19	-0.07	-0.07	-0.16	0.06	0.03	-0.13	0	0.07	-0.09
FALSE	High	Master Protein	Q8K596	Slc8a2	Protein Slc8a2 OS=Mus musculus GN=Slc8a2 PE=2 SV=1	0	305.662	37.4593	31	80	30	1	921	100.6	5.12	High	High	High	High	High	High	High	High	High	High		0	0.15	-0.22	-1.93	-2.05	-1.94	-1.99	0.06	-0.05	2.05	1.71	-0.12	-0.01	-0.06	-0.15	-0.15	-0.37	0.01	-0.11	-0.05	0	0.15	-0.22
FALSE	High	Master Protein	Q91ZW3	Smarca5	SWI/SNF-related matrix-associated actin-dependent regulator of chromatin subfamily A member 5 OS=Mus musculus GN=Smarca5 PE=1 SV=1	0	128.199	27.9734	30	39	30	1	1051	121.6	8.15	High	High	High	High	High	High	High	High	High	High		0.04	0.02	0.03	-0.05	-0.12	-0.13	-0.1	0.02	0.03	0.16	0.07	-0.07	-0.08	-0.05	-0.02	0.02	0.01	0.08	0.01	0.03	0.04	0.02	0.03
FALSE	High	Master Protein	Q70IV5	Synm	Synemin OS=Mus musculus GN=Synm PE=1 SV=2	0	141.264	19.0263	31	38	30	1	1561	173.1	5.12	High	High	High	High	High	High	High	High	High	High		0.06	0.12	0.6	1.35	1.36	1.37	1.59	0.23	0.22	-1.3	-1.05	0.01	0.02	0.24	-0.12	-0.06	0.48	-0.02	-0.01	0.22	0.06	0.12	0.6
FALSE	High	Master Protein	Q8CC35-3	Synpo	Isoform 3 of Synaptopodin OS=Mus musculus GN=Synpo	0	285.651	58.6957	30	72	30	1	690	74	9.2	High	High	High	High	High	High	High	High	High	High		-0.29	0.02	-0.44	-1.97	-2	-1.99	-1.84	0.16	0.15	1.71	1.34	-0.03	-0.02	0.13	-0.02	-0.31	-0.46	0.02	-0.01	0.15	-0.29	0.02	-0.44
FALSE	High	Master Protein	Q3U0M1	Trappc9	Trafficking protein particle complex subunit 9 OS=Mus musculus GN=Trappc9 PE=1 SV=2	0	141.633	28.3101	30	40	30	1	1148	128.2	6.47	High	High	High	High	High	High	High	High	High	High		0.03	-0.01	0.07	-0.2	-0.17	-0.23	-0.03	0.14	0.2	0.2	0.04	0.03	-0.03	0.17	0.01	0.04	0.08	0.03	0.06	0.2	0.03	-0.01	0.07
FALSE	High	Master Protein	O88532	Zfr	Zinc finger RNA-binding protein OS=Mus musculus GN=Zfr PE=1 SV=2	0	182.765	30.4469	30	41	30	1	1074	116.8	9.04	High	High	High	High	High	High	High	High	High	High		-0.06	-0.07	-0.1	-0.39	-0.47	-0.42	-0.58	-0.11	-0.16	0.41	0.42	-0.08	-0.03	-0.19	0.07	0.01	-0.03	0.03	-0.05	-0.16	-0.06	-0.07	-0.1
FALSE	High	Master Protein	A2AJ26	Abca2	ATP-binding cassette sub-family A member 2 OS=Mus musculus GN=Abca2 PE=3 SV=1	0	140.25	15.0432	32	34	29	1	2433	270.4	6.47	High	High	High	High	High	High	High	High	High	High		0.05	0.11	0.27	0.71	0.7	0.51	0.68	-0.02	0.17	-0.65	-0.47	-0.01	-0.2	-0.03	-0.11	-0.06	0.16	0.2	0.19	0.17	0.05	0.11	0.27
FALSE	High	Master Protein	Q8JZN5	Acad9	Acyl-CoA dehydrogenase family member 9, mitochondrial OS=Mus musculus GN=Acad9 PE=2 SV=2	0	209.285	42.24	29	54	29	1	625	68.7	7.46	High	High	High	High	High	High	High	High	High	High		0.05	0.1	0.08	0.32	0.32	0.27	0.18	-0.14	-0.09	-0.27	-0.16	0	-0.05	-0.14	-0.1	-0.05	-0.02	0.05	0.05	-0.09	0.05	0.1	0.08
FALSE	High	Master Protein	Q9JIX8-4	Acin1	Isoform 4 of Apoptotic chromatin condensation inducer in the nucleus OS=Mus musculus GN=Acin1	0	147.735	22.5732	29	39	29	1	1298	146.2	6.13	High	High	High	High	High	High	High	High	High	High		0.01	-0.02	-0.06	-0.27	-0.33	-0.31	-0.24	0.09	0.07	0.34	0.12	-0.06	-0.04	0.03	0.02	0.03	-0.04	0.04	-0.02	0.07	0.01	-0.02	-0.06
FALSE	High	Master Protein	H3BIV5	Akap5	A-kinase anchor protein 5 OS=Mus musculus GN=Akap5 PE=4 SV=1	0	366.627	61.3032	29	53	29	1	752	80.2	4.77	High	High	High	High	High	High	High	High	High	High		-0.02	0.05	-0.38	-1.95	-2.07	-2.01	-1.94	0.13	0.07	2.05	1.5	-0.12	-0.06	0.01	-0.05	-0.07	-0.43	0.06	-0.06	0.07	-0.02	0.05	-0.38
FALSE	High	Master Protein	H7BX46	Arhgap39	Rho GTPase-activating protein 39 OS=Mus musculus GN=Arhgap39 PE=2 SV=1	0	148.077	31.4471	29	37	29	1	1078	121.6	7.52	High	High	High	High	High	High	High	High	High	High		0.06	0	-0.01	-0.9	-0.94	-0.88	-0.96	-0.02	-0.08	1	0.89	-0.04	0.02	-0.06	0	0.06	-0.01	-0.02	-0.06	-0.08	0.06	0	-0.01
FALSE	High	Master Protein	Q9CWJ9	Atic	Bifunctional purine biosynthesis protein PURH OS=Mus musculus GN=Atic PE=1 SV=2	0	262.43	56.9257	29	54	29	1	592	64.2	6.76	High	High	High	High	High	High	High	High	High	High		0.04	0.04	0.18	0.32	0.33	0.36	0.5	0.17	0.14	-0.29	-0.38	0.01	0.04	0.18	-0.04	0	0.14	-0.04	-0.03	0.14	0.04	0.04	0.18
FALSE	High	Master Protein	P56480	Atp5b	ATP synthase subunit beta, mitochondrial OS=Mus musculus GN=Atp5b PE=1 SV=2	0	918.615	70.3214	29	618	29	1	529	56.3	5.34	High	High	High	High	High	High	High	High	High	High		-0.17	-0.07	-0.24	-0.03	0.02	-0.05	-0.07	-0.09	-0.02	-0.19	-0.23	0.05	-0.02	-0.04	0.07	-0.1	-0.17	0.02	0.07	-0.02	-0.17	-0.07	-0.24
FALSE	High	Master Protein	P24270	Cat	Catalase OS=Mus musculus GN=Cat PE=1 SV=4	0	205.545	60.1518	29	49	29	1	527	59.8	7.88	High	High	High	High	High	High	High	High	High	High		0.2	-0.02	0.54	0.95	0.96	0.9	1.25	0.29	0.35	-0.76	-0.77	0.01	-0.05	0.3	0.02	0.22	0.56	0.05	0.06	0.35	0.2	-0.02	0.54
FALSE	High	Master Protein	Q8CI71	Ccdc132	Coiled-coil domain-containing protein 132 OS=Mus musculus GN=Ccdc132 PE=1 SV=2	0	226.715	34.6473	29	49	29	1	964	111.1	6.07	High	High	High	High	High	High	High	High	High	High		-0.05	-0.03	-0.06	-0.48	-0.55	-0.53	-0.57	-0.02	-0.04	0.5	0.45	-0.07	-0.05	-0.09	0.03	-0.02	-0.03	0.05	-0.02	-0.04	-0.05	-0.03	-0.06
FALSE	High	Master Protein	O55029	Copb2	Coatomer subunit beta' OS=Mus musculus GN=Copb2 PE=2 SV=2	0	188.598	35.4696	29	52	29	1	905	102.4	5.3	High	High	High	High	High	High	High	High	High	High		0.07	0	0.17	0.05	0.05	0	0.13	0.08	0.13	0.02	-0.02	0	-0.05	0.08	0	0.07	0.17	0.05	0.05	0.13	0.07	0	0.17
FALSE	High	Master Protein	Q99PU8-3	Dhx30	Isoform 3 of Putative ATP-dependent RNA helicase DHX30 OS=Mus musculus GN=Dhx30	0	155.445	25.9199	29	41	29	1	1223	136.4	8.44	High	High	High	High	High	High	High	High	High	High		0.04	0	-0.01	0.02	-0.04	-0.08	-0.17	-0.13	-0.09	0.08	0.1	-0.06	-0.1	-0.19	0	0.04	-0.01	0.1	0.04	-0.09	0.04	0	-0.01
FALSE	High	Master Protein	Q6PFD5	Dlgap3	Disks large-associated protein 3 OS=Mus musculus GN=Dlgap3 PE=1 SV=1	0	165.329	38.0757	30	49	29	1	977	105.8	8.76	High	High	High	High	High	High	High	High	High	High		-0.09	0.04	-0.37	-1.15	-1.26	-1.16	-1.37	-0.11	-0.21	1.17	0.94	-0.11	-0.01	-0.22	-0.04	-0.13	-0.41	0.01	-0.1	-0.21	-0.09	0.04	-0.37
FALSE	High	Master Protein	Q8BGD9	Eif4b	Eukaryotic translation initiation factor 4B OS=Mus musculus GN=Eif4b PE=1 SV=1	0	168.37	40.7529	29	63	29	1	611	68.8	5.67	High	High	High	High	High	High	High	High	High	High		0.01	0.06	-0.19	-0.19	-0.23	-0.22	-0.4	-0.17	-0.18	0.24	0.15	-0.04	-0.03	-0.21	-0.06	-0.05	-0.25	0.03	-0.01	-0.18	0.01	0.06	-0.19
FALSE	High	Master Protein	Q05BC3	Eml1	Echinoderm microtubule-associated protein-like 1 OS=Mus musculus GN=Eml1 PE=2 SV=1	0	193.937	34.398	31	58	29	1	814	89.6	7.02	High	High	High	High	High	High	High	High	High	High		-0.04	0.09	-0.02	1.28	1.22	1.23	0.86	-0.36	-0.37	-1.26	-0.94	-0.06	-0.05	-0.42	-0.09	-0.13	-0.11	0.05	-0.01	-0.37	-0.04	0.09	-0.02
FALSE	High	Master Protein	E9QK48	Eml2	Echinoderm microtubule-associated protein-like 2 OS=Mus musculus GN=Eml2 PE=2 SV=1	0	225.59	38.2878	29	55	29	1	841	90.7	6.98	High	High	High	High	High	High	High	High	High	High		0.02	-0.03	0.23	1.23	1.26	1.27	1.22	-0.04	-0.05	-1.24	-1.05	0.03	0.04	-0.01	0.03	0.05	0.26	-0.04	-0.01	-0.05	0.02	-0.03	0.23
FALSE	High	Master Protein	Q80TH2-2	Erbb2ip	Isoform 2 of Protein LAP2 OS=Mus musculus GN=Erbb2ip	0	138.605	22.6207	31	36	29	1	1450	162.1	5.86	High	High	High	High	High	High	High	High	High	High		0.07	0.13	0.69	0.36	0.3	0.35	0.86	0.56	0.51	-0.23	-0.23	-0.06	-0.01	0.5	-0.13	-0.06	0.56	0.01	-0.05	0.51	0.07	0.13	0.69
FALSE	High	Master Protein	Q6P1Y9	Exoc1	Exocyst complex component 1 OS=Mus musculus GN=Exoc1 PE=2 SV=1	0	164.746	35.8491	29	44	29	1	901	102.6	6.47	High	High	High	High	High	High	High	High	High	High		-0.04	-0.16	-0.02	-0.29	-0.28	-0.34	-0.22	0.06	0.12	0.24	0.14	0.01	-0.05	0.07	0.16	0.12	0.14	0.05	0.06	0.12	-0.04	-0.16	-0.02
FALSE	High	Master Protein	Q6PGF7	Exoc8	Exocyst complex component 8 OS=Mus musculus GN=Exoc8 PE=1 SV=1	0	162.573	36.3128	29	42	29	1	716	81	5.4	High	High	High	High	High	High	High	High	High	High		0.04	-0.04	-0.03	-0.45	-0.4	-0.45	-0.4	0	0.05	0.44	0.31	0.05	0	0.05	0.04	0.08	0.01	0	0.05	0.05	0.04	-0.04	-0.03
FALSE	High	Master Protein	Q6A0A9	FAM120A	Constitutive coactivator of PPAR-gamma-like protein 1 OS=Mus musculus GN=FAM120A PE=1 SV=2	0	224.879	35.7914	31	50	29	1	1112	121.6	8.92	High	High	High	High	High	High	High	High	High	High		-0.04	-0.08	-0.03	-0.53	-0.58	-0.64	-0.47	0.11	0.17	0.54	0.38	-0.05	-0.11	0.06	0.08	0.04	0.05	0.11	0.06	0.17	-0.04	-0.08	-0.03
FALSE	High	Master Protein	Q6PGL7	Fam21	WASH complex subunit FAM21 OS=Mus musculus GN=Fam21 PE=1 SV=1	0	200.468	28.4108	29	37	29	1	1334	145.2	4.77	High	High	High	High	High	High	High	High	High	High		0.16	0.18	0.26	0.29	0.4	0.3	0.41	0.01	0.11	-0.24	-0.21	0.11	0.01	0.12	-0.18	-0.02	0.08	-0.01	0.1	0.11	0.16	0.18	0.26
FALSE	High	Master Protein	Q00612	G6pdx	Glucose-6-phosphate 1-dehydrogenase X OS=Mus musculus GN=G6pdx PE=1 SV=3	0	208.949	56.8932	29	63	29	1	515	59.2	6.49	High	High	High	High	High	High	High	High	High	High		0.14	0.12	0.49	0.78	0.81	0.83	1.33	0.52	0.5	-0.67	-0.9	0.03	0.05	0.55	-0.12	0.02	0.37	-0.05	-0.02	0.5	0.14	0.12	0.49
FALSE	High	Master Protein	Q99KY4	Gak	Cyclin-G-associated kinase OS=Mus musculus GN=Gak PE=1 SV=2	0	207.232	26.3602	33	51	29	1	1305	143.6	5.73	High	High	High	High	High	High	High	High	High	High		0.04	0.01	-0.01	-0.4	-0.36	-0.47	-0.51	-0.15	-0.04	0.4	0.44	0.04	-0.07	-0.11	-0.01	0.03	-0.02	0.07	0.11	-0.04	0.04	0.01	-0.01
FALSE	High	Master Protein	P50396	Gdi1	Rab GDP dissociation inhibitor alpha OS=Mus musculus GN=Gdi1 PE=1 SV=3	0	716.132	77.8523	37	329	29	1	447	50.5	5.08	High	High	High	High	High	High	High	High	High	High		0.03	0.1	-0.04	0.1	0.05	0.11	-0.08	-0.13	-0.19	-0.02	-0.02	-0.05	0.01	-0.18	-0.1	-0.07	-0.14	-0.01	-0.06	-0.19	0.03	0.1	-0.04
FALSE	High	Master Protein	O54865	Gucy1b3	Guanylate cyclase soluble subunit beta-1 OS=Mus musculus GN=Gucy1b3 PE=2 SV=1	0	188.557	46.2903	29	43	29	1	620	70.6	5.31	High	High	High	High	High	High	High	High	High	High		0.06	0.03	-0.27	-0.49	-0.45	-0.53	-0.7	-0.25	-0.17	0.51	0.37	0.04	-0.04	-0.21	-0.03	0.03	-0.3	0.04	0.08	-0.17	0.06	0.03	-0.27
FALSE	High	Master Protein	Q8BUK6	Hook3	Protein Hook homolog 3 OS=Mus musculus GN=Hook3 PE=1 SV=2	0	177.719	42.4791	30	46	29	1	718	83.2	5.19	High	High	High	High	High	High	High	High	High	High		0.01	0.07	0.04	-0.1	-0.18	-0.21	-0.21	-0.03	0	0.19	0.19	-0.08	-0.11	-0.11	-0.07	-0.06	-0.03	0.11	0.03	0	0.01	0.07	0.04
FALSE	High	Master Protein	P54071	Idh2	Isocitrate dehydrogenase [NADP], mitochondrial OS=Mus musculus GN=Idh2 PE=1 SV=3	0	259.886	57.9646	30	85	29	1	452	50.9	8.69	High	High	High	High	High	High	High	High	High	High		0.21	0.05	0.65	0.09	0.24	0.17	0.51	0.27	0.34	-0.03	0.08	0.15	0.08	0.42	-0.05	0.16	0.6	-0.08	0.07	0.34	0.21	0.05	0.65
FALSE	High	Master Protein	Q3U0V1	Khsrp	Far upstream element-binding protein 2 OS=Mus musculus GN=Khsrp PE=1 SV=2	0	291.306	51.2032	34	69	29	1	748	76.7	7.33	High	High	High	High	High	High	High	High	High	High		0	0.02	-0.15	-0.49	-0.58	-0.58	-0.69	-0.11	-0.11	0.58	0.48	-0.09	-0.09	-0.2	-0.02	-0.02	-0.17	0.09	0	-0.11	0	0.02	-0.15
FALSE	High	Master Protein	D3YU59	Limch1	LIM and calponin homology domains-containing protein 1 OS=Mus musculus GN=Limch1 PE=2 SV=1	0	136.739	30.1939	29	36	29	1	1083	120.9	5.59	High	High	High	High	High	High	High	High	High	High		0.07	0.08	0.35	0.64	0.56	0.57	0.62	0.06	0.05	-0.49	-0.33	-0.08	-0.07	-0.02	-0.08	-0.01	0.27	0.07	-0.01	0.05	0.07	0.08	0.35
FALSE	High	Master Protein	A2API5	Lrp1b	Low-density lipoprotein receptor-related protein 1B OS=Mus musculus GN=Lrp1b PE=2 SV=1	0	123.372	7.38661	33	35	29	1	4630	516.7	5.45	High	High	High	High	High	High	High	High	High	High		0.03	-0.01	0.16	-0.5	-0.55	-0.53	-0.45	0.1	0.08	0.58	0.55	-0.05	-0.03	0.05	0.01	0.04	0.17	0.03	-0.02	0.08	0.03	-0.01	0.16
FALSE	High	Master Protein	Q6RHR9	Magi1	Membrane-associated guanylate kinase, WW and PDZ domain-containing protein 1 OS=Mus musculus GN=Magi1 PE=1 SV=1	0	207.994	26.1727	30	45	29	1	1471	161.9	7.36	High	High	High	High	High	High	High	High	High	High		-0.14	0.04	-0.24	-0.04	0	-0.08	-0.21	-0.21	-0.13	-0.14	-0.09	0.04	-0.04	-0.17	-0.04	-0.18	-0.28	0.04	0.08	-0.13	-0.14	0.04	-0.24
FALSE	High	Master Protein	P08249	Mdh2	Malate dehydrogenase, mitochondrial OS=Mus musculus GN=Mdh2 PE=1 SV=3	0	447.61	74.2604	29	394	29	1	338	35.6	8.68	High	High	High	High	High	High	High	High	High	High		-0.3	-0.19	-0.28	-0.09	0.01	-0.06	-0.09	-0.1	-0.03	-0.31	-0.25	0.1	0.03	0	0.19	-0.11	-0.09	-0.03	0.07	-0.03	-0.3	-0.19	-0.28
FALSE	High	Master Protein	Q9Z2D6-2	Mecp2	Isoform B of Methyl-CpG-binding protein 2 OS=Mus musculus GN=Mecp2	0	248.652	58.6826	29	52	29	1	501	53.5	9.88	High	High	High	High	High	High	High	High	High	High		0.08	0.17	0.02	-0.14	-0.16	-0.14	-0.3	-0.14	-0.16	0.24	0.26	-0.02	0	-0.16	-0.17	-0.09	-0.15	0	-0.02	-0.16	0.08	0.17	0.02
FALSE	High	Master Protein	E9Q7G0	Numa1	Protein Numa1 OS=Mus musculus GN=Numa1 PE=2 SV=1	0	273.276	25.4537	49	65	29	1	2094	235.5	5.87	High	High	High	High	High	High	High	High	High	High		-0.01	0.03	0.14	0.1	0.08	0.08	0.1	0.02	0.02	-0.09	-0.02	-0.02	-0.02	0	-0.03	-0.04	0.11	0.02	0	0.02	-0.01	0.03	0.14
FALSE	High	Master Protein	Q8K1R3	Pnpt1	Polyribonucleotide nucleotidyltransferase 1, mitochondrial OS=Mus musculus GN=Pnpt1 PE=1 SV=1	0	153.233	36.2708	29	45	29	1	783	85.6	8.03	High	High	High	High	High	High	High	High	High	High		-0.01	0.03	0.14	0.22	0.21	0.15	0.21	0	0.06	-0.22	-0.13	-0.01	-0.07	-0.01	-0.03	-0.04	0.11	0.07	0.06	0.06	-0.01	0.03	0.14
FALSE	High	Master Protein	P62192	Psmc1	26S protease regulatory subunit 4 OS=Mus musculus GN=Psmc1 PE=1 SV=1	0	206.807	67.5	31	72	29	1	440	49.2	6.21	High	High	High	High	High	High	High	High	High	High		0.04	0.05	0.11	-0.02	-0.02	-0.1	-0.03	-0.01	0.07	0.06	0.08	0	-0.08	-0.01	-0.05	-0.01	0.06	0.08	0.08	0.07	0.04	0.05	0.11
FALSE	High	Master Protein	P62196	Psmc5	26S protease regulatory subunit 8 OS=Mus musculus GN=Psmc5 PE=1 SV=1	0	262.55	74.3842	31	74	29	1	406	45.6	7.55	High	High	High	High	High	High	High	High	High	High		0.13	0.09	0.17	-0.06	-0.01	-0.13	0	0.01	0.13	0.14	0.11	0.05	-0.07	0.06	-0.09	0.04	0.08	0.07	0.12	0.13	0.13	0.09	0.17
FALSE	High	Master Protein	P14148	Rpl7	60S ribosomal protein L7 OS=Mus musculus GN=Rpl7 PE=2 SV=2	0	187.45	57.4074	29	85	29	1	270	31.4	10.89	High	High	High	High	High	High	High	High	High	High		0.1	0.01	0.13	-0.11	-0.24	-0.23	-0.23	0.01	0	0.34	0.3	-0.13	-0.12	-0.12	-0.01	0.09	0.12	0.12	-0.01	0	0.1	0.01	0.13
FALSE	High	Master Protein	Q9Z2I9	Sucla2	Succinyl-CoA ligase [ADP-forming] subunit beta, mitochondrial OS=Mus musculus GN=Sucla2 PE=1 SV=2	0	371.693	59.6112	29	166	29	1	463	50.1	7.01	High	High	High	High	High	High	High	High	High	High		-0.03	0.01	-0.1	0.29	0.34	0.29	0.17	-0.17	-0.12	-0.37	-0.33	0.05	0	-0.12	-0.01	-0.04	-0.11	0	0.05	-0.12	-0.03	0.01	-0.1
FALSE	High	Master Protein	Q3UHK6-3	Tenm4	Isoform 3 of Teneurin-4 OS=Mus musculus GN=Tenm4	0	166.142	12.9898	34	39	29	1	2833	314.5	6.48	High	High	High	High	High	High	High	High	High	High		-0.04	-0.06	0.11	-0.66	-0.68	-0.72	-0.73	-0.05	-0.01	0.64	0.78	-0.02	-0.06	-0.07	0.06	0.02	0.17	0.06	0.04	-0.01	-0.04	-0.06	0.11
FALSE	High	Master Protein	E9QKC6	Trim2	Tripartite motif-containing protein 2 OS=Mus musculus GN=Trim2 PE=2 SV=1	0	336.066	50.9091	33	74	29	1	770	84.3	7.47	High	High	High	High	High	High	High	High	High	High		0.1	0.08	0.2	0.34	0.4	0.38	0.35	-0.05	-0.03	-0.3	-0.21	0.06	0.04	0.01	-0.08	0.02	0.12	-0.04	0.02	-0.03	0.1	0.08	0.2
FALSE	High	Master Protein	Q80U95	Ube3c	Ubiquitin-protein ligase E3C OS=Mus musculus GN=Ube3c PE=2 SV=2	0	177.759	32.964	29	37	29	1	1083	123.9	6.39	High	High	High	High	High	High	High	High	High	High		-0.03	-0.06	-0.02	0.13	0.11	0.09	0.04	-0.07	-0.05	-0.14	-0.12	-0.02	-0.04	-0.09	0.06	0.03	0.04	0.04	0.02	-0.05	-0.03	-0.06	-0.02
FALSE	High	Master Protein	E9PYH0	Vcan	Versican core protein OS=Mus musculus GN=Vcan PE=2 SV=1	0	271.607	9.12343	29	98	29	1	3354	366.7	4.63	High	High	High	High	High	High	High	High	High	High		-0.02	0.17	0.51	0.8	0.77	1.01	1.11	0.34	0.1	-0.79	-0.66	-0.03	0.21	0.31	-0.17	-0.19	0.34	-0.21	-0.24	0.1	-0.02	0.17	0.51
FALSE	High	Master Protein	Q6P5F9	Xpo1	Exportin-1 OS=Mus musculus GN=Xpo1 PE=1 SV=1	0	187.608	28.2913	29	50	29	1	1071	123	6.07	High	High	High	High	High	High	High	High	High	High		0.18	-0.13	0.06	-0.1	-0.15	-0.15	-0.14	0.01	0.01	0.33	0.14	-0.05	-0.05	-0.04	0.13	0.31	0.19	0.05	0	0.01	0.18	-0.13	0.06
FALSE	High	Master Protein	G3X9V7	A830010M20Rik	MCG19133, isoform CRA_b OS=Mus musculus GN=A830010M20Rik PE=4 SV=1	0	166.615	26.6544	28	38	28	1	1088	117.2	7.8	High	High	High	High	High	High	High	High	High	High		-0.05	0.08	-0.37	-1.38	-1.46	-1.33	-1.42	0.04	-0.09	1.41	0.99	-0.08	0.05	-0.04	-0.08	-0.13	-0.45	-0.05	-0.13	-0.09	-0.05	0.08	-0.37
FALSE	High	Master Protein	P50544	Acadvl	Very long-chain specific acyl-CoA dehydrogenase, mitochondrial OS=Mus musculus GN=Acadvl PE=1 SV=3	0	240.665	50.3049	28	59	28	1	656	70.8	8.75	High	High	High	High	High	High	High	High	High	High		0.18	0.09	0.53	0.61	0.62	0.58	0.76	0.14	0.18	-0.44	-0.29	0.01	-0.03	0.15	-0.09	0.09	0.44	0.03	0.04	0.18	0.18	0.09	0.53
FALSE	High	Master Protein	D3Z041	Acsl1	Long-chain-fatty-acid--CoA ligase 1 OS=Mus musculus GN=Acsl1 PE=2 SV=1	0	200.012	47.7825	32	57	28	1	699	78	7.47	High	High	High	High	High	High	High	High	High	High		-0.03	0.03	0.06	-0.3	-0.36	-0.39	-0.46	-0.1	-0.07	0.33	0.46	-0.06	-0.09	-0.16	-0.03	-0.06	0.03	0.09	0.03	-0.07	-0.03	0.03	0.06
FALSE	High	Master Protein	Q9Z110	Aldh18a1	Delta-1-pyrroline-5-carboxylate synthase OS=Mus musculus GN=Aldh18a1 PE=2 SV=2	0	164.921	37.4843	28	36	28	1	795	87.2	7.55	High	High	High	High	High	High	High	High	High	High		-0.01	0.02	0.01	0.25	0.21	0.3	0.22	0.01	-0.08	-0.22	-0.27	-0.04	0.05	-0.03	-0.02	-0.03	-0.01	-0.05	-0.09	-0.08	-0.01	0.02	0.01
FALSE	High	Master Protein	Q8BWF0	Aldh5a1	Succinate-semialdehyde dehydrogenase, mitochondrial OS=Mus musculus GN=Aldh5a1 PE=1 SV=1	0	329.95	45.6979	28	123	28	1	523	55.9	8.25	High	High	High	High	High	High	High	High	High	High		0.1	0.08	-0.01	0.36	0.42	0.37	0.29	-0.13	-0.08	-0.32	-0.36	0.06	0.01	-0.07	-0.08	0.02	-0.09	-0.01	0.05	-0.08	0.1	0.08	-0.01
FALSE	High	Master Protein	Q8K298	Anln	Actin-binding protein anillin OS=Mus musculus GN=Anln PE=1 SV=2	0	228.41	26.2266	28	56	28	1	1121	122.7	6.98	High	High	High	High	High	High	High	High	High	High		-0.18	0.17	0.15	1.83	1.62	1.87	1.49	-0.13	-0.38	-1.8	-1.4	-0.21	0.04	-0.34	-0.17	-0.35	-0.02	-0.04	-0.25	-0.38	-0.18	0.17	0.15
FALSE	High	Master Protein	Q8K3G9	Appl2	DCC-interacting protein 13-beta OS=Mus musculus GN=Appl2 PE=2 SV=1	0	205.699	58.6103	30	41	28	1	662	73.8	5.03	High	High	High	High	High	High	High	High	High	High		0.17	0.07	0.38	0.32	0.4	0.28	0.55	0.15	0.27	-0.23	-0.23	0.08	-0.04	0.23	-0.07	0.1	0.31	0.04	0.12	0.27	0.17	0.07	0.38
FALSE	High	Master Protein	O55017-2	Cacna1b	Isoform NB2 of Voltage-dependent N-type calcium channel subunit alpha-1B OS=Mus musculus GN=Cacna1b	0	169.374	14.0971	31	42	28	1	2348	263.5	8.66	High	High	High	High	High	High	High	High	High	High		0.02	0.04	-0.2	-1.16	-1.19	-1.16	-1.21	-0.02	-0.05	1.21	0.95	-0.03	0	-0.05	-0.04	-0.02	-0.24	0	-0.03	-0.05	0.02	0.04	-0.2
FALSE	High	Master Protein	Q61290	Cacna1e	Voltage-dependent R-type calcium channel subunit alpha-1E OS=Mus musculus GN=Cacna1e PE=1 SV=1	0	173.134	15.3169	31	41	28	1	2272	257.1	8.18	High	High	High	High	High	High	High	High	High	High		-0.08	-0.04	-0.25	-1.15	-1.27	-1.18	-1.23	0.04	-0.05	1.19	0.92	-0.12	-0.03	-0.08	0.04	-0.04	-0.21	0.03	-0.09	-0.05	-0.08	-0.04	-0.25
FALSE	High	Master Protein	A2AHC3	Camsap1	Calmodulin-regulated spectrin-associated protein 1 OS=Mus musculus GN=Camsap1 PE=1 SV=1	0	165.991	20.0506	28	38	28	1	1581	175.8	6.95	High	High	High	High	High	High	High	High	High	High		0.03	0.01	-0.1	-0.29	-0.33	-0.26	-0.46	-0.13	-0.2	0.36	0.3	-0.04	0.03	-0.17	-0.01	0.02	-0.11	-0.03	-0.07	-0.2	0.03	0.01	-0.1
FALSE	High	Master Protein	Q7TQK5	Ccdc93	Coiled-coil domain-containing protein 93 OS=Mus musculus GN=Ccdc93 PE=2 SV=1	0	135.927	42.9253	28	36	28	1	629	72.6	8.29	High	High	High	High	High	High	High	High	High	High		0.19	0.08	0.33	0.22	0.31	0.26	0.39	0.08	0.13	-0.12	-0.12	0.09	0.04	0.17	-0.08	0.11	0.25	-0.04	0.05	0.13	0.19	0.08	0.33
FALSE	High	Master Protein	Q9Z140	Cpne6	Copine-6 OS=Mus musculus GN=Cpne6 PE=1 SV=1	0	226.743	45.4219	29	68	28	1	557	61.7	5.59	High	High	High	High	High	High	High	High	High	High		0.03	-0.24	0.01	-0.38	-0.36	-0.31	-0.49	-0.13	-0.18	0.39	0.44	0.02	0.07	-0.11	0.24	0.27	0.25	-0.07	-0.05	-0.18	0.03	-0.24	0.01
FALSE	High	Master Protein	Q5SQX6	Cyfip2	Cytoplasmic FMR1-interacting protein 2 OS=Mus musculus GN=Cyfip2 PE=1 SV=2	0	419.751	40.2235	50	131	28	1	1253	145.6	7.05	High	High	High	High	High	High	High	High	High	High		0.09	-0.03	-0.09	-1.21	-1.25	-1.24	-1.3	-0.05	-0.06	1.34	1.15	-0.04	-0.03	-0.09	0.03	0.12	-0.06	0.03	-0.01	-0.06	0.09	-0.03	-0.09
FALSE	High	Master Protein	Q62418	Dbnl	Drebrin-like protein OS=Mus musculus GN=Dbnl PE=1 SV=2	0	263.847	58.945	28	70	28	1	436	48.7	4.92	High	High	High	High	High	High	High	High	High	High		-0.01	0.03	-0.12	-0.32	-0.33	-0.32	-0.45	-0.12	-0.13	0.32	0.27	-0.01	0	-0.13	-0.03	-0.04	-0.15	0	-0.01	-0.13	-0.01	0.03	-0.12
FALSE	High	Master Protein	Q8BJ42	Dlgap2	Disks large-associated protein 2 OS=Mus musculus GN=Dlgap2 PE=1 SV=2	0	201.889	32.1058	32	58	28	1	1059	119	6.81	High	High	High	High	High	High	High	High	High	High		0.04	0	-0.27	-1.52	-1.53	-1.46	-1.46	0.07	0	1.57	1.13	-0.01	0.06	0.06	0	0.04	-0.27	-0.06	-0.07	0	0.04	0	-0.27
FALSE	High	Master Protein	Q8C0D5	Eftud1	Elongation factor Tu GTP-binding domain-containing protein 1 OS=Mus musculus GN=Eftud1 PE=2 SV=1	0	122.039	26.1757	28	31	28	1	1127	125.7	6.16	High	High	High	High	High	High	High	High	High	High		0.02	0.05	0.08	0.04	0.06	0.05	0.11	0.05	0.06	-0.04	-0.09	0.02	0.01	0.07	-0.05	-0.03	0.03	-0.01	0.01	0.06	0.02	0.05	0.08
FALSE	High	Master Protein	P42567	Eps15	Epidermal growth factor receptor substrate 15 OS=Mus musculus GN=Eps15 PE=1 SV=1	0	157.931	33.8907	28	35	28	1	897	98.4	4.6	High	High	High	High	High	High	High	High	High	High		0.02	0.15	0.35	0.73	0.7	0.7	0.77	0.07	0.07	-0.68	-0.48	-0.03	-0.03	0.04	-0.15	-0.13	0.2	0.03	0	0.07	0.02	0.15	0.35
FALSE	High	Master Protein	Q3TPX4	Exoc5	Exocyst complex component 5 OS=Mus musculus GN=Exoc5 PE=1 SV=2	0	171.391	41.5254	28	42	28	1	708	81.7	6.71	High	High	High	High	High	High	High	High	High	High		0.08	-0.16	0.05	-0.4	-0.41	-0.44	-0.36	0.05	0.08	0.49	0.35	-0.01	-0.04	0.04	0.16	0.24	0.21	0.04	0.03	0.08	0.08	-0.16	0.05
FALSE	High	Master Protein	Q6P9Q6	Fkbp15	FK506-binding protein 15 OS=Mus musculus GN=Fkbp15 PE=1 SV=2	0	164.969	23.7664	28	36	28	1	1216	132.9	5.07	High	High	High	High	High	High	High	High	High	High		0.15	0.05	0.35	0.3	0.3	0.26	0.41	0.11	0.15	-0.15	-0.12	0	-0.04	0.11	-0.05	0.1	0.3	0.04	0.04	0.15	0.15	0.05	0.35
FALSE	High	Master Protein	Q61035	Hars	Histidine--tRNA ligase, cytoplasmic OS=Mus musculus GN=Hars PE=2 SV=2	0	206.734	48.5265	31	59	28	1	509	57.4	6	High	High	High	High	High	High	High	High	High	High		0.16	-0.01	0.23	0.68	0.74	0.71	0.7	-0.04	-0.01	-0.58	-0.53	0.06	0.03	0.02	0.01	0.17	0.24	-0.03	0.03	-0.01	0.16	-0.01	0.23
FALSE	High	Master Protein	Q6I6G8	Hecw2	E3 ubiquitin-protein ligase HECW2 OS=Mus musculus GN=Hecw2 PE=2 SV=1	0	116.838	19.8352	31	40	28	1	1578	176.1	5.41	High	High	High	High	High	High	High	High	High	High		-0.06	0.02	-0.33	-0.56	-0.61	-0.53	-0.83	-0.22	-0.3	0.55	0.44	-0.05	0.03	-0.27	-0.02	-0.08	-0.35	-0.03	-0.08	-0.3	-0.06	0.02	-0.33
FALSE	High	Master Protein	G5E924	Hnrnpl	Heterogeneous nuclear ribonucleoprotein L (Fragment) OS=Mus musculus GN=Hnrnpl PE=4 SV=1	0	327.269	52.1951	28	97	28	1	615	66.9	8.18	High	High	High	High	High	High	High	High	High	High		0.05	0.04	-0.07	-0.44	-0.52	-0.54	-0.63	-0.11	-0.09	0.57	0.5	-0.08	-0.1	-0.19	-0.04	0.01	-0.11	0.1	0.02	-0.09	0.05	0.04	-0.07
FALSE	High	Master Protein	P51660	Hsd17b4	Peroxisomal multifunctional enzyme type 2 OS=Mus musculus GN=Hsd17b4 PE=1 SV=3	0	293.198	43.2653	28	77	28	1	735	79.4	8.57	High	High	High	High	High	High	High	High	High	High		0.15	0.03	0.44	0.49	0.55	0.46	0.8	0.25	0.34	-0.4	-0.42	0.06	-0.03	0.31	-0.03	0.12	0.41	0.03	0.09	0.34	0.15	0.03	0.44
FALSE	High	Master Protein	Q9WVQ1	Magi2	Membrane-associated guanylate kinase, WW and PDZ domain-containing protein 2 OS=Mus musculus GN=Magi2 PE=1 SV=2	0	165.582	25.4118	29	41	28	1	1275	140.8	6.19	High	High	High	High	High	High	High	High	High	High		-0.07	0.13	-0.14	-0.29	-0.26	-0.26	-0.19	0.07	0.07	0.19	-0.01	0.03	0.03	0.1	-0.13	-0.2	-0.27	-0.03	0	0.07	-0.07	0.13	-0.14
FALSE	High	Master Protein	Q80U63	Mfn2	Mitofusin-2 OS=Mus musculus GN=Mfn2 PE=1 SV=3	0	219.177	38.9696	29	50	28	1	757	86.1	6.77	High	High	High	High	High	High	High	High	High	High		0.07	0	-0.08	-0.02	-0.07	-0.03	-0.21	-0.14	-0.18	0.14	0.07	-0.05	-0.01	-0.19	0	0.07	-0.08	0.01	-0.04	-0.18	0.07	0	-0.08
FALSE	High	Master Protein	Q9EQQ9-3	Mgea5	Isoform 3 of Bifunctional protein NCOAT OS=Mus musculus GN=Mgea5	0	166.714	30.2935	28	47	28	1	954	107.3	5.12	High	High	High	High	High	High	High	High	High	High		0.01	-0.06	0.12	-0.28	-0.25	-0.26	-0.23	0.02	0.03	0.26	0.29	0.03	0.02	0.05	0.06	0.07	0.18	-0.02	0.01	0.03	0.01	-0.06	0.12
FALSE	High	Master Protein	Q8C854	Myef2	Myelin expression factor 2 OS=Mus musculus GN=Myef2 PE=1 SV=1	0	170.81	43.824	28	51	28	1	591	63.3	8.87	High	High	High	High	High	High	High	High	High	High		0.13	-0.03	-0.09	-0.5	-0.42	-0.59	-0.61	-0.19	-0.02	0.55	0.46	0.08	-0.09	-0.11	0.03	0.16	-0.06	0.09	0.17	-0.02	0.13	-0.03	-0.09
FALSE	High	Master Protein	Q9ESJ4	Nckipsd	NCK-interacting protein with SH3 domain OS=Mus musculus GN=Nckipsd PE=2 SV=2	0	171.098	36.5546	28	46	28	1	714	78.5	6.05	High	High	High	High	High	High	High	High	High	High		-0.05	0.06	-0.13	0.2	0.18	0.2	0.04	-0.14	-0.16	-0.23	-0.23	-0.02	0	-0.16	-0.06	-0.11	-0.19	0	-0.02	-0.16	-0.05	0.06	-0.13
FALSE	High	Master Protein	Q91YT0	Ndufv1	NADH dehydrogenase [ubiquinone] flavoprotein 1, mitochondrial OS=Mus musculus GN=Ndufv1 PE=1 SV=1	0	413.105	66.8103	28	133	28	1	464	50.8	8.21	High	High	High	High	High	High	High	High	High	High		0.05	0	-0.04	0.21	0.28	0.19	0.04	-0.24	-0.15	-0.23	-0.14	0.07	-0.02	-0.17	0	0.05	-0.04	0.02	0.09	-0.15	0.05	0	-0.04
FALSE	High	Master Protein	P12382	Pfkl	6-phosphofructokinase, liver type OS=Mus musculus GN=Pfkl PE=1 SV=4	0	381.079	41.0256	35	109	28	1	780	85.3	7.17	High	High	High	High	High	High	High	High	High	High		0	0	0.02	-0.58	-0.61	-0.56	-0.38	0.23	0.18	0.61	0.34	-0.03	0.02	0.2	0	0	0.02	-0.02	-0.05	0.18	0	0	0.02
FALSE	High	Master Protein	Q8C167	Prepl	Prolyl endopeptidase-like OS=Mus musculus GN=Prepl PE=2 SV=1	0	198.934	40.5517	28	50	28	1	725	83.1	6.65	High	High	High	High	High	High	High	High	High	High		0.03	0.01	0.02	0.57	0.6	0.52	0.37	-0.23	-0.15	-0.57	-0.41	0.03	-0.05	-0.2	-0.01	0.02	0.01	0.05	0.08	-0.15	0.03	0.01	0.02
FALSE	High	Master Protein	A7YQ68	Prickle2	Prickle-like 2 (Drosophila) OS=Mus musculus GN=Prickle2 PE=2 SV=1	0	131.343	34.9612	28	38	28	1	901	102.2	7.8	High	High	High	High	High	High	High	High	High	High		0.06	-0.01	-0.08	-0.83	-0.94	-0.8	-1.01	-0.07	-0.21	1	0.87	-0.11	0.03	-0.18	0.01	0.07	-0.07	-0.03	-0.14	-0.21	0.06	-0.01	-0.08
FALSE	High	Master Protein	Q8BML9	Qars	Glutaminyl-tRNA synthetase OS=Mus musculus GN=Qars PE=2 SV=1	0	158.131	40.2581	28	41	28	1	775	87.6	7.31	High	High	High	High	High	High	High	High	High	High		-0.02	0.05	0.2	0.01	-0.02	-0.09	0.11	0.13	0.2	0	0.03	-0.03	-0.1	0.1	-0.05	-0.07	0.15	0.1	0.07	0.2	-0.02	0.05	0.2
FALSE	High	Master Protein	Q9JHK4	Rabggta	Geranylgeranyl transferase type-2 subunit alpha OS=Mus musculus GN=Rabggta PE=1 SV=1	0	200.927	46.3845	28	57	28	1	567	64.9	5.8	High	High	High	High	High	High	High	High	High	High		-0.01	-0.02	-0.02	0.08	0.11	0.12	0.08	-0.03	-0.04	-0.12	-0.16	0.03	0.04	0	0.02	0.01	0	-0.04	-0.01	-0.04	-0.01	-0.02	-0.02
FALSE	High	Master Protein	P26043	Rdx	Radixin OS=Mus musculus GN=Rdx PE=1 SV=3	0	264.228	53.1732	45	115	28	1	583	68.5	6.2	High	High	High	High	High	High	High	High	High	High		0.15	0.08	0.39	0.74	0.81	0.77	0.99	0.18	0.22	-0.66	-0.66	0.07	0.03	0.25	-0.08	0.07	0.31	-0.03	0.04	0.22	0.15	0.08	0.39
FALSE	High	Master Protein	Q9D8E6	Rpl4	60S ribosomal protein L4 OS=Mus musculus GN=Rpl4 PE=1 SV=3	0	249.461	53.9379	28	79	28	1	419	47.1	11	High	High	High	High	High	High	High	High	High	High		0.09	-0.21	0.12	0	0	-0.05	-0.09	-0.09	-0.04	0.09	0.15	0	-0.05	-0.09	0.21	0.3	0.33	0.05	0.05	-0.04	0.09	-0.21	0.12
FALSE	High	Master Protein	Q03517	Scg2	Secretogranin-2 OS=Mus musculus GN=Scg2 PE=1 SV=1	0	188.219	45.705	28	49	28	1	617	70.6	4.75	High	High	High	High	High	High	High	High	High	High		-0.03	-0.05	0.28	1.09	1.11	1.08	0.91	-0.2	-0.17	-1.14	-0.69	0.02	-0.01	-0.18	0.05	0.02	0.33	0.01	0.03	-0.17	-0.03	-0.05	0.28
FALSE	High	Master Protein	Q3UJB0	Sf3b2	Protein Sf3b2 OS=Mus musculus GN=Sf3b2 PE=2 SV=1	0	164.593	39.2938	28	45	28	1	878	98.1	5.62	High	High	High	High	High	High	High	High	High	High		-0.03	0.02	-0.06	-0.29	-0.31	-0.38	-0.39	-0.08	-0.01	0.28	0.27	-0.02	-0.09	-0.1	-0.02	-0.05	-0.08	0.09	0.07	-0.01	-0.03	0.02	-0.06
FALSE	High	Master Protein	Q5DTL9	Slc4a10	Sodium-driven chloride bicarbonate exchanger OS=Mus musculus GN=Slc4a10 PE=1 SV=2	0	206.015	29.6064	37	67	28	1	1118	125.7	6.51	High	High	High	High	High	High	High	High	High	High		0.04	0.16	-0.08	-1.04	-1.15	-1.1	-1.25	-0.1	-0.15	1.19	1.11	-0.11	-0.06	-0.21	-0.16	-0.12	-0.24	0.06	-0.05	-0.15	0.04	0.16	-0.08
FALSE	High	Master Protein	P70663	Sparcl1	SPARC-like protein 1 OS=Mus musculus GN=Sparcl1 PE=1 SV=3	0	212.192	50.6154	28	48	28	1	650	72.2	4.6	High	High	High	High	High	High	High	High	High	High		0.21	-0.19	0.08	0.64	0.69	0.49	0.29	-0.4	-0.2	-0.48	-0.27	0.05	-0.15	-0.35	0.19	0.4	0.27	0.15	0.2	-0.2	0.21	-0.19	0.08
FALSE	High	Master Protein	Q91Z67	Srgap2	SLIT-ROBO Rho GTPase-activating protein 2 OS=Mus musculus GN=Srgap2 PE=1 SV=2	0	196.394	33.6134	30	44	28	1	1071	120.7	6.64	High	High	High	High	High	High	High	High	High	High		0	-0.03	-0.05	-0.23	-0.28	-0.28	-0.4	-0.12	-0.12	0.28	0.29	-0.05	-0.05	-0.17	0.03	0.03	-0.02	0.05	0	-0.12	0	-0.03	-0.05
FALSE	High	Master Protein	Q5DQR4	Stxbp5l	Syntaxin-binding protein 5-like OS=Mus musculus GN=Stxbp5l PE=1 SV=1	0	171.245	30.3797	29	43	28	1	1185	131.8	6.86	High	High	High	High	High	High	High	High	High	High		0.02	0.08	-0.02	-0.37	-0.37	-0.35	-0.5	-0.13	-0.15	0.39	0.42	0	0.02	-0.13	-0.08	-0.06	-0.1	-0.02	-0.02	-0.15	0.02	0.08	-0.02
FALSE	High	Master Protein	Q5F2E8	Taok1	Serine/threonine-protein kinase TAO1 OS=Mus musculus GN=Taok1 PE=1 SV=1	0	174.623	37.8621	37	48	28	1	1001	116	7.55	High	High	High	High	High	High	High	High	High	High		-0.01	0.06	-0.03	-0.33	-0.33	-0.35	-0.28	0.05	0.07	0.32	0.19	0	-0.02	0.05	-0.06	-0.07	-0.09	0.02	0.02	0.07	-0.01	0.06	-0.03
FALSE	High	Master Protein	Q9D0R2	Tars	Threonine--tRNA ligase, cytoplasmic OS=Mus musculus GN=Tars PE=1 SV=2	0	179.99	39.3352	29	50	28	1	722	83.3	7.36	High	High	High	High	High	High	High	High	High	High		0.03	0.02	0.05	-0.05	-0.07	-0.07	0.03	0.1	0.1	0.1	-0.04	-0.02	-0.02	0.08	-0.02	0.01	0.03	0.02	0	0.1	0.03	0.02	0.05
FALSE	High	Master Protein	Q80VP0	Tecpr1	Tectonin beta-propeller repeat-containing protein 1 OS=Mus musculus GN=Tecpr1 PE=2 SV=1	0	177.818	24.1852	28	40	28	1	1166	130.2	6.48	High	High	High	High	High	High	High	High	High	High		0.04	0.04	-0.13	-0.47	-0.46	-0.46	-0.47	-0.01	-0.01	0.5	0.28	0.01	0.01	0	-0.04	0	-0.17	-0.01	0	-0.01	0.04	0.04	-0.13
FALSE	High	Master Protein	Q569Z6	Thrap3	Thyroid hormone receptor-associated protein 3 OS=Mus musculus GN=Thrap3 PE=1 SV=1	0	141.235	28.3912	28	35	28	1	951	108.1	10.17	High	High	High	High	High	High	High	High	High	High		0.03	0.04	-0.03	-0.26	-0.31	-0.34	-0.33	-0.02	0.01	0.34	0.24	-0.05	-0.08	-0.07	-0.04	-0.01	-0.07	0.08	0.03	0.01	0.03	0.04	-0.03
FALSE	High	Master Protein	Q9CQN1	Trap1	Heat shock protein 75 kDa, mitochondrial OS=Mus musculus GN=Trap1 PE=1 SV=1	0	196.168	48.3003	29	65	28	1	706	80.2	6.68	High	High	High	High	High	High	High	High	High	High		0.07	0.01	0.13	0.24	0.26	0.17	0.26	0	0.09	-0.19	-0.19	0.02	-0.07	0.02	-0.01	0.06	0.12	0.07	0.09	0.09	0.07	0.01	0.13
FALSE	High	Master Protein	Q99KC8	Vwa5a	von Willebrand factor A domain-containing protein 5A OS=Mus musculus GN=Vwa5a PE=1 SV=2	0	278.779	40.3531	32	68	28	1	793	87.1	6.58	High	High	High	High	High	High	High	High	High	High		0.21	0.13	0.73	1.34	1.37	1.3	1.46	0.09	0.16	-1.16	-0.79	0.03	-0.04	0.12	-0.13	0.08	0.6	0.04	0.07	0.16	0.21	0.13	0.73
FALSE	High	Master Protein	G5E8J3	Wdr11	Bromodomain and WD repeat domain containing 2, isoform CRA_a OS=Mus musculus GN=Wdr11 PE=4 SV=1	0	138.544	27.2281	28	33	28	1	1223	135.9	7.11	High	High	High	High	High	High	High	High	High	High		0.11	0.02	0.21	0.01	0.06	-0.01	0.11	0.05	0.12	0.05	0.04	0.05	-0.02	0.1	-0.02	0.09	0.19	0.02	0.07	0.12	0.11	0.02	0.21
FALSE	High	Master Protein	E9QM73	Wnk2	Serine/threonine-protein kinase WNK2 OS=Mus musculus GN=Wnk2 PE=2 SV=1	0	204.769	19.0239	36	49	28	1	2213	233.9	6.1	High	High	High	High	High	High	High	High	High	High		-0.04	0.11	-0.15	-0.37	-0.43	-0.41	-0.62	-0.19	-0.21	0.39	0.41	-0.06	-0.04	-0.25	-0.11	-0.15	-0.26	0.04	-0.02	-0.21	-0.04	0.11	-0.15
FALSE	High	Master Protein	Q61282	Acan	Aggrecan core protein OS=Mus musculus GN=Acan PE=1 SV=2	0	208.551	15.3377	28	54	27	1	2132	221.8	4.3	High	High	High	High	High	High	High	High	High	High		0.02	0.26	0.41	1.54	1.56	2.06	1.97	0.41	-0.09	-1.54	-1.62	0.02	0.52	0.43	-0.26	-0.24	0.15	-0.52	-0.5	-0.09	0.02	0.26	0.41
FALSE	High	Master Protein	Q8QZT1	Acat1	Acetyl-CoA acetyltransferase, mitochondrial OS=Mus musculus GN=Acat1 PE=1 SV=1	0	335.01	62.9717	27	120	27	1	424	44.8	8.51	High	High	High	High	High	High	High	High	High	High		0.01	-0.03	-0.09	0.19	0.2	0.19	0.05	-0.15	-0.14	-0.19	-0.2	0.01	0	-0.14	0.03	0.04	-0.06	0	0.01	-0.14	0.01	-0.03	-0.09
FALSE	High	Master Protein	P47738	Aldh2	Aldehyde dehydrogenase, mitochondrial OS=Mus musculus GN=Aldh2 PE=1 SV=1	0	333.072	57.8035	30	116	27	1	519	56.5	7.62	High	High	High	High	High	High	High	High	High	High		0.14	0.1	0.07	0.44	0.57	0.49	0.53	-0.04	0.04	-0.43	-0.52	0.13	0.05	0.09	-0.1	0.04	-0.03	-0.05	0.08	0.04	0.14	0.1	0.07
FALSE	High	Master Protein	P48036	Anxa5	Annexin A5 OS=Mus musculus GN=Anxa5 PE=1 SV=1	0	206.889	67.3981	28	86	27	1	319	35.7	4.96	High	High	High	High	High	High	High	High	High	High		0.09	0.13	0.86	1.28	1.45	1.4	1.91	0.46	0.51	-1.36	-1.11	0.17	0.12	0.63	-0.13	-0.04	0.73	-0.12	0.05	0.51	0.09	0.13	0.86
FALSE	High	Master Protein	Q8CBB7	Ap1g1	AP-1 complex subunit gamma-1 OS=Mus musculus GN=Ap1g1 PE=2 SV=1	0	162.495	31.3939	27	59	27	1	825	91.7	6.8	High	High	High	High	High	High	High	High	High	High		0.01	-0.13	-0.13	-0.09	-0.11	-0.14	-0.25	-0.14	-0.11	0.12	0.06	-0.02	-0.05	-0.16	0.13	0.14	0	0.05	0.03	-0.11	0.01	-0.13	-0.13
FALSE	High	Master Protein	B1AQY2	Arhgap23	Rho GTPase-activating protein 23 OS=Mus musculus GN=Arhgap23 PE=2 SV=1	0	140.782	23.8575	28	37	27	1	1488	162.1	9.03	High	High	High	High	High	High	High	High	High	High		-0.06	0.05	0.05	-0.04	-0.15	-0.05	-0.13	0.02	-0.08	0.09	0.12	-0.11	-0.01	-0.09	-0.05	-0.11	0	0.01	-0.1	-0.08	-0.06	0.05	0.05
FALSE	High	Master Protein	Q8BH66	Atl1	Atlastin-1 OS=Mus musculus GN=Atl1 PE=1 SV=1	0	245.121	45.6989	29	62	27	1	558	63.3	6.49	High	High	High	High	High	High	High	High	High	High		0.08	0.12	-0.09	-0.16	-0.13	-0.13	-0.43	-0.3	-0.3	0.21	0.28	0.03	0.03	-0.27	-0.12	-0.04	-0.21	-0.03	0	-0.3	0.08	0.12	-0.09
FALSE	High	Master Protein	Q9EPE9	Atp13a1	Probable cation-transporting ATPase 13A1 OS=Mus musculus GN=Atp13a1 PE=1 SV=2	0	155.148	24.5	27	30	27	1	1200	132.3	8.03	High	High	High	High	High	High	High	High	High	High		0.09	0.03	0.13	0.02	0.02	-0.04	0.05	0.03	0.09	0.07	0.02	0	-0.06	0.03	-0.03	0.06	0.1	0.06	0.06	0.09	0.09	0.03	0.13
FALSE	High	Master Protein	P14094	Atp1b1	Sodium/potassium-transporting ATPase subunit beta-1 OS=Mus musculus GN=Atp1b1 PE=1 SV=1	0	402.785	50.9868	27	329	27	1	304	35.2	8.65	High	High	High	High	High	High	High	High	High	High		-0.27	-0.31	-0.51	-0.03	0	-0.05	-0.22	-0.22	-0.17	-0.27	-0.35	0.03	-0.02	-0.19	0.31	0.04	-0.2	0.02	0.05	-0.17	-0.27	-0.31	-0.51
FALSE	High	Master Protein	Q6PHS9	Cacna2d2	Voltage-dependent calcium channel subunit alpha-2/delta-2 OS=Mus musculus GN=Cacna2d2 PE=1 SV=1	0	199.686	26.6898	29	49	27	1	1154	130.3	5.66	High	High	High	High	High	High	High	High	High	High		-0.05	0.01	-0.25	0.68	0.63	0.68	0.26	-0.37	-0.42	-0.68	-0.57	-0.05	0	-0.42	-0.01	-0.06	-0.26	0	-0.05	-0.42	-0.05	0.01	-0.25
FALSE	High	Master Protein	Q9Z1L5	Cacna2d3	Voltage-dependent calcium channel subunit alpha-2/delta-3 OS=Mus musculus GN=Cacna2d3 PE=1 SV=1	0	215.333	28.3226	27	43	27	1	1091	122.7	5.73	High	High	High	High	High	High	High	High	High	High		0.08	-0.01	-0.16	-0.66	-0.67	-0.71	-0.97	-0.3	-0.26	0.75	0.75	-0.01	-0.05	-0.31	0.01	0.09	-0.15	0.05	0.04	-0.26	0.08	-0.01	-0.16
FALSE	High	Master Protein	P14211	Calr	Calreticulin OS=Mus musculus GN=Calr PE=1 SV=1	0	303.044	63.9423	27	127	27	1	416	48	4.49	High	High	High	High	High	High	High	High	High	High		0.08	-0.01	0.03	-0.09	-0.09	-0.17	0.02	0.11	0.19	0.17	-0.05	0	-0.08	0.11	0.01	0.09	0.04	0.08	0.08	0.19	0.08	-0.01	0.03
FALSE	High	Master Protein	Q3UHB8	Ccdc177	Coiled-coil domain-containing protein 177 OS=Mus musculus GN=Ccdc177 PE=1 SV=1	0	132.206	35.2691	27	40	27	1	706	79.8	10.8	High	High	High	High	High	High	High	High	High	High		-0.01	0.25	-0.16	-1.15	-1.17	-0.96	-1.2	-0.03	-0.24	1.16	0.98	-0.02	0.19	-0.05	-0.25	-0.26	-0.41	-0.19	-0.21	-0.24	-0.01	0.25	-0.16
FALSE	High	Master Protein	Q8BMK4	Ckap4	Cytoskeleton-associated protein 4 OS=Mus musculus GN=Ckap4 PE=2 SV=2	0	165.663	47.4783	27	41	27	1	575	63.7	5.64	High	High	High	High	High	High	High	High	High	High		0.09	-0.04	0.11	-0.19	-0.19	-0.25	-0.02	0.17	0.23	0.28	0.07	0	-0.06	0.17	0.04	0.13	0.15	0.06	0.06	0.23	0.09	-0.04	0.11
FALSE	High	Master Protein	Q04447	Ckb	Creatine kinase B-type OS=Mus musculus GN=Ckb PE=1 SV=1	0	791.84	89.2388	30	862	27	1	381	42.7	5.67	High	High	High	High	High	High	High	High	High	High		-0.08	0	-0.13	0.29	0.35	0.26	0.3	-0.05	0.04	-0.43	-0.49	0.06	-0.03	0.01	0	-0.08	-0.13	0.03	0.09	0.04	-0.08	0	-0.13
FALSE	High	Master Protein	P30275	Ckmt1	Creatine kinase U-type, mitochondrial OS=Mus musculus GN=Ckmt1 PE=1 SV=1	0	414.552	57.177	28	245	27	1	418	47	8.16	High	High	High	High	High	High	High	High	High	High		0.03	-0.03	-0.05	-0.14	-0.03	-0.32	0.03	0.06	0.35	0.06	-0.14	0.11	-0.18	0.17	0.03	0.06	-0.02	0.18	0.29	0.35	0.03	-0.03	-0.05
FALSE	High	Master Protein	Q65CL1	Ctnna3	Catenin alpha-3 OS=Mus musculus GN=Ctnna3 PE=1 SV=2	0	158.95	32.8492	28	32	27	1	895	99.7	6.52	High	High	High	High	High	High	High	High	High	High		-0.11	0.15	0.32	2.05	2.15	2.02	2.63	0.48	0.61	-2.26	-2.37	0.1	-0.03	0.58	-0.15	-0.26	0.17	0.03	0.13	0.61	-0.11	0.15	0.32
FALSE	High	Master Protein	Q99LF4	D10Wsu52e	tRNA-splicing ligase RtcB homolog OS=Mus musculus GN=D10Wsu52e PE=2 SV=1	0	274.493	54.2574	27	80	27	1	505	55.2	7.23	High	High	High	High	High	High	High	High	High	High		0.09	0.06	0.05	0.1	0.15	0.06	0.1	-0.05	0.04	-0.06	-0.11	0.05	-0.04	0	-0.06	0.03	-0.01	0.04	0.09	0.04	0.09	0.06	0.05
FALSE	High	Master Protein	Q99KJ8	Dctn2	Dynactin subunit 2 OS=Mus musculus GN=Dctn2 PE=1 SV=3	0	337.096	65.6716	27	81	27	1	402	44.1	5.26	High	High	High	High	High	High	High	High	High	High		0.13	0.07	-0.08	0.13	0.17	0.14	0.05	-0.12	-0.09	-0.04	-0.19	0.04	0.01	-0.08	-0.07	0.06	-0.15	-0.01	0.03	-0.09	0.13	0.07	-0.08
FALSE	High	Master Protein	Q3U741	Ddx17	DEAD (Asp-Glu-Ala-Asp) box polypeptide 17, isoform CRA_a OS=Mus musculus GN=Ddx17 PE=2 SV=1	0	236.254	48.0061	36	64	27	1	652	72.5	8.68	High	High	High	High	High	High	High	High	High	High		0.11	0.03	-0.08	-0.2	-0.21	-0.3	-0.42	-0.21	-0.12	0.32	0.28	-0.01	-0.1	-0.22	-0.03	0.08	-0.11	0.1	0.09	-0.12	0.11	0.03	-0.08
FALSE	High	Master Protein	O35286	Dhx15	Putative pre-mRNA-splicing factor ATP-dependent RNA helicase DHX15 OS=Mus musculus GN=Dhx15 PE=2 SV=2	0	151.309	36.9811	28	43	27	1	795	90.9	7.46	High	High	High	High	High	High	High	High	High	High		0.11	-0.04	0.06	-0.2	-0.23	-0.28	-0.27	-0.04	0.01	0.34	0.27	-0.03	-0.08	-0.07	0.04	0.15	0.1	0.08	0.05	0.01	0.11	-0.04	0.06
FALSE	High	Master Protein	Q8BZN6-3	Dock10	Isoform 3 of Dedicator of cytokinesis protein 10 OS=Mus musculus GN=Dock10	0	112.284	12.7055	28	34	27	1	2251	257.2	7.64	High	High	High	High	High	High	High	High	High	High		-0.02	-0.03	0.15	0.41	0.34	0.35	0.33	-0.01	-0.02	-0.36	-0.24	-0.07	-0.06	-0.08	0.03	0.01	0.18	0.06	-0.01	-0.02	-0.02	-0.03	0.15
FALSE	High	Master Protein	Q99KK7	Dpp3	Dipeptidyl peptidase 3 OS=Mus musculus GN=Dpp3 PE=2 SV=2	0	226.764	46.206	28	56	27	1	738	82.8	5.38	High	High	High	High	High	High	High	High	High	High		0.16	0.1	0.1	0.05	0.1	0.05	0.03	-0.07	-0.02	0.06	0.01	0.05	0	-0.02	-0.1	0.06	0	0	0.05	-0.02	0.16	0.1	0.1
FALSE	High	Master Protein	Q69ZW3	Ehbp1	EH domain-binding protein 1 OS=Mus musculus GN=Ehbp1 PE=1 SV=3	0	149.397	26.4825	28	34	27	1	1231	139	5.38	High	High	High	High	High	High	High	High	High	High		0.01	0.09	0.05	-0.17	-0.21	-0.23	-0.18	0.03	0.05	0.22	0.17	-0.04	-0.06	-0.01	-0.09	-0.08	-0.04	0.06	0.02	0.05	0.01	0.09	0.05
FALSE	High	Master Protein	E9PV14	Epb4.1l1	Protein Epb4.1l1 (Fragment) OS=Mus musculus GN=Epb4.1l1 PE=2 SV=1	0	390.325	46.8985	53	141	27	1	1064	117.1	5.92	High	High	High	High	High	High	High	High	High	High		0.01	0.1	-0.21	1.12	1.12	1.14	0.67	-0.45	-0.47	-1.11	-0.94	0	0.02	-0.45	-0.1	-0.09	-0.31	-0.02	-0.02	-0.47	0.01	0.1	-0.21
FALSE	High	Master Protein	Q9D4H1	Exoc2	Exocyst complex component 2 OS=Mus musculus GN=Exoc2 PE=1 SV=1	0	170.18	31.71	27	39	27	1	924	103.9	7.18	High	High	High	High	High	High	High	High	High	High		0.07	0.02	0.01	-0.36	-0.4	-0.4	-0.33	0.07	0.07	0.47	0.28	-0.04	-0.04	0.03	-0.02	0.05	-0.01	0.04	0	0.07	0.07	0.02	0.01
FALSE	High	Master Protein	Q9WUA2	Farsb	Phenylalanine--tRNA ligase beta subunit OS=Mus musculus GN=Farsb PE=2 SV=2	0	176.524	44.3124	27	45	27	1	589	65.7	7.12	High	High	High	High	High	High	High	High	High	High		0	-0.08	-0.07	-0.18	-0.18	-0.24	-0.33	-0.15	-0.09	0.18	0.2	0	-0.06	-0.15	0.08	0.08	0.01	0.06	0.06	-0.09	0	-0.08	-0.07
FALSE	High	Master Protein	P30416	Fkbp4	Peptidyl-prolyl cis-trans isomerase FKBP4 OS=Mus musculus GN=Fkbp4 PE=1 SV=5	0	193.534	54.8035	27	58	27	1	458	51.5	5.72	High	High	High	High	High	High	High	High	High	High		-0.18	0.05	-0.18	0.36	0.33	0.21	0.15	-0.18	-0.06	-0.51	-0.39	-0.03	-0.15	-0.21	-0.05	-0.23	-0.23	0.15	0.12	-0.06	-0.18	0.05	-0.18
FALSE	High	Master Protein	O08917	Flot1	Flotillin-1 OS=Mus musculus GN=Flot1 PE=1 SV=1	0	277.309	67.757	28	67	27	1	428	47.5	7.15	High	High	High	High	High	High	High	High	High	High		0.14	0.19	0.03	0.09	0.14	0.12	0.15	0.01	0.03	0	-0.18	0.05	0.03	0.06	-0.19	-0.05	-0.16	-0.03	0.02	0.03	0.14	0.19	0.03
FALSE	High	Master Protein	Q9JL04	Fmn2	Formin-2 OS=Mus musculus GN=Fmn2 PE=1 SV=2	0	143.221	19.962	27	32	27	1	1578	167.3	5.48	High	High	High	High	High	High	High	High	High	High		0.03	-0.04	0.09	-0.55	-0.5	-0.59	-0.45	0.05	0.14	0.53	0.48	0.05	-0.04	0.1	0.04	0.07	0.13	0.04	0.09	0.14	0.03	-0.04	0.09
FALSE	High	Master Protein	Q9R111	Gda	Guanine deaminase OS=Mus musculus GN=Gda PE=1 SV=1	0	256.382	65.6388	28	79	27	1	454	51	5.53	High	High	High	High	High	High	High	High	High	High		0.07	0.04	-0.24	-2.25	-2.29	-2.21	-2.25	0.04	-0.04	2.36	1.95	-0.04	0.04	0	-0.04	0.03	-0.28	-0.04	-0.08	-0.04	0.07	0.04	-0.24
FALSE	High	Master Protein	P05201	Got1	Aspartate aminotransferase, cytoplasmic OS=Mus musculus GN=Got1 PE=1 SV=3	0	348.789	69.0073	27	206	27	1	413	46.2	7.14	High	High	High	High	High	High	High	High	High	High		-0.04	-0.01	-0.25	0.1	0.06	0.15	0.01	-0.05	-0.14	-0.1	-0.32	-0.04	0.05	-0.09	0.01	-0.03	-0.24	-0.05	-0.09	-0.14	-0.04	-0.01	-0.25
FALSE	High	Master Protein	A2AEW8	Gripap1	GRIP1-associated protein 1 OS=Mus musculus GN=Gripap1 PE=2 SV=1	0	352.459	64.7551	51	76	27	1	837	95.9	5.17	High	High	High	High	High	High	High	High	High	High		0.02	0.08	-0.13	-0.38	-0.36	-0.39	-0.58	-0.22	-0.19	0.38	0.39	0.02	-0.01	-0.2	-0.08	-0.06	-0.21	0.01	0.03	-0.19	0.02	0.08	-0.13
FALSE	High	Master Protein	Q99JY0	Hadhb	Trifunctional enzyme subunit beta, mitochondrial OS=Mus musculus GN=Hadhb PE=1 SV=1	0	253.43	49.6842	27	88	27	1	475	51.4	9.38	High	High	High	High	High	High	High	High	High	High		0.1	0.08	0.42	0.9	0.94	0.83	1.11	0.17	0.28	-0.84	-0.75	0.04	-0.07	0.21	-0.08	0.02	0.34	0.07	0.11	0.28	0.1	0.08	0.42
FALSE	High	Master Protein	Q9CPY7	Lap3	Cytosol aminopeptidase OS=Mus musculus GN=Lap3 PE=1 SV=3	0	336.716	63.5838	27	91	27	1	519	56.1	7.72	High	High	High	High	High	High	High	High	High	High		0.15	0.11	0.55	0.49	0.55	0.49	0.9	0.35	0.41	-0.4	-0.41	0.06	0	0.41	-0.11	0.04	0.44	0	0.06	0.41	0.15	0.11	0.55
FALSE	High	Master Protein	P27546	Map4	Microtubule-associated protein 4 OS=Mus musculus GN=Map4 PE=1 SV=3	0	423.369	53.7778	58	123	27	1	1125	117.4	4.98	High	High	High	High	High	High	High	High	High	High		0.03	0.19	0.39	1.1	1.07	1.08	1.18	0.11	0.1	-1.04	-0.85	-0.03	-0.02	0.08	-0.19	-0.16	0.2	0.02	-0.01	0.1	0.03	0.19	0.39
FALSE	High	Master Protein	Q80TL7	Mon2	Protein MON2 homolog OS=Mus musculus GN=Mon2 PE=2 SV=2	0	125.928	17.0262	27	33	27	1	1715	189	6.13	High	High	High	High	High	High	High	High	High	High		0.01	-0.08	0.07	-0.01	-0.05	-0.07	0.01	0.06	0.08	0.06	0	-0.04	-0.06	0.02	0.08	0.09	0.15	0.06	0.02	0.08	0.01	-0.08	0.07
FALSE	High	Master Protein	Q8CH77	Nav1	Neuron navigator 1 OS=Mus musculus GN=Nav1 PE=1 SV=2	0	98.667	15.2	27	29	27	1	1875	202.2	8.06	High	High	High	High	High	High	High	High	High	High		0.06	-0.07	-0.15	-0.58	-0.68	-0.64	-0.74	-0.06	-0.1	0.74	0.53	-0.1	-0.06	-0.16	0.07	0.13	-0.08	0.06	-0.04	-0.1	0.06	-0.07	-0.15
FALSE	High	Master Protein	Q99LC3	Ndufa10	NADH dehydrogenase [ubiquinone] 1 alpha subcomplex subunit 10, mitochondrial OS=Mus musculus GN=Ndufa10 PE=1 SV=1	0	278.058	68.4507	27	95	27	1	355	40.6	7.78	High	High	High	High	High	High	High	High	High	High		0.03	0.02	-0.03	0.3	0.3	0.27	0.08	-0.22	-0.19	-0.27	-0.17	0	-0.03	-0.22	-0.02	0.01	-0.05	0.03	0.03	-0.19	0.03	0.02	-0.03
FALSE	High	Master Protein	Q810U4-3	Nrcam	Isoform 3 of Neuronal cell adhesion molecule OS=Mus musculus GN=Nrcam	0	351.093	33.7302	35	88	27	1	1260	139	5.92	High	High	High	High	High	High	High	High	High	High		0.18	0.01	0.17	-0.59	-0.57	-0.63	-0.44	0.13	0.19	0.75	0.55	0.02	-0.04	0.15	-0.01	0.17	0.16	0.04	0.06	0.19	0.18	0.01	0.17
FALSE	High	Master Protein	E9Q7X7	Nrxn2	Protein Nrxn2 OS=Mus musculus GN=Nrxn2 PE=2 SV=1	0	203.902	21.462	34	59	27	1	1710	184.8	5.9	High	High	High	High	High	High	High	High	High	High		-0.02	-0.07	0.08	-0.58	-0.7	-0.67	-0.7	0	-0.03	0.68	0.72	-0.12	-0.09	-0.12	0.07	0.05	0.15	0.09	-0.03	-0.03	-0.02	-0.07	0.08
FALSE	High	Master Protein	Q3B7Z2	Osbp	Oxysterol-binding protein 1 OS=Mus musculus GN=Osbp PE=1 SV=3	0	192.492	36.1491	29	46	27	1	805	88.7	7.2	High	High	High	High	High	High	High	High	High	High		-0.02	0.09	0.03	0.16	0.11	0.11	0.03	-0.08	-0.08	-0.13	-0.06	-0.05	-0.05	-0.13	-0.09	-0.11	-0.06	0.05	0	-0.08	-0.02	0.09	0.03
FALSE	High	Master Protein	Q9DCL9	Paics	Multifunctional protein ADE2 OS=Mus musculus GN=Paics PE=1 SV=4	0	230.193	56	27	63	27	1	425	47	7.23	High	High	High	High	High	High	High	High	High	High		0.1	0.06	0.3	0.59	0.58	0.61	0.71	0.13	0.1	-0.48	-0.47	-0.01	0.02	0.12	-0.06	0.04	0.24	-0.02	-0.03	0.1	0.1	0.06	0.3
FALSE	High	Master Protein	Q8CA95-3	Pde10a	Isoform 3 of cAMP and cAMP-inhibited cGMP 3',5'-cyclic phosphodiesterase 10A OS=Mus musculus GN=Pde10a	0	172.108	36.809	27	39	27	1	796	90.3	6.65	High	High	High	High	High	High	High	High	High	High		-0.3	0.14	-0.15	-1.33	-1.43	-1.37	-1.4	0.03	-0.03	1.13	1.19	-0.1	-0.04	-0.07	-0.14	-0.44	-0.29	0.04	-0.06	-0.03	-0.3	0.14	-0.15
FALSE	High	Master Protein	Q6PF93	Pik3c3	Phosphatidylinositol 3-kinase catalytic subunit type 3 OS=Mus musculus GN=Pik3c3 PE=1 SV=1	0	148.517	32.469	28	38	27	1	887	101.4	6.73	High	High	High	High	High	High	High	High	High	High		0.15	0.07	0.02	-0.01	-0.03	-0.03	-0.12	-0.09	-0.09	0.18	0.08	-0.02	-0.02	-0.11	-0.07	0.08	-0.05	0.02	0	-0.09	0.15	0.07	0.02
FALSE	High	Master Protein	B8QI34	Ppfia2	Liprin-alpha 2 OS=Mus musculus GN=Ppfia2 PE=2 SV=1	0	208.831	37.2315	46	58	27	1	1257	143.2	6.11	High	High	High	High	High	High	High	High	High	High		0.11	-0.01	-0.06	-1.01	-1.06	-1.06	-1.17	-0.11	-0.11	1.17	1.05	-0.05	-0.05	-0.16	0.01	0.12	-0.05	0.05	0	-0.11	0.11	-0.01	-0.06
FALSE	High	Master Protein	O88685	Psmc3	26S protease regulatory subunit 6A OS=Mus musculus GN=Psmc3 PE=1 SV=2	0	250.736	67.4208	28	79	27	1	442	49.5	5.19	High	High	High	High	High	High	High	High	High	High		0.13	0.08	0.12	0	0.07	-0.03	0.02	-0.05	0.05	0.06	0.04	0.07	-0.03	0.02	-0.08	0.05	0.04	0.03	0.1	0.05	0.13	0.08	0.12
FALSE	High	Master Protein	Q8BG32	Psmd11	26S proteasome non-ATPase regulatory subunit 11 OS=Mus musculus GN=Psmd11 PE=1 SV=3	0	192.786	55.9242	27	47	27	1	422	47.4	6.48	High	High	High	High	High	High	High	High	High	High		0.02	0.04	0.06	0.01	-0.01	0	-0.04	-0.03	-0.04	0.03	0.04	-0.02	-0.01	-0.05	-0.04	-0.02	0.02	0.01	-0.01	-0.04	0.02	0.04	0.06
FALSE	High	Master Protein	G3X972	Sec24c	Protein Sec24c OS=Mus musculus GN=Sec24c PE=4 SV=1	0	153.521	27.5547	27	44	27	1	1096	118.5	6.84	High	High	High	High	High	High	High	High	High	High		-0.07	-0.07	-0.15	-0.12	-0.14	-0.2	-0.18	-0.04	0.02	0.07	-0.03	-0.02	-0.08	-0.06	0.07	0	-0.08	0.08	0.06	0.02	-0.07	-0.07	-0.15
FALSE	High	Master Protein	Q3UID0	Smarcc2	SWI/SNF complex subunit SMARCC2 OS=Mus musculus GN=Smarcc2 PE=2 SV=1	0	157.589	29.5575	35	42	27	1	1130	124.6	5.47	High	High	High	High	High	High	High	High	High	High		-0.04	-0.02	-0.06	-0.3	-0.36	-0.35	-0.41	-0.05	-0.06	0.32	0.29	-0.06	-0.05	-0.11	0.02	-0.02	-0.04	0.05	-0.01	-0.06	-0.04	-0.02	-0.06
FALSE	High	Master Protein	Q8BTI8	Srrm2	Serine/arginine repetitive matrix protein 2 OS=Mus musculus GN=Srrm2 PE=1 SV=3	0	174.868	13.1706	27	34	27	1	2703	294.7	12.03	High	High	High	High	High	High	High	High	High	High		-0.03	0.13	-0.03	-0.34	-0.28	-0.38	-0.39	-0.11	-0.01	0.25	0.3	0.06	-0.04	-0.05	-0.13	-0.16	-0.16	0.04	0.1	-0.01	-0.03	0.13	-0.03
FALSE	High	Master Protein	Q9Z2I8	Suclg2	Succinyl-CoA ligase [GDP-forming] subunit beta, mitochondrial OS=Mus musculus GN=Suclg2 PE=2 SV=3	0	228.215	63.9723	27	51	27	1	433	46.8	7.02	High	High	High	High	High	High	High	High	High	High		0.19	0.13	0.42	0.59	0.74	0.62	0.83	0.09	0.21	-0.55	-0.47	0.15	0.03	0.24	-0.13	0.06	0.29	-0.03	0.12	0.21	0.19	0.13	0.42
FALSE	High	Master Protein	Q9CX34	Sugt1	Suppressor of G2 allele of SKP1 homolog OS=Mus musculus GN=Sugt1 PE=2 SV=3	0	191.431	72.0238	27	58	27	1	336	38.1	5.45	High	High	High	High	High	High	High	High	High	High		0.06	0.07	-0.08	-0.03	0.02	-0.06	-0.17	-0.19	-0.11	0.04	0.03	0.05	-0.03	-0.14	-0.07	-0.01	-0.15	0.03	0.08	-0.11	0.06	0.07	-0.08
FALSE	High	Master Protein	Q8BLY2	Tarsl2	Probable threonine--tRNA ligase 2, cytoplasmic OS=Mus musculus GN=Tarsl2 PE=2 SV=1	0	144.34	33.7975	28	38	27	1	790	91.3	7.53	High	High	High	High	High	High	High	High	High	High		-0.03	0.01	-0.08	-0.08	-0.25	-0.13	-0.35	-0.1	-0.22	0.22	0.21	-0.17	-0.05	-0.27	-0.01	-0.04	-0.09	0.05	-0.12	-0.22	-0.03	0.01	-0.08
FALSE	High	Master Protein	Q8BHL3	Tbc1d10b	TBC1 domain family member 10B OS=Mus musculus GN=Tbc1d10b PE=1 SV=2	0	188.929	35.3383	28	41	27	1	798	87.2	8.9	High	High	High	High	High	High	High	High	High	High		-0.13	0.02	-0.2	0.02	-0.1	0.04	-0.28	-0.18	-0.32	-0.03	0.02	-0.12	0.02	-0.3	-0.02	-0.15	-0.22	-0.02	-0.14	-0.32	-0.13	0.02	-0.2
FALSE	High	Master Protein	Q62318	Trim28	Transcription intermediary factor 1-beta OS=Mus musculus GN=Trim28 PE=1 SV=3	0	178.627	29.3765	27	48	27	1	834	88.8	5.77	High	High	High	High	High	High	High	High	High	High		-0.01	-0.03	-0.14	-0.36	-0.42	-0.44	-0.53	-0.11	-0.09	0.41	0.33	-0.06	-0.08	-0.17	0.03	0.02	-0.11	0.08	0.02	-0.09	-0.01	-0.03	-0.14
FALSE	High	Master Protein	Q61037-6	Tsc2	Isoform E of Tuberin OS=Mus musculus GN=Tsc2	0	120.737	15.1176	27	30	27	1	1786	198.8	7.01	High	High	High	High	High	High	High	High	High	High		0.04	0.04	0.09	0	0	0	0.01	0.01	0.01	0.04	0.02	0	0	0.01	-0.04	0	0.05	0	0	0.01	0.04	0.04	0.09
FALSE	High	Master Protein	Q9JMA1	Usp14	Ubiquitin carboxyl-terminal hydrolase 14 OS=Mus musculus GN=Usp14 PE=1 SV=3	0	200.107	54.7667	28	53	27	1	493	56	5.24	High	High	High	High	High	High	High	High	High	High		0.07	0.07	0.15	0.37	0.4	0.36	0.32	-0.08	-0.04	-0.33	-0.23	0.03	-0.01	-0.05	-0.07	0	0.08	0.01	0.04	-0.04	0.07	0.07	0.15
FALSE	High	Master Protein	Q91W86	Vps11	Vacuolar protein sorting-associated protein 11 homolog OS=Mus musculus GN=Vps11 PE=1 SV=3	0	159.445	31.0308	27	43	27	1	941	107.7	7.01	High	High	High	High	High	High	High	High	High	High		0.09	0.1	0.21	0.01	0.01	-0.03	0.13	0.12	0.16	0.08	0.02	0	-0.04	0.12	-0.1	-0.01	0.11	0.04	0.04	0.16	0.09	0.1	0.21
FALSE	High	Master Protein	Q8CCB4	Vps53	Vacuolar protein sorting-associated protein 53 homolog OS=Mus musculus GN=Vps53 PE=2 SV=1	0	123.562	33.2933	27	43	27	1	832	94.4	6.61	High	High	High	High	High	High	High	High	High	High		0.02	-0.05	-0.03	-0.46	-0.53	-0.47	-0.48	0.05	-0.01	0.55	0.39	-0.07	-0.01	-0.02	0.05	0.07	0.02	0.01	-0.06	-0.01	0.02	-0.05	-0.03
FALSE	High	Master Protein	P62259	Ywhae	14-3-3 protein epsilon OS=Mus musculus GN=Ywhae PE=1 SV=1	0	478.946	81.1765	30	393	27	1	255	29.2	4.74	High	High	High	High	High	High	High	High	High	High		-0.06	0.05	-0.08	-0.3	-0.31	-0.32	-0.31	0	0.01	0.25	0.17	-0.01	-0.02	-0.01	-0.05	-0.11	-0.13	0.02	0.01	0.01	-0.06	0.05	-0.08
FALSE	High	Master Protein	Q8R151	Znfx1	NFX1-type zinc finger-containing protein 1 OS=Mus musculus GN=Znfx1 PE=2 SV=3	0	120.921	15.4531	27	31	27	1	1909	218.7	7.47	High	High	High	High	High	High	High	High	High	High		-0.01	-0.02	0.05	-0.18	-0.18	-0.21	-0.11	0.07	0.1	0.17	0.1	0	-0.03	0.07	0.02	0.01	0.07	0.03	0.03	0.1	-0.01	-0.02	0.05
FALSE	High	Master Protein	P41233	Abca1	ATP-binding cassette sub-family A member 1 OS=Mus musculus GN=Abca1 PE=1 SV=4	0	110.461	12.5166	28	32	26	1	2261	253.7	6.81	High	High	High	High	High	High	High	High	High	High		0.35	0.04	1.11	0.17	0.2	0.12	1.22	1.02	1.1	0.15	-0.17	0.03	-0.05	1.05	-0.04	0.31	1.07	0.05	0.08	1.1	0.35	0.04	1.11
FALSE	High	Master Protein	Q9Z0X1	Aifm1	Apoptosis-inducing factor 1, mitochondrial OS=Mus musculus GN=Aifm1 PE=1 SV=1	0	295.83	46.4052	26	63	26	1	612	66.7	9.17	High	High	High	High	High	High	High	High	High	High		0.2	0.01	-0.01	0.12	0.13	0.07	-0.16	-0.29	-0.23	0.07	0.09	0.01	-0.05	-0.28	-0.01	0.19	-0.02	0.05	0.06	-0.23	0.2	0.01	-0.01
FALSE	High	Master Protein	E9Q3Q6	Alcam	CD166 antigen OS=Mus musculus GN=Alcam PE=2 SV=1	0	190.376	41.9298	26	50	26	1	570	63.6	7.27	High	High	High	High	High	High	High	High	High	High		0.1	0	-0.33	-0.73	-0.74	-0.77	-0.87	-0.13	-0.1	0.84	0.48	-0.01	-0.04	-0.14	0	0.1	-0.33	0.04	0.03	-0.1	0.1	0	-0.33
FALSE	High	Master Protein	P07356	Anxa2	Annexin A2 OS=Mus musculus GN=Anxa2 PE=1 SV=2	0	194.036	57.5221	26	60	26	1	339	38.7	7.69	High	High	High	High	High	High	High	High	High	High		0.12	0.07	0.89	1.74	1.77	1.67	2.35	0.58	0.68	-1.65	-1.52	0.03	-0.07	0.61	-0.07	0.05	0.82	0.07	0.1	0.68	0.12	0.07	0.89
FALSE	High	Master Protein	O35643	Ap1b1	AP-1 complex subunit beta-1 OS=Mus musculus GN=Ap1b1 PE=1 SV=2	0	530.891	50.5832	55	189	26	1	943	103.9	5.17	High	High	High	High	High	High	High	High	High	High		0.08	0.05	-0.1	-0.04	-0.01	-0.03	-0.18	-0.17	-0.15	0.09	0.02	0.03	0.01	-0.14	-0.05	0.03	-0.15	-0.01	0.02	-0.15	0.08	0.05	-0.1
FALSE	High	Master Protein	Q9DBG3-2	Ap2b1	Isoform 2 of AP-2 complex subunit beta OS=Mus musculus GN=Ap2b1	0	718.243	50.7886	55	283	26	1	951	105.7	5.34	High	High	High	High	High	High	High	High	High	High		0.1	0.07	-0.09	-0.91	-0.9	-0.94	-1	-0.1	-0.06	1	0.85	0.01	-0.03	-0.09	-0.07	0.03	-0.16	0.03	0.04	-0.06	0.1	0.07	-0.09
FALSE	High	Master Protein	Q61137	Astn1	Astrotactin-1 OS=Mus musculus GN=Astn1 PE=1 SV=4	0	183.283	27.8034	26	34	26	1	1302	144.8	5.21	High	High	High	High	High	High	High	High	High	High		0.04	-0.04	-0.17	-1.18	-1.28	-1.25	-1.22	0.06	0.03	1.32	0.99	-0.1	-0.07	-0.04	0.04	0.08	-0.13	0.07	-0.03	0.03	0.04	-0.04	-0.17
FALSE	High	Master Protein	E9QA15	Cald1	Protein Cald1 OS=Mus musculus GN=Cald1 PE=2 SV=1	0	132.873	32.0312	29	36	26	1	768	89.2	5.5	High	High	High	High	High	High	High	High	High	High		0.04	0.01	0.33	-0.06	-0.12	-0.09	0.13	0.25	0.22	0.16	0.14	-0.06	-0.03	0.19	-0.01	0.03	0.32	0.03	-0.03	0.22	0.04	0.01	0.33
FALSE	High	Master Protein	P80317	Cct6a	T-complex protein 1 subunit zeta OS=Mus musculus GN=Cct6a PE=1 SV=3	0	248.884	39.1714	26	93	26	1	531	58	7.08	High	High	High	High	High	High	High	High	High	High		-0.07	-0.1	-0.05	0.22	0.19	0.21	0.04	-0.15	-0.17	-0.26	-0.15	-0.03	-0.01	-0.18	0.1	0.03	0.05	0.01	-0.02	-0.17	-0.07	-0.1	-0.05
FALSE	High	Master Protein	Q80YA9	Cnksr2	Connector enhancer of kinase suppressor of ras 2 OS=Mus musculus GN=Cnksr2 PE=1 SV=1	0	155.386	28.7791	26	40	26	1	1032	117.3	6.79	High	High	High	High	High	High	High	High	High	High		0.05	-0.01	-0.15	-1.35	-1.42	-1.39	-1.41	0.01	-0.02	1.47	1.2	-0.07	-0.04	-0.06	0.01	0.06	-0.14	0.04	-0.03	-0.02	0.05	-0.01	-0.15
FALSE	High	Master Protein	Q9WUM4	Coro1c	Coronin-1C OS=Mus musculus GN=Coro1c PE=1 SV=2	0	206.194	43.038	29	78	26	1	474	53.1	7.08	High	High	High	High	High	High	High	High	High	High		0.05	0	0.19	0.09	0.08	0.14	0.06	-0.02	-0.08	-0.03	0.07	-0.01	0.05	-0.03	0	0.05	0.19	-0.05	-0.06	-0.08	0.05	0	0.19
FALSE	High	Master Protein	Q9D2V7	Coro7	Coronin-7 OS=Mus musculus GN=Coro7 PE=2 SV=2	0	190.858	35.5748	26	43	26	1	922	100.7	5.77	High	High	High	High	High	High	High	High	High	High		0.03	-0.06	0	-0.43	-0.48	-0.37	-0.33	0.15	0.04	0.51	0.27	-0.05	0.06	0.1	0.06	0.09	0.06	-0.06	-0.11	0.04	0.03	-0.06	0
FALSE	High	Master Protein	Q9CWS0	Ddah1	N(G),N(G)-dimethylarginine dimethylaminohydrolase 1 OS=Mus musculus GN=Ddah1 PE=1 SV=3	0	362.339	74.7368	27	116	26	1	285	31.4	5.97	High	High	High	High	High	High	High	High	High	High		0.21	0.08	0.48	-0.22	-0.12	-0.28	0	0.12	0.28	0.33	0.42	0.1	-0.06	0.22	-0.08	0.13	0.4	0.06	0.16	0.28	0.21	0.08	0.48
FALSE	High	Master Protein	A2AHJ7	Dgkz	Diacylglycerol kinase zeta OS=Mus musculus GN=Dgkz PE=2 SV=1	0	156.051	36.8922	29	35	26	1	946	105.8	8.07	High	High	High	High	High	High	High	High	High	High		-0.14	-0.15	-0.38	-1.59	-1.68	-1.63	-1.74	-0.06	-0.11	1.54	1.3	-0.09	-0.04	-0.15	0.15	0.01	-0.23	0.04	-0.05	-0.11	-0.14	-0.15	-0.38
FALSE	High	Master Protein	Q8BMF4	Dlat	Dihydrolipoyllysine-residue acetyltransferase component of pyruvate dehydrogenase complex, mitochondrial OS=Mus musculus GN=Dlat PE=1 SV=2	0	406.403	44.3925	26	150	26	1	642	67.9	8.57	High	High	High	High	High	High	High	High	High	High		0.02	-0.02	-0.14	0.23	0.23	0.36	0.16	-0.07	-0.2	-0.21	-0.36	0	0.13	-0.07	0.02	0.04	-0.12	-0.13	-0.13	-0.2	0.02	-0.02	-0.14
FALSE	High	Master Protein	F8WGX5	Dmxl1	DmX-like protein 1 OS=Mus musculus GN=Dmxl1 PE=2 SV=1	0	126.589	9.78512	30	40	26	1	3025	337.2	6.42	High	High	High	High	High	High	High	High	High	High		0.12	0.05	0.04	0.06	0.06	0.06	-0.02	-0.08	-0.08	0.06	0	0	0	-0.08	-0.05	0.07	-0.01	0	0	-0.08	0.12	0.05	0.04
FALSE	High	Master Protein	O35098-2	Dpysl4	Isoform 2 of Dihydropyrimidinase-related protein 4 OS=Mus musculus GN=Dpysl4	0	388.975	62.9005	28	90	26	1	593	64.3	7.09	High	High	High	High	High	High	High	High	High	High		0	-0.07	-0.11	-1.05	-1.1	-1.26	-1.43	-0.33	-0.17	1.1	1.26	-0.05	-0.21	-0.38	0.07	0.07	-0.04	0.21	0.16	-0.17	0	-0.07	-0.11
FALSE	High	Master Protein	Q8C7X2	Emc1	ER membrane protein complex subunit 1 OS=Mus musculus GN=Emc1 PE=1 SV=1	0	171.39	27.2818	26	38	26	1	997	111.5	7.43	High	High	High	High	High	High	High	High	High	High		0.03	0.03	0.11	0.06	0.04	-0.06	0.06	0.02	0.12	-0.01	-0.01	-0.02	-0.12	0	-0.03	0	0.08	0.12	0.1	0.12	0.03	0.03	0.11
FALSE	High	Master Protein	Q8CIB5	Fermt2	Fermitin family homolog 2 OS=Mus musculus GN=Fermt2 PE=1 SV=1	0	158.602	45	26	41	26	1	680	77.8	6.7	High	High	High	High	High	High	High	High	High	High		-0.05	-0.06	0.33	0.24	0.15	0.17	0.32	0.17	0.15	-0.2	-0.05	-0.09	-0.07	0.08	0.06	0.01	0.39	0.07	-0.02	0.15	-0.05	-0.06	0.33
FALSE	High	Master Protein	A2AB60	Fmnl1	Formin-like 1, isoform CRA_c OS=Mus musculus GN=Fmnl1 PE=4 SV=1	0	130.561	27.9817	30	35	26	1	1090	121.5	5.71	High	High	High	High	High	High	High	High	High	High		-0.06	-0.03	-0.06	-0.61	-0.65	-0.7	-0.61	0.04	0.09	0.59	0.49	-0.04	-0.09	0	0.03	-0.03	-0.03	0.09	0.05	0.09	-0.06	-0.03	-0.06
FALSE	High	Master Protein	Q80TY0	Fnbp1	Formin-binding protein 1 OS=Mus musculus GN=Fnbp1 PE=1 SV=2	0	136.515	35.8766	26	39	26	1	616	71.3	5.67	High	High	High	High	High	High	High	High	High	High		-0.11	0.11	0.05	0.87	0.83	0.87	0.64	-0.19	-0.23	-0.94	-0.65	-0.04	0	-0.23	-0.11	-0.22	-0.06	0	-0.04	-0.23	-0.11	0.11	0.05
FALSE	High	Master Protein	Q8K0D5	Gfm1	Elongation factor G, mitochondrial OS=Mus musculus GN=Gfm1 PE=2 SV=1	0	143.108	32.3569	26	36	26	1	751	83.5	6.92	High	High	High	High	High	High	High	High	High	High		-0.01	0.08	0.05	0.42	0.39	0.45	0.25	-0.14	-0.2	-0.4	-0.26	-0.03	0.03	-0.17	-0.08	-0.09	-0.03	-0.03	-0.06	-0.2	-0.01	0.08	0.05
FALSE	High	Master Protein	Q14BI2	Grm2	Metabotropic glutamate receptor 2 OS=Mus musculus GN=Grm2 PE=2 SV=2	0	133.147	31.3073	30	42	26	1	872	95.8	8.06	High	High	High	High	High	High	High	High	High	High		-0.04	-0.04	-0.44	-1.81	-1.81	-1.73	-1.68	0.13	0.05	1.77	1.18	0	0.08	0.13	0.04	0	-0.4	-0.08	-0.08	0.05	-0.04	-0.04	-0.44
FALSE	High	Master Protein	Q3UHU8	Gtf2i	General transcription factor II-I OS=Mus musculus GN=Gtf2i PE=2 SV=1	0	139.187	30.6653	26	33	26	1	962	108.3	7.8	High	High	High	High	High	High	High	High	High	High		0.09	0.05	0.05	-0.43	-0.53	-0.58	-0.47	0.06	0.11	0.62	0.46	-0.1	-0.15	-0.04	-0.05	0.04	0	0.15	0.05	0.11	0.09	0.05	0.05
FALSE	High	Master Protein	Q3UMA3	Hgs	Hepatocyte growth factor-regulated tyrosine kinase substrate OS=Mus musculus GN=Hgs PE=2 SV=1	0	164.059	30.9278	26	48	26	1	776	86.1	6.16	High	High	High	High	High	High	High	High	High	High		0.05	0	-0.08	-0.12	-0.11	-0.1	-0.19	-0.08	-0.09	0.16	0.05	0.01	0.02	-0.07	0	0.05	-0.08	-0.02	-0.01	-0.09	0.05	0	-0.08
FALSE	High	Master Protein	P61979-2	Hnrnpk	Isoform 2 of Heterogeneous nuclear ribonucleoprotein K OS=Mus musculus GN=Hnrnpk	0	307.459	60.5603	26	116	26	1	464	51	5.33	High	High	High	High	High	High	High	High	High	High		0	0.03	-0.07	-0.39	-0.36	-0.42	-0.43	-0.07	-0.01	0.36	0.3	0.03	-0.03	-0.04	-0.03	-0.03	-0.1	0.03	0.06	-0.01	0	0.03	-0.07
FALSE	High	Master Protein	Q9D6R2	Idh3a	Isocitrate dehydrogenase [NAD] subunit alpha, mitochondrial OS=Mus musculus GN=Idh3a PE=1 SV=1	0	338.489	54.0984	26	200	26	1	366	39.6	6.73	High	High	High	High	High	High	High	High	High	High		-0.01	-0.14	-0.13	0.04	0.1	0.04	-0.1	-0.2	-0.14	-0.11	-0.09	0.06	0	-0.14	0.14	0.13	0.01	0	0.06	-0.14	-0.01	-0.14	-0.13
FALSE	High	Master Protein	E9QLA5	Inf2	Inverted formin-2 OS=Mus musculus GN=Inf2 PE=4 SV=1	0	157.588	21.6365	27	42	26	1	1271	138.3	5.22	High	High	High	High	High	High	High	High	High	High		-0.11	0.1	-0.01	0.24	0.02	0.25	0.27	0.25	0.02	-0.13	-0.34	-0.22	0.01	0.03	-0.1	-0.21	-0.11	-0.01	-0.23	0.02	-0.11	0.1	-0.01
FALSE	High	Master Protein	Q8CDA1	Inpp5f	Phosphatidylinositide phosphatase SAC2 OS=Mus musculus GN=Inpp5f PE=1 SV=1	0	125.097	24.5583	26	34	26	1	1132	127.5	7.11	High	High	High	High	High	High	High	High	High	High		-0.06	0.05	0.24	0.82	0.64	0.74	0.52	-0.12	-0.22	-0.7	-0.34	-0.18	-0.08	-0.3	-0.05	-0.11	0.19	0.08	-0.1	-0.22	-0.06	0.05	0.24
FALSE	High	Master Protein	Q8R0A7	Kiaa0513	Uncharacterized protein KIAA0513 OS=Mus musculus GN=Kiaa0513 PE=2 SV=1	0	182.101	47.6658	26	56	26	1	407	46.3	5.02	High	High	High	High	High	High	High	High	High	High		0.04	-0.12	-0.13	-0.65	-0.67	-0.7	-1.08	-0.41	-0.38	0.71	0.89	-0.02	-0.05	-0.43	0.12	0.16	-0.01	0.05	0.03	-0.38	0.04	-0.12	-0.13
FALSE	High	Master Protein	B1AQZ2	Kif3a	Kinesin-like protein KIF3A OS=Mus musculus GN=Kif3a PE=2 SV=1	0	154.806	43.7241	28	38	26	1	725	82.6	6.39	High	High	High	High	High	High	High	High	High	High		-0.03	-0.01	-0.06	-0.35	-0.33	-0.38	-0.44	-0.11	-0.06	0.3	0.32	0.02	-0.03	-0.09	0.01	-0.02	-0.05	0.03	0.05	-0.06	-0.03	-0.01	-0.06
FALSE	High	Master Protein	J3QNB1	Larp1	La-related protein 1 OS=Mus musculus GN=Larp1 PE=4 SV=1	0	117.596	27.5187	26	40	26	1	1072	121.1	8.79	High	High	High	High	High	High	High	High	High	High		0.03	0.03	0	0.24	0.28	0.25	0.13	-0.15	-0.12	-0.25	-0.19	0.04	0.01	-0.11	-0.03	0	-0.03	-0.01	0.03	-0.12	0.03	0.03	0
FALSE	High	Master Protein	Q8C052	Map1s	Microtubule-associated protein 1S OS=Mus musculus GN=Map1s PE=1 SV=2	0	135.645	29.8047	26	36	26	1	973	102.9	7.02	High	High	High	High	High	High	High	High	High	High		0.03	-0.02	0.11	-0.17	-0.18	-0.18	-0.1	0.08	0.08	0.21	0.15	-0.01	-0.01	0.07	0.02	0.05	0.13	0.01	0	0.08	0.03	-0.02	0.11
FALSE	High	Master Protein	E9PZ43	Map4	Microtubule-associated protein OS=Mus musculus GN=Map4 PE=2 SV=1	0	352.008	51.9829	53	104	26	1	933	97.7	9.09	High	High	High	High	High	High	High	High	High	High		-0.08	-0.12	-0.07	-0.03	-0.01	-0.08	-0.32	-0.31	-0.24	-0.07	0.19	0.02	-0.05	-0.29	0.12	0.04	0.05	0.05	0.07	-0.24	-0.08	-0.12	-0.07
FALSE	High	Master Protein	Q9R1L5	Mast1	Microtubule-associated serine/threonine-protein kinase 1 OS=Mus musculus GN=Mast1 PE=1 SV=3	0	149.094	21.465	29	36	26	1	1570	170.9	8.44	High	High	High	High	High	High	High	High	High	High		-0.06	0.07	-0.27	0.36	0.29	0.37	0.02	-0.27	-0.35	-0.35	-0.35	-0.07	0.01	-0.34	-0.07	-0.13	-0.34	-0.01	-0.08	-0.35	-0.06	0.07	-0.27
FALSE	High	Master Protein	Q99K48	Nono	Non-POU domain-containing octamer-binding protein OS=Mus musculus GN=Nono PE=1 SV=3	0	214.699	52.2199	31	93	26	1	473	54.5	8.95	High	High	High	High	High	High	High	High	High	High		0.05	0.09	-0.02	-0.27	-0.32	-0.35	-0.43	-0.11	-0.08	0.37	0.35	-0.05	-0.08	-0.16	-0.09	-0.04	-0.11	0.08	0.03	-0.08	0.05	0.09	-0.02
FALSE	High	Master Protein	Q6NVF0	Ocrl	Inositol polyphosphate 5-phosphatase OCRL-1 OS=Mus musculus GN=Ocrl PE=2 SV=1	0	132.804	33.3333	26	36	26	1	900	104.2	6.27	High	High	High	High	High	High	High	High	High	High		0.05	-0.02	0.09	-0.22	-0.26	-0.29	-0.31	-0.05	-0.02	0.31	0.34	-0.04	-0.07	-0.09	0.02	0.07	0.11	0.07	0.03	-0.02	0.05	-0.02	0.09
FALSE	High	Master Protein	P63005	Pafah1b1	Platelet-activating factor acetylhydrolase IB subunit alpha OS=Mus musculus GN=Pafah1b1 PE=1 SV=2	0	243.282	56.3415	27	94	26	1	410	46.6	7.37	High	High	High	High	High	High	High	High	High	High		0.05	0.02	0.05	0.31	0.27	0.32	0.16	-0.11	-0.16	-0.22	-0.17	-0.04	0.01	-0.15	-0.02	0.03	0.03	-0.01	-0.05	-0.16	0.05	0.02	0.05
FALSE	High	Master Protein	Q921K2	Parp1	Poly (ADP-ribose) polymerase family, member 1 OS=Mus musculus GN=Parp1 PE=2 SV=1	0	129.92	27.1203	26	30	26	1	1014	112.7	8.95	High	High	High	High	High	High	High	High	High	High		0.08	-0.02	0.11	-0.22	-0.23	-0.27	-0.1	0.13	0.17	0.31	0.15	-0.01	-0.05	0.12	0.02	0.1	0.13	0.05	0.04	0.17	0.08	-0.02	0.11
FALSE	High	Master Protein	Q7TSQ8	Pdpr	Pyruvate dehydrogenase phosphatase regulatory subunit, mitochondrial OS=Mus musculus GN=Pdpr PE=2 SV=1	0	147.247	30.7517	26	35	26	1	878	99.2	6.35	High	High	High	High	High	High	High	High	High	High		-0.02	0.04	0.07	0.55	0.54	0.52	0.5	-0.04	-0.02	-0.56	-0.49	-0.01	-0.03	-0.05	-0.04	-0.06	0.03	0.03	0.02	-0.02	-0.02	0.04	0.07
FALSE	High	Master Protein	Q5SUR0	Pfas	Phosphoribosylformylglycinamidine synthase OS=Mus musculus GN=Pfas PE=2 SV=1	0	132.451	25.804	26	31	26	1	1337	144.5	5.67	High	High	High	High	High	High	High	High	High	High		0.04	0.04	0.11	0.32	0.31	0.28	0.35	0.04	0.07	-0.27	-0.3	-0.01	-0.04	0.03	-0.04	0	0.07	0.04	0.03	0.07	0.04	0.04	0.11
FALSE	High	Master Protein	O35954	Pitpnm1	Membrane-associated phosphatidylinositol transfer protein 1 OS=Mus musculus GN=Pitpnm1 PE=1 SV=1	0	166.937	26.6291	27	37	26	1	1243	134.9	6.06	High	High	High	High	High	High	High	High	High	High		-0.01	0.07	-0.11	-0.12	-0.15	-0.1	-0.26	-0.11	-0.16	0.14	0.09	-0.03	0.02	-0.14	-0.07	-0.08	-0.18	-0.02	-0.05	-0.16	-0.01	0.07	-0.11
FALSE	High	Master Protein	Q7TQG1	Plekha6	Pleckstrin homology domain-containing family A member 6 OS=Mus musculus GN=Plekha6 PE=1 SV=1	0	92.45	19.8636	26	28	26	1	1173	131.3	8.97	High	High	High	High	High	High	High	High	High	High		0.04	0.11	-0.14	0.23	0.2	0.17	0.04	-0.16	-0.13	-0.16	-0.24	-0.03	-0.06	-0.19	-0.11	-0.07	-0.25	0.06	0.03	-0.13	0.04	0.11	-0.14
FALSE	High	Master Protein	Q3UM45	Ppp1r7	Protein phosphatase 1 regulatory subunit 7 OS=Mus musculus GN=Ppp1r7 PE=1 SV=2	0	264.999	61.4958	26	67	26	1	361	41.3	4.92	High	High	High	High	High	High	High	High	High	High		-0.02	0.07	-0.17	-0.42	-0.4	-0.4	-0.48	-0.08	-0.08	0.38	0.25	0.02	0.02	-0.06	-0.07	-0.09	-0.24	-0.02	0	-0.08	-0.02	0.07	-0.17
FALSE	High	Master Protein	G3X9K4	Ppp6r2	SAPS domain family, member 2, isoform CRA_a OS=Mus musculus GN=Ppp6r2 PE=4 SV=1	0	210.651	36.8364	26	39	26	1	923	100.4	4.82	High	High	High	High	High	High	High	High	High	High		0.04	0.02	-0.08	-0.25	-0.26	-0.25	-0.39	-0.13	-0.14	0.3	0.25	-0.01	0	-0.14	-0.02	0.02	-0.1	0	-0.01	-0.14	0.04	0.02	-0.08
FALSE	High	Master Protein	Q91YR7	Prpf6	Pre-mRNA-processing factor 6 OS=Mus musculus GN=Prpf6 PE=2 SV=1	0	133.761	25.7173	26	33	26	1	941	106.7	8.09	High	High	High	High	High	High	High	High	High	High		-0.02	-0.07	0	-0.22	-0.31	-0.31	-0.18	0.13	0.13	0.29	0.12	-0.09	-0.09	0.04	0.07	0.05	0.07	0.09	0	0.13	-0.02	-0.07	0
FALSE	High	Master Protein	E9PW37	Rasal2	Protein Rasal2 OS=Mus musculus GN=Rasal2 PE=2 SV=1	0	108.375	22.084	31	36	26	1	1286	144.5	7.46	High	High	High	High	High	High	High	High	High	High		0.01	0.02	-0.12	-0.82	-0.82	-0.89	-0.83	-0.01	0.06	0.83	0.65	0	-0.07	-0.01	-0.02	-0.01	-0.14	0.07	0.07	0.06	0.01	0.02	-0.12
FALSE	High	Master Protein	Q8BFU3	Rnf214	RING finger protein 214 OS=Mus musculus GN=Rnf214 PE=2 SV=1	0	151.369	44.3114	26	40	26	1	668	73.6	6.23	High	High	High	High	High	High	High	High	High	High		-0.01	0	-0.19	0.09	0.1	0.04	-0.15	-0.25	-0.19	-0.11	-0.1	0.01	-0.05	-0.24	0	-0.01	-0.19	0.05	0.06	-0.19	-0.01	0	-0.19
FALSE	High	Master Protein	Q9WV80	Snx1	Sorting nexin-1 OS=Mus musculus GN=Snx1 PE=1 SV=1	0	201.82	47.318	28	51	26	1	522	58.9	5.22	High	High	High	High	High	High	High	High	High	High		0.08	0.09	0.18	0.09	0.13	0.05	0.3	0.17	0.25	-0.05	-0.18	0.04	-0.04	0.21	-0.09	-0.01	0.09	0.04	0.08	0.25	0.08	0.09	0.18
FALSE	High	Master Protein	F8VQC1	Srp72	Protein Srp72 OS=Mus musculus GN=Srp72 PE=2 SV=1	0	175.172	42.3249	26	37	26	1	671	74.6	9.23	High	High	High	High	High	High	High	High	High	High		-0.01	-0.03	0.08	-0.02	-0.06	-0.09	-0.02	0.04	0.07	0.05	0.04	-0.04	-0.07	0	0.03	0.02	0.11	0.07	0.03	0.07	-0.01	-0.03	0.08
FALSE	High	Master Protein	P32067	Ssb	Lupus La protein homolog OS=Mus musculus GN=Ssb PE=2 SV=1	0	102.507	51.3253	26	37	26	1	415	47.7	9.77	High	High	High	High	High	High	High	High	High	High		-0.06	-0.02	-0.1	-0.51	-0.49	-0.58	-0.59	-0.1	-0.01	0.43	0.43	0.02	-0.07	-0.08	0.02	-0.04	-0.08	0.07	0.09	-0.01	-0.06	-0.02	-0.1
FALSE	High	Master Protein	O55106	Strn	Striatin OS=Mus musculus GN=Strn PE=1 SV=2	0	194.531	48.5897	28	45	26	1	780	85.9	5.27	High	High	High	High	High	High	High	High	High	High		0.02	0.08	0	-0.29	-0.33	-0.34	-0.36	-0.03	-0.02	0.35	0.3	-0.04	-0.05	-0.07	-0.08	-0.06	-0.08	0.05	0.01	-0.02	0.02	0.08	0
FALSE	High	Master Protein	Q62351	Tfrc	Transferrin receptor protein 1 OS=Mus musculus GN=Tfrc PE=1 SV=1	0	174.014	34.4692	26	43	26	1	763	85.7	6.57	High	High	High	High	High	High	High	High	High	High		-0.14	-0.17	-0.29	0.02	-0.05	-0.2	-0.12	-0.07	0.08	-0.09	-0.23	-0.07	-0.22	-0.14	0.17	0.03	-0.12	0.22	0.15	0.08	-0.14	-0.17	-0.29
FALSE	High	Master Protein	Q60803	Traf3	TNF receptor-associated factor 3 OS=Mus musculus GN=Traf3 PE=1 SV=2	0	157.839	46.2081	26	42	26	1	567	64.3	8.05	High	High	High	High	High	High	High	High	High	High		0.08	0.07	0.06	1.43	1.46	1.5	1.22	-0.24	-0.28	-1.38	-1.22	0.03	0.07	-0.21	-0.07	0.01	-0.01	-0.07	-0.04	-0.28	0.08	0.07	0.06
FALSE	High	Master Protein	Q8R5H1-5	Usp15	Isoform 5 of Ubiquitin carboxyl-terminal hydrolase 15 OS=Mus musculus GN=Usp15	0	135.695	26.7857	28	39	26	1	952	109.2	5.11	High	High	High	High	High	High	High	High	High	High		0.07	0.04	-0.13	-0.31	-0.24	-0.35	-0.38	-0.14	-0.03	0.31	0.19	0.07	-0.04	-0.07	-0.04	0.03	-0.17	0.04	0.11	-0.03	0.07	0.04	-0.13
FALSE	High	Master Protein	Q8R307	Vps18	Vacuolar protein sorting-associated protein 18 homolog OS=Mus musculus GN=Vps18 PE=1 SV=2	0	125.813	26.2076	26	31	26	1	973	110.1	6.09	High	High	High	High	High	High	High	High	High	High		0.07	0.05	0.19	0.05	0.03	0	0.12	0.09	0.12	0.04	0.01	-0.02	-0.05	0.07	-0.05	0.02	0.14	0.05	0.03	0.12	0.07	0.05	0.19
FALSE	High	Master Protein	Q6NVE8	Wdr44	WD repeat-containing protein 44 OS=Mus musculus GN=Wdr44 PE=1 SV=1	0	165.934	33.1148	26	34	26	1	915	101.5	5.24	High	High	High	High	High	High	High	High	High	High		-0.02	0.01	-0.12	-0.63	-0.68	-0.68	-0.81	-0.13	-0.13	0.66	0.63	-0.05	-0.05	-0.18	-0.01	-0.03	-0.13	0.05	0	-0.13	-0.02	0.01	-0.12
FALSE	High	Master Protein	Q6GQT1	A2mp	Alpha-2-macroglobulin-P OS=Mus musculus GN=A2mp PE=2 SV=2	0	126.394	19.4708	26	32	25	1	1474	164.2	6.61	High	High	High	High	High	High	High	High	High	High		0.12	0.1	1.48	1.02	1.01	0.99	2.54	1.53	1.55	-0.89	-1.12	-0.01	-0.03	1.52	-0.1	0.02	1.38	0.03	0.02	1.55	0.12	0.1	1.48
FALSE	High	Master Protein	Q91V12-2	Acot7	Isoform A of Cytosolic acyl coenzyme A thioester hydrolase OS=Mus musculus GN=Acot7	0	281.907	60.9467	25	120	25	1	338	37.5	7.52	High	High	High	High	High	High	High	High	High	High		0.03	-0.01	-0.05	0.5	0.43	0.49	0.27	-0.16	-0.22	-0.4	-0.38	-0.07	-0.01	-0.23	0.01	0.04	-0.04	0.01	-0.06	-0.22	0.03	-0.01	-0.05
FALSE	High	Master Protein	Q8VCW8	Acsf2	Acyl-CoA synthetase family member 2, mitochondrial OS=Mus musculus GN=Acsf2 PE=2 SV=1	0	235.531	40.6504	25	57	25	1	615	67.9	8.18	High	High	High	High	High	High	High	High	High	High		0.31	0.08	0.66	0.95	1.07	1.04	1.19	0.12	0.15	-0.76	-0.59	0.12	0.09	0.24	-0.08	0.23	0.58	-0.09	0.03	0.15	0.31	0.08	0.66
FALSE	High	Master Protein	Q9JII6	Akr1a1	Alcohol dehydrogenase [NADP(+)] OS=Mus musculus GN=Akr1a1 PE=1 SV=3	0	224.925	73.5385	26	71	25	1	325	36.6	7.39	High	High	High	High	High	High	High	High	High	High		0.02	0.06	0.04	0.16	0.13	0.21	0.06	-0.07	-0.15	-0.11	-0.08	-0.03	0.05	-0.1	-0.06	-0.04	-0.02	-0.05	-0.08	-0.15	0.02	0.06	0.04
FALSE	High	Master Protein	Q7TQF7	Amph	Amphiphysin OS=Mus musculus GN=Amph PE=1 SV=1	0	272.798	37.4636	27	112	25	1	686	75	4.63	High	High	High	High	High	High	High	High	High	High		-0.04	0.04	-0.17	-0.65	-0.7	-0.67	-0.93	-0.23	-0.26	0.66	0.7	-0.05	-0.02	-0.28	-0.04	-0.08	-0.21	0.02	-0.03	-0.26	-0.04	0.04	-0.17
FALSE	High	Master Protein	Q07076	Anxa7	Annexin A7 OS=Mus musculus GN=Anxa7 PE=2 SV=2	0	216.846	45.7883	25	64	25	1	463	49.9	6.18	High	High	High	High	High	High	High	High	High	High		0.19	0.05	0.01	0.04	-0.01	0.11	0.17	0.18	0.06	0.2	-0.22	-0.05	0.07	0.13	-0.05	0.14	-0.04	-0.07	-0.12	0.06	0.19	0.05	0.01
FALSE	High	Master Protein	P08226	Apoe	Apolipoprotein E OS=Mus musculus GN=Apoe PE=1 SV=2	0	203.524	57.8778	25	82	25	1	311	35.8	5.68	High	High	High	High	High	High	High	High	High	High		0.47	0.01	1.15	-0.43	-0.24	-0.37	1	1.24	1.37	0.71	0.09	0.19	0.06	1.43	-0.01	0.46	1.14	-0.06	0.13	1.37	0.47	0.01	1.15
FALSE	High	Master Protein	P98203-3	Arvcf	Isoform 3 of Armadillo repeat protein deleted in velo-cardio-facial syndrome homolog OS=Mus musculus GN=Arvcf	0	125.348	31.25	25	30	25	1	976	106.2	6.71	High	High	High	High	High	High	High	High	High	High		0.06	0.03	0.04	-0.05	-0.14	-0.1	0.27	0.41	0.37	0.2	-0.29	-0.09	-0.05	0.32	-0.03	0.03	0.01	0.05	-0.04	0.37	0.06	0.03	0.04
FALSE	High	Master Protein	Q8BVE3	Atp6v1h	V-type proton ATPase subunit H OS=Mus musculus GN=Atp6v1h PE=1 SV=1	0	356.759	57.764	25	112	25	1	483	55.8	6.61	High	High	High	High	High	High	High	High	High	High		0.09	0.09	-0.01	-0.3	-0.27	-0.3	-0.33	-0.06	-0.03	0.36	0.26	0.03	0	-0.03	-0.09	0	-0.1	0	0.03	-0.03	0.09	0.09	-0.01
FALSE	High	Master Protein	A2AQC3	Atp9a	Probable phospholipid-transporting ATPase IIA OS=Mus musculus GN=Atp9a PE=2 SV=1	0	151.096	25.7014	29	48	25	1	1105	124.4	8.21	High	High	High	High	High	High	High	High	High	High		0.03	-0.01	0.04	0.03	-0.04	0	-0.17	-0.13	-0.17	0.07	0.15	-0.07	-0.03	-0.2	0.01	0.04	0.05	0.03	-0.04	-0.17	0.03	-0.01	0.04
FALSE	High	Master Protein	Q7TQH0-2	Atxn2l	Isoform 2 of Ataxin-2-like protein OS=Mus musculus GN=Atxn2l	0	147.856	25.6983	28	41	25	1	1074	113	8.59	High	High	High	High	High	High	High	High	High	High		-0.05	0.02	-0.04	-0.29	-0.3	-0.37	-0.34	-0.04	0.03	0.25	0.24	-0.01	-0.08	-0.05	-0.02	-0.07	-0.06	0.08	0.07	0.03	-0.05	0.02	-0.04
FALSE	High	Master Protein	Q9JLV1	Bag3	BAG family molecular chaperone regulator 3 OS=Mus musculus GN=Bag3 PE=1 SV=2	0	127.222	47.8336	25	32	25	1	577	61.8	7.27	High	High	High	High	High	High	High	High	High	High		0.15	0.16	0.93	1.82	1.88	1.81	1.94	0.06	0.13	-1.73	-1.07	0.06	-0.01	0.12	-0.16	-0.01	0.77	0.01	0.07	0.13	0.15	0.16	0.93
FALSE	High	Master Protein	Q9Z1R2	Bag6	Large proline-rich protein BAG6 OS=Mus musculus GN=Bag6 PE=1 SV=1	0	168.114	28.9428	25	36	25	1	1154	121	5.71	High	High	High	High	High	High	High	High	High	High		-0.04	-0.02	-0.01	-0.02	0.03	-0.01	0.01	-0.02	0.02	-0.07	-0.08	0.05	0.01	0.03	0.02	-0.02	0.01	-0.01	0.04	0.02	-0.04	-0.02	-0.01
FALSE	High	Master Protein	Q3UHL1	Camkv	CaM kinase-like vesicle-associated protein OS=Mus musculus GN=Camkv PE=1 SV=2	0	269.486	51.3672	25	73	25	1	512	54.8	5.54	High	High	High	High	High	High	High	High	High	High		-0.03	-0.08	-0.28	-1.69	-1.79	-1.77	-1.93	-0.14	-0.16	1.76	1.59	-0.1	-0.08	-0.24	0.08	0.05	-0.2	0.08	-0.02	-0.16	-0.03	-0.08	-0.28
FALSE	High	Master Protein	O08688	Capn5	Calpain-5 OS=Mus musculus GN=Capn5 PE=2 SV=1	0	152.685	40.9375	25	36	25	1	640	72.9	7.36	High	High	High	High	High	High	High	High	High	High		-0.06	-0.08	-0.08	0	-0.22	-0.1	-0.3	-0.08	-0.2	0.16	0.16	-0.22	-0.1	-0.3	0.08	0.02	0	0.1	-0.12	-0.2	-0.06	-0.08	-0.08
FALSE	High	Master Protein	Q6A068	Cdc5l	Cell division cycle 5-like protein OS=Mus musculus GN=Cdc5l PE=1 SV=2	0	114.707	32.0449	25	29	25	1	802	92.1	8.02	High	High	High	High	High	High	High	High	High	High		-0.04	0.07	-0.07	-0.15	-0.24	-0.24	-0.33	-0.09	-0.09	0.2	0.2	-0.09	-0.09	-0.18	-0.07	-0.11	-0.14	0.09	0	-0.09	-0.04	0.07	-0.07
FALSE	High	Master Protein	O88544	Cops4	COP9 signalosome complex subunit 4 OS=Mus musculus GN=Cops4 PE=1 SV=1	0	281.711	73.1527	25	69	25	1	406	46.3	5.83	High	High	High	High	High	High	High	High	High	High		0.01	0.06	-0.01	0.31	0.31	0.34	0.25	-0.06	-0.09	-0.3	-0.32	0	0.03	-0.06	-0.06	-0.05	-0.07	-0.03	-0.03	-0.09	0.01	0.06	-0.01
FALSE	High	Master Protein	P47934	Crat	Carnitine O-acetyltransferase OS=Mus musculus GN=Crat PE=1 SV=3	0	132.51	37.5399	25	45	25	1	626	70.8	8.44	High	High	High	High	High	High	High	High	High	High		0.13	0.06	0.26	0.27	0.3	0.2	0.25	-0.05	0.05	-0.17	-0.05	0.03	-0.07	-0.02	-0.06	0.07	0.2	0.07	0.1	0.05	0.13	0.06	0.26
FALSE	High	Master Protein	Q9QYI3	Dnajc7	DnaJ homolog subfamily C member 7 OS=Mus musculus GN=Dnajc7 PE=1 SV=2	0	159.871	52.0243	25	34	25	1	494	56.4	6.49	High	High	High	High	High	High	High	High	High	High		0.08	0.03	0.01	0.09	0.14	0.03	0.09	-0.05	0.06	-0.06	-0.14	0.05	-0.06	0	-0.03	0.05	-0.02	0.06	0.11	0.06	0.08	0.03	0.01
FALSE	High	Master Protein	P39054	Dnm2	Dynamin-2 OS=Mus musculus GN=Dnm2 PE=1 SV=2	0	370.114	50.3448	48	172	25	1	870	98.1	7.43	High	High	High	High	High	High	High	High	High	High		0.06	0.04	0.46	0.47	0.41	0.44	0.89	0.48	0.45	-0.35	-0.49	-0.06	-0.03	0.42	-0.04	0.02	0.42	0.03	-0.03	0.45	0.06	0.04	0.46
FALSE	High	Master Protein	Q9Z0N1	Eif2s3x	Eukaryotic translation initiation factor 2 subunit 3, X-linked OS=Mus musculus GN=Eif2s3x PE=1 SV=2	0	174.47	56.9915	25	36	25	1	472	51	8.4	High	High	High	High	High	High	High	High	High	High		0.06	-0.1	0.17	0.05	0	-0.05	0.02	0.02	0.07	0.06	0.09	-0.05	-0.1	-0.03	0.1	0.16	0.27	0.1	0.05	0.07	0.06	-0.1	0.17
FALSE	High	Master Protein	Q05D44	Eif5b	Eukaryotic translation initiation factor 5B OS=Mus musculus GN=Eif5b PE=1 SV=2	0	145.724	22.2039	26	34	25	1	1216	137.5	5.59	High	High	High	High	High	High	High	High	High	High		0	-0.07	0.07	-0.11	-0.15	-0.17	-0.1	0.05	0.07	0.15	0.11	-0.04	-0.06	0.01	0.07	0.07	0.14	0.06	0.02	0.07	0	-0.07	0.07
FALSE	High	Master Protein	A2AUK8	Epb4.1l1	Erythrocyte protein band 4.1-like 1, isoform CRA_a OS=Mus musculus GN=Epb4.1l1 PE=4 SV=1	0	464.357	52.2491	51	142	25	1	867	96.8	5.66	High	High	High	High	High	High	High	High	High	High		0	0.06	-0.25	-0.38	-0.37	-0.38	-0.53	-0.16	-0.15	0.37	0.22	0.01	0	-0.15	-0.06	-0.06	-0.31	0	0.01	-0.15	0	0.06	-0.25
FALSE	High	Master Protein	Q9D379	Ephx1	Epoxide hydrolase 1 OS=Mus musculus GN=Ephx1 PE=1 SV=2	0	167.105	54.2857	25	50	25	1	455	52.5	8.35	High	High	High	High	High	High	High	High	High	High		0.14	0.05	0.52	0.6	0.64	0.67	1.58	0.94	0.91	-0.5	-1.12	0.04	0.07	0.98	-0.05	0.09	0.47	-0.07	-0.03	0.91	0.14	0.05	0.52
FALSE	High	Master Protein	Q921G7	Etfdh	Electron transfer flavoprotein-ubiquinone oxidoreductase, mitochondrial OS=Mus musculus GN=Etfdh PE=1 SV=1	0	194.401	44.3182	25	58	25	1	616	68	7.58	High	High	High	High	High	High	High	High	High	High		0.1	-0.03	0.22	0.49	0.53	0.5	0.6	0.07	0.1	-0.43	-0.44	0.04	0.01	0.11	0.03	0.13	0.25	-0.01	0.03	0.1	0.1	-0.03	0.22
FALSE	High	Master Protein	P06837	Gap43	Neuromodulin OS=Mus musculus GN=Gap43 PE=1 SV=1	0	292.834	83.2599	25	118	25	1	227	23.6	4.73	High	High	High	High	High	High	High	High	High	High		-0.19	-0.28	-0.48	-1.08	-1.1	-1.13	-1.28	-0.18	-0.15	0.91	0.74	-0.02	-0.05	-0.2	0.28	0.09	-0.2	0.05	0.03	-0.15	-0.19	-0.28	-0.48
FALSE	High	Master Protein	Q64516	Gk	Glycerol kinase OS=Mus musculus GN=Gk PE=2 SV=2	0	265.899	48.3005	26	71	25	1	559	61.2	5.87	High	High	High	High	High	High	High	High	High	High		0.11	0.01	0.08	0.37	0.41	0.34	0.23	-0.18	-0.11	-0.3	-0.21	0.04	-0.03	-0.14	-0.01	0.1	0.07	0.03	0.07	-0.11	0.11	0.01	0.08
FALSE	High	Master Protein	P13707	Gpd1	Glycerol-3-phosphate dehydrogenase [NAD(+)], cytoplasmic OS=Mus musculus GN=Gpd1 PE=1 SV=3	0	298.676	73.639	28	123	25	1	349	37.5	7.17	High	High	High	High	High	High	High	High	High	High		-0.05	-0.03	0.25	1.09	0.99	0.94	0.92	-0.07	-0.02	-1.04	-0.73	-0.1	-0.15	-0.17	0.03	-0.02	0.28	0.15	0.05	-0.02	-0.05	-0.03	0.25
FALSE	High	Master Protein	Q07113	Igf2r	Cation-independent mannose-6-phosphate receptor OS=Mus musculus GN=Igf2r PE=1 SV=1	0	103.981	9.66573	25	29	25	1	2483	273.6	5.71	High	High	High	High	High	High	High	High	High	High		0.04	-0.05	0.15	-0.16	-0.11	-0.16	0.02	0.13	0.18	0.15	0.07	0.05	0	0.18	0.05	0.09	0.2	0	0.05	0.18	0.04	-0.05	0.15
FALSE	High	Master Protein	Q3UMB9	Kiaa1033	WASH complex subunit 7 OS=Mus musculus GN=Kiaa1033 PE=2 SV=2	0	102.473	21.8244	25	31	25	1	1173	136.3	7.37	High	High	High	High	High	High	High	High	High	High		0.09	0.03	0.27	0.46	0.47	0.47	0.57	0.1	0.1	-0.38	-0.36	0.01	0.01	0.11	-0.03	0.06	0.24	-0.01	0	0.1	0.09	0.03	0.27
FALSE	High	Master Protein	Q61233	Lcp1	Plastin-2 OS=Mus musculus GN=Lcp1 PE=1 SV=4	0	268.378	52.3126	29	67	25	1	627	70.1	5.33	High	High	High	High	High	High	High	High	High	High		0.16	-0.02	1.05	0.9	0.98	0.94	1.57	0.59	0.63	-0.82	-0.58	0.08	0.04	0.67	0.02	0.18	1.07	-0.04	0.04	0.63	0.16	-0.02	1.05
FALSE	High	Master Protein	Q7TME0	Lppr4	Lipid phosphate phosphatase-related protein type 4 OS=Mus musculus GN=Lppr4 PE=1 SV=2	0	163.881	35.5091	25	41	25	1	766	83.2	8.84	High	High	High	High	High	High	High	High	High	High		-0.03	-0.1	-0.39	-1.62	-1.72	-1.56	-1.7	0.02	-0.14	1.69	1.25	-0.1	0.06	-0.08	0.1	0.07	-0.29	-0.06	-0.16	-0.14	-0.03	-0.1	-0.39
FALSE	High	Master Protein	Q8VHJ5	Mark1	Serine/threonine-protein kinase MARK1 OS=Mus musculus GN=Mark1 PE=1 SV=2	0	230.907	46.9182	36	63	25	1	795	88.3	9.39	High	High	High	High	High	High	High	High	High	High		-0.05	-0.05	-0.2	-0.23	-0.18	-0.19	-0.42	-0.24	-0.23	0.13	0.16	0.05	0.04	-0.19	0.05	0	-0.15	-0.04	0.01	-0.23	-0.05	-0.05	-0.2
FALSE	High	Master Protein	Q99MR8	Mccc1	Methylcrotonoyl-CoA carboxylase subunit alpha, mitochondrial OS=Mus musculus GN=Mccc1 PE=2 SV=2	0	195.704	40.1674	25	41	25	1	717	79.3	7.83	High	High	High	High	High	High	High	High	High	High		0.05	0.07	0.26	0.46	0.51	0.45	0.57	0.06	0.12	-0.46	-0.37	0.05	-0.01	0.11	-0.07	-0.02	0.19	0.01	0.06	0.12	0.05	0.07	0.26
FALSE	High	Master Protein	Q6XE40	Mpp3	MAGUK p55 subfamily member 3 OS=Mus musculus GN=Mpp3 PE=2 SV=1	0	151.679	49.2308	26	36	25	1	585	66.4	6.47	High	High	High	High	High	High	High	High	High	High		0.03	0.13	-0.07	-0.97	-0.93	-1	-1.06	-0.13	-0.06	0.96	0.93	0.04	-0.03	-0.09	-0.13	-0.1	-0.2	0.03	0.07	-0.06	0.03	0.13	-0.07
FALSE	High	Master Protein	O35685	Nudc	Nuclear migration protein nudC OS=Mus musculus GN=Nudc PE=1 SV=1	0	196.206	58.1325	26	55	25	1	332	38.3	5.26	High	High	High	High	High	High	High	High	High	High		0.14	0.08	0.06	0.16	0.28	0.05	0.11	-0.17	0.06	-0.14	-0.11	0.12	-0.11	-0.05	-0.08	0.06	-0.02	0.11	0.23	0.06	0.14	0.08	0.06
FALSE	High	Master Protein	Q8BJ71	Nup93	Nuclear pore complex protein Nup93 OS=Mus musculus GN=Nup93 PE=2 SV=1	0	111.782	32.2344	25	32	25	1	819	93.2	5.72	High	High	High	High	High	High	High	High	High	High		0.01	0.04	0.02	-0.21	-0.24	-0.27	-0.21	0.03	0.06	0.25	0.17	-0.03	-0.06	0	-0.04	-0.03	-0.02	0.06	0.03	0.06	0.01	0.04	0.02
FALSE	High	Master Protein	P50580	Pa2g4	Proliferation-associated protein 2G4 OS=Mus musculus GN=Pa2g4 PE=1 SV=3	0	190.878	69.797	26	51	25	1	394	43.7	6.86	High	High	High	High	High	High	High	High	High	High		0.07	-0.03	0.12	-0.11	-0.13	-0.2	-0.12	0.01	0.08	0.2	0.18	-0.02	-0.09	-0.01	0.03	0.1	0.15	0.09	0.07	0.08	0.07	-0.03	0.12
FALSE	High	Master Protein	P62334	Psmc6	26S protease regulatory subunit 10B OS=Mus musculus GN=Psmc6 PE=1 SV=1	0	179.653	67.8663	25	49	25	1	389	44.1	7.49	High	High	High	High	High	High	High	High	High	High		0.13	0.02	0.1	0.07	0.06	0.07	0.06	0	-0.01	0.07	-0.02	-0.01	0	-0.01	-0.02	0.11	0.08	0	-0.01	-0.01	0.13	0.02	0.1
FALSE	High	Master Protein	Q99JI4	Psmd6	26S proteasome non-ATPase regulatory subunit 6 OS=Mus musculus GN=Psmd6 PE=1 SV=1	0	157.636	50.8997	25	42	25	1	389	45.5	5.52	High	High	High	High	High	High	High	High	High	High		0.11	0.08	0.16	0	0.02	0	-0.02	-0.04	-0.02	0.09	0.12	0.02	0	-0.02	-0.08	0.03	0.08	0	0.02	-0.02	0.11	0.08	0.16
FALSE	High	Master Protein	Q6GYP7-2	Ralgapa1	Isoform 2 of Ral GTPase-activating protein subunit alpha-1 OS=Mus musculus GN=Ralgapa1	0	127.554	13.8298	26	33	25	1	2068	232.5	6.09	High	High	High	High	High	High	High	High	High	High		0.01	-0.06	-0.08	-0.33	-0.36	-0.38	-0.46	-0.1	-0.08	0.37	0.32	-0.03	-0.05	-0.13	0.06	0.07	-0.02	0.05	0.02	-0.08	0.01	-0.06	-0.08
FALSE	High	Master Protein	E9Q912	Rap1gds1	Protein Rap1gds1 OS=Mus musculus GN=Rap1gds1 PE=2 SV=1	0	321.813	43.1631	25	113	25	1	607	66	5.35	High	High	High	High	High	High	High	High	High	High		0.02	0.02	-0.16	0.01	0	0	-0.21	-0.21	-0.21	0.02	-0.01	-0.01	-0.01	-0.22	-0.02	0	-0.18	0.01	0	-0.21	0.02	0.02	-0.16
FALSE	High	Master Protein	Q8VCT3	Rnpep	Aminopeptidase B OS=Mus musculus GN=Rnpep PE=2 SV=2	0	213.82	45.8462	25	48	25	1	650	72.4	5.35	High	High	High	High	High	High	High	High	High	High		0.03	0	-0.06	-0.25	-0.35	-0.29	-0.33	0.02	-0.04	0.38	0.21	-0.1	-0.04	-0.08	0	0.03	-0.06	0.04	-0.06	-0.04	0.03	0	-0.06
FALSE	High	Master Protein	P27659	Rpl3	60S ribosomal protein L3 OS=Mus musculus GN=Rpl3 PE=2 SV=3	0	164.881	50.3722	25	59	25	1	403	46.1	10.21	High	High	High	High	High	High	High	High	High	High		0.1	-0.17	0.1	0.02	-0.08	-0.01	-0.04	0.04	-0.03	0.18	0.08	-0.1	-0.03	-0.06	0.17	0.27	0.27	0.03	-0.07	-0.03	0.1	-0.17	0.1
FALSE	High	Master Protein	D3Z6C3	Rps3a2	Uncharacterized protein OS=Mus musculus GN=Rps3a2 PE=3 SV=1	0	161.425	75	25	51	25	1	264	29.8	9.73	High	High	High	High	High	High	High	High	High	High		0.12	-0.12	0.11	-0.03	0.02	-0.05	-0.01	-0.03	0.04	0.1	0.06	0.05	-0.02	0.02	0.12	0.24	0.23	0.02	0.07	0.04	0.12	-0.12	0.11
FALSE	High	Master Protein	Q8BGH2	Samm50	Sorting and assembly machinery component 50 homolog OS=Mus musculus GN=Samm50 PE=1 SV=1	0	253.903	54.5842	25	71	25	1	469	51.8	6.8	High	High	High	High	High	High	High	High	High	High		0.08	0.03	0.09	0.06	0.1	0.04	0.03	-0.07	-0.01	-0.02	0	0.04	-0.02	-0.03	-0.03	0.05	0.06	0.02	0.06	-0.01	0.08	0.03	0.09
FALSE	High	Master Protein	G3X928	Sec23ip	SEC23-interacting protein OS=Mus musculus GN=Sec23ip PE=4 SV=1	0	125.24	25.7515	27	36	25	1	998	110.7	5.72	High	High	High	High	High	High	High	High	High	High		0.22	0.16	0.4	0.02	0.15	0.19	0.29	0.14	0.1	0.07	0.05	0.13	0.17	0.27	-0.16	0.06	0.24	-0.17	-0.04	0.1	0.22	0.16	0.4
FALSE	High	Master Protein	P17563	Selenbp1	Selenium-binding protein 1 OS=Mus musculus GN=Selenbp1 PE=1 SV=2	0	196.218	66.3136	25	50	25	1	472	52.5	6.29	High	High	High	High	High	High	High	High	High	High		-0.01	0.16	0.25	0.3	0.24	0.35	0.63	0.39	0.28	-0.25	-0.44	-0.06	0.05	0.33	-0.16	-0.17	0.09	-0.05	-0.11	0.28	-0.01	0.16	0.25
FALSE	High	Master Protein	Q8K4Z5	Sf3a1	Splicing factor 3A subunit 1 OS=Mus musculus GN=Sf3a1 PE=1 SV=1	0	126.543	29.7092	25	31	25	1	791	88.5	5.22	High	High	High	High	High	High	High	High	High	High		0.11	0.08	0.03	-0.24	-0.3	-0.34	-0.35	-0.05	-0.01	0.41	0.32	-0.06	-0.1	-0.11	-0.08	0.03	-0.05	0.1	0.04	-0.01	0.11	0.08	0.03
FALSE	High	Master Protein	G3X9J1	Slc8a1	Sodium/calcium exchanger 1 OS=Mus musculus GN=Slc8a1 PE=4 SV=1	0	201.427	29.7938	26	53	25	1	970	108	4.98	High	High	High	High	High	High	High	High	High	High		0.12	0.01	-0.15	-0.5	-0.52	-0.49	-0.71	-0.19	-0.22	0.64	0.5	-0.02	0.01	-0.21	-0.01	0.11	-0.16	-0.01	-0.03	-0.22	0.12	0.01	-0.15
FALSE	High	Master Protein	D3Z1Z1	Spg7	Paraplegin OS=Mus musculus GN=Spg7 PE=2 SV=1	0	122.849	33.5467	25	30	25	1	781	86	9.04	High	High	High	High	High	High	High	High	High	High		0	0	-0.08	0.08	0.06	0.02	-0.04	-0.1	-0.06	-0.06	-0.1	-0.02	-0.06	-0.12	0	0	-0.08	0.06	0.04	-0.06	0	0	-0.08
FALSE	High	Master Protein	Q99MR6	Srrt	Serrate RNA effector molecule homolog OS=Mus musculus GN=Srrt PE=1 SV=1	0	130.217	29.9429	25	33	25	1	875	100.4	5.97	High	High	High	High	High	High	High	High	High	High		0.03	-0.08	0.03	-0.28	-0.29	-0.41	-0.33	-0.04	0.08	0.32	0.3	-0.01	-0.13	-0.05	0.08	0.11	0.11	0.13	0.12	0.08	0.03	-0.08	0.03
FALSE	High	Master Protein	Q60770	Stxbp3	Syntaxin-binding protein 3 OS=Mus musculus GN=Stxbp3 PE=1 SV=1	0	154.228	39.0203	26	42	25	1	592	67.9	8.02	High	High	High	High	High	High	High	High	High	High		-0.01	0.08	0.5	1	0.98	1.12	1.14	0.16	0.02	-0.99	-0.7	-0.02	0.12	0.14	-0.08	-0.09	0.42	-0.12	-0.14	0.02	-0.01	0.08	0.5
FALSE	High	Master Protein	G3X956	Supt16	Protein Supt16 OS=Mus musculus GN=Supt16 PE=4 SV=1	0	113.121	25.4059	25	30	25	1	1047	119.8	5.66	High	High	High	High	High	High	High	High	High	High		0.05	0.03	0.11	-0.15	-0.22	-0.22	-0.13	0.09	0.09	0.27	0.18	-0.07	-0.07	0.02	-0.03	0.02	0.08	0.07	0	0.09	0.05	0.03	0.11
FALSE	High	Master Protein	Q93092	Taldo1	Transaldolase OS=Mus musculus GN=Taldo1 PE=1 SV=2	0	198.671	54.5994	25	83	25	1	337	37.4	7.03	High	High	High	High	High	High	High	High	High	High		-0.01	0.08	0.19	0.54	0.49	0.54	0.59	0.1	0.05	-0.5	-0.46	-0.05	0	0.05	-0.08	-0.09	0.11	0	-0.05	0.05	-0.01	0.08	0.19
FALSE	High	Master Protein	E9Q0S6	Tns1	Protein Tns1 OS=Mus musculus GN=Tns1 PE=2 SV=1	0	134.721	18.9089	28	33	25	1	1888	201.3	7.75	High	High	High	High	High	High	High	High	High	High		0.04	0.05	0.34	0.48	0.51	0.44	0.64	0.13	0.2	-0.47	-0.36	0.03	-0.04	0.16	-0.05	-0.01	0.29	0.04	0.07	0.2	0.04	0.05	0.34
FALSE	High	Master Protein	Q3TLI0	Trappc10	Trafficking protein particle complex subunit 10 OS=Mus musculus GN=Trappc10 PE=2 SV=2	0	135.037	20.8896	25	31	25	1	1259	141.5	5.96	High	High	High	High	High	High	High	High	High	High		0.05	-0.09	0.08	-0.07	-0.1	-0.06	-0.01	0.09	0.05	0.15	0.03	-0.03	0.01	0.06	0.09	0.14	0.17	-0.01	-0.04	0.05	0.05	-0.09	0.08
FALSE	High	Master Protein	Q9DB77	Uqcrc2	Cytochrome b-c1 complex subunit 2, mitochondrial OS=Mus musculus GN=Uqcrc2 PE=1 SV=1	0	440.602	52.3179	25	183	25	1	453	48.2	9.25	High	High	High	High	High	High	High	High	High	High		-0.1	-0.02	-0.16	0.04	0.08	0.05	-0.02	-0.1	-0.07	-0.18	-0.2	0.04	0.01	-0.06	0.02	-0.08	-0.14	-0.01	0.03	-0.07	-0.1	-0.02	-0.16
FALSE	High	Master Protein	Q80WQ2	Vac14	Protein VAC14 homolog OS=Mus musculus GN=Vac14 PE=1 SV=1	0	160.495	33.6317	25	41	25	1	782	88	6.13	High	High	High	High	High	High	High	High	High	High		0.07	-0.03	0.11	0.18	0.18	0.13	0.16	-0.02	0.03	-0.11	-0.11	0	-0.05	-0.02	0.03	0.1	0.14	0.05	0.05	0.03	0.07	-0.03	0.11
FALSE	High	Master Protein	Q6P1B1	Xpnpep1	Xaa-Pro aminopeptidase 1 OS=Mus musculus GN=Xpnpep1 PE=2 SV=1	0	157.299	49.9197	25	37	25	1	623	69.5	5.54	High	High	High	High	High	High	High	High	High	High		0.03	-0.06	0.05	-0.36	-0.44	-0.4	-0.42	0.02	-0.02	0.47	0.41	-0.08	-0.04	-0.06	0.06	0.09	0.11	0.04	-0.04	-0.02	0.03	-0.06	0.05
FALSE	High	Master Protein	Q9Z2Q6	2005-09-01	Septin-5 OS=Mus musculus GN=Sept5 PE=1 SV=2	0	375.207	65.0407	29	134	24	1	369	42.7	6.67	High	High	High	High	High	High	High	High	High	High		0.07	0.04	-0.11	-1.15	-1.16	-1.2	-1.28	-0.12	-0.08	1.23	1.11	-0.01	-0.05	-0.13	-0.04	0.03	-0.15	0.05	0.04	-0.08	0.07	0.04	-0.11
FALSE	High	Master Protein	Q6P542	Abcf1	ATP-binding cassette sub-family F member 1 OS=Mus musculus GN=Abcf1 PE=1 SV=1	0	140.28	30.5854	24	33	24	1	837	94.9	6.51	High	High	High	High	High	High	High	High	High	High		0.05	-0.02	0.05	0.03	0.03	-0.03	-0.01	-0.04	0.02	0.02	0	0	-0.06	-0.04	0.02	0.07	0.07	0.06	0.06	0.02	0.05	-0.02	0.05
FALSE	High	Master Protein	Q99LE6	Abcf2	ATP-binding cassette sub-family F member 2 OS=Mus musculus GN=Abcf2 PE=2 SV=1	0	132.578	37.2611	24	37	24	1	628	71.7	7.05	High	High	High	High	High	High	High	High	High	High		0.01	0.06	0.03	0.27	0.29	0.22	0.19	-0.1	-0.03	-0.28	-0.22	0.02	-0.05	-0.08	-0.06	-0.05	-0.03	0.05	0.07	-0.03	0.01	0.06	0.03
FALSE	High	Master Protein	Q8VHQ9	Acot11	Acyl-coenzyme A thioesterase 11 OS=Mus musculus GN=Acot11 PE=2 SV=1	0	159.708	39.7306	24	44	24	1	594	67.3	6.8	High	High	High	High	High	High	High	High	High	High		-0.01	-0.1	0.18	0.87	0.86	0.72	0.83	-0.03	0.11	-0.87	-0.71	-0.01	-0.15	-0.04	0.1	0.09	0.28	0.15	0.14	0.11	-0.01	-0.1	0.18
FALSE	High	Master Protein	Q99NB1	Acss1	Acetyl-coenzyme A synthetase 2-like, mitochondrial OS=Mus musculus GN=Acss1 PE=1 SV=1	0	133.337	40.3226	24	33	24	1	682	74.6	6.98	High	High	High	High	High	High	High	High	High	High		0.22	0.06	0.25	0.32	0.34	0.33	0.3	-0.04	-0.03	-0.12	-0.11	0.02	0.01	-0.02	-0.06	0.16	0.19	-0.01	0.01	-0.03	0.22	0.06	0.25
FALSE	High	Master Protein	Q9ESW4	Agk	Acylglycerol kinase, mitochondrial OS=Mus musculus GN=Agk PE=1 SV=1	0	204.837	57.7197	24	48	24	1	421	46.9	8.4	High	High	High	High	High	High	High	High	High	High		0.03	0.04	-0.12	-0.24	-0.24	-0.3	-0.42	-0.18	-0.12	0.27	0.24	0	-0.06	-0.18	-0.04	-0.01	-0.16	0.06	0.06	-0.12	0.03	0.04	-0.12
FALSE	High	Master Protein	P50247	Ahcy	Adenosylhomocysteinase OS=Mus musculus GN=Ahcy PE=1 SV=3	0	283.763	57.8704	26	84	24	1	432	47.7	6.54	High	High	High	High	High	High	High	High	High	High		0.02	0.04	0.15	0.41	0.38	0.39	0.43	0.05	0.04	-0.36	-0.34	-0.03	-0.02	0.02	-0.04	-0.02	0.11	0.02	-0.01	0.04	0.02	0.04	0.15
FALSE	High	Master Protein	E9QP54	Ahi1	Jouberin OS=Mus musculus GN=Ahi1 PE=2 SV=1	0	93.364	26.5521	24	27	24	1	1047	119.6	7.2	High	High	High	High	High	High	High	High	High	High		-0.08	-0.15	-0.08	0.81	0.78	0.71	0.61	-0.17	-0.1	-0.86	-0.75	-0.03	-0.1	-0.2	0.15	0.07	0.07	0.1	0.07	-0.1	-0.08	-0.15	-0.08
FALSE	High	Master Protein	Q9DBF1	Aldh7a1	Alpha-aminoadipic semialdehyde dehydrogenase OS=Mus musculus GN=Aldh7a1 PE=1 SV=4	0	298.519	47.1243	24	77	24	1	539	58.8	7.47	High	High	High	High	High	High	High	High	High	High		0.13	0.06	0.38	0.12	0.09	0.13	0.29	0.2	0.16	0.04	0.03	-0.03	0.01	0.17	-0.06	0.07	0.32	-0.01	-0.04	0.16	0.13	0.06	0.38
FALSE	High	Master Protein	Q9JLJ2	Aldh9a1	4-trimethylaminobutyraldehyde dehydrogenase OS=Mus musculus GN=Aldh9a1 PE=1 SV=1	0	289.13	54.6559	24	73	24	1	494	53.5	6.98	High	High	High	High	High	High	High	High	High	High		0.04	0.02	0.19	0.82	0.88	0.91	0.89	0.01	-0.02	-0.84	-0.76	0.06	0.09	0.07	-0.02	0.02	0.17	-0.09	-0.03	-0.02	0.04	0.02	0.19
FALSE	High	Master Protein	P50518	Atp6v1e1	V-type proton ATPase subunit E 1 OS=Mus musculus GN=Atp6v1e1 PE=1 SV=2	0	319.795	69.469	24	197	24	1	226	26.1	8.43	High	High	High	High	High	High	High	High	High	High		-0.08	0.03	-0.13	-0.43	-0.39	-0.41	-0.49	-0.1	-0.08	0.31	0.3	0.04	0.02	-0.06	-0.03	-0.11	-0.16	-0.02	0.02	-0.08	-0.08	0.03	-0.13
FALSE	High	Master Protein	F8WIG2	Begain	Brain-enriched guanylate kinase-associated protein OS=Mus musculus GN=Begain PE=4 SV=2	0	130.583	46.2036	24	28	24	1	619	67.3	6.25	High	High	High	High	High	High	High	High	High	High		-0.03	0	-0.26	-0.97	-0.94	-0.98	-1.05	-0.11	-0.07	0.91	0.73	0.03	-0.01	-0.08	0	-0.03	-0.26	0.01	0.04	-0.07	-0.03	0	-0.26
FALSE	High	Master Protein	Q8BGR3	Camk4	Calcium/calmodulin-dependent protein kinase IV OS=Mus musculus GN=Camk4 PE=2 SV=1	0	154.628	49.467	25	46	24	1	469	52.5	4.91	High	High	High	High	High	High	High	High	High	High		-0.01	0.07	-0.52	-1.33	-1.33	-1.3	-1.55	-0.22	-0.25	1.32	0.97	0	0.03	-0.22	-0.07	-0.08	-0.59	-0.03	-0.03	-0.25	-0.01	0.07	-0.52
FALSE	High	Master Protein	Q9CYT6	Cap2	Adenylyl cyclase-associated protein 2 OS=Mus musculus GN=Cap2 PE=1 SV=1	0	274.02	54.8319	26	81	24	1	476	52.8	6.43	High	High	High	High	High	High	High	High	High	High		0.05	0.05	-0.1	-1.35	-1.43	-1.38	-1.41	0.02	-0.03	1.48	1.25	-0.08	-0.03	-0.06	-0.05	0	-0.15	0.03	-0.05	-0.03	0.05	0.05	-0.1
FALSE	High	Master Protein	Q80TQ2-2	Cyld	Isoform 1 of Ubiquitin carboxyl-terminal hydrolase CYLD OS=Mus musculus GN=Cyld	0	138.159	26.5969	24	35	24	1	955	106.8	5.63	High	High	High	High	High	High	High	High	High	High		-0.03	-0.01	-0.17	-1.03	-1.12	-1.13	-1.14	-0.02	-0.01	1.09	0.91	-0.09	-0.1	-0.11	0.01	-0.02	-0.16	0.1	0.01	-0.01	-0.03	-0.01	-0.17
FALSE	High	Master Protein	Q6W4W7	Diap2	DIA3 OS=Mus musculus GN=Diap2 PE=2 SV=1	0	110.808	21.7786	24	31	24	1	1102	125.3	6.77	High	High	High	High	High	High	High	High	High	High		0.02	0.01	0.07	-0.89	-0.85	-0.85	-0.67	0.18	0.18	0.87	0.68	0.04	0.04	0.22	-0.01	0.01	0.06	-0.04	0	0.18	0.02	0.01	0.07
FALSE	High	Master Protein	A2AH85	Eftud2	116 kDa U5 small nuclear ribonucleoprotein component OS=Mus musculus GN=Eftud2 PE=4 SV=1	0	197.94	31.893	25	45	24	1	972	109.4	5	High	High	High	High	High	High	High	High	High	High		0.03	0.09	0.04	-0.22	-0.25	-0.33	-0.28	-0.03	0.05	0.28	0.26	-0.03	-0.11	-0.06	-0.09	-0.06	-0.05	0.11	0.08	0.05	0.03	0.09	0.04
FALSE	High	Master Protein	Q6ZWX6	Eif2s1	Eukaryotic translation initiation factor 2 subunit 1 OS=Mus musculus GN=Eif2s1 PE=1 SV=3	0	184.004	69.5238	24	45	24	1	315	36.1	5.08	High	High	High	High	High	High	High	High	High	High		0.05	-0.07	0.15	0.08	0.08	0.02	0.12	0.04	0.1	-0.03	-0.03	0	-0.06	0.04	0.07	0.12	0.22	0.06	0.06	0.1	0.05	-0.07	0.15
FALSE	High	Master Protein	P36916	Gnl1	Guanine nucleotide-binding protein-like 1 OS=Mus musculus GN=Gnl1 PE=1 SV=4	0	149.908	37.397	24	44	24	1	607	68.7	5.68	High	High	High	High	High	High	High	High	High	High		-0.21	-0.17	-0.3	-0.27	-0.22	-0.22	-0.38	-0.16	-0.16	0.01	0.02	0.05	0.05	-0.11	0.17	-0.04	-0.13	-0.05	0	-0.16	-0.21	-0.17	-0.3
FALSE	High	Master Protein	P35436	Grin2a	Glutamate receptor ionotropic, NMDA 2A OS=Mus musculus GN=Grin2a PE=1 SV=2	0	158.445	21.5847	27	37	24	1	1464	165.3	7.01	High	High	High	High	High	High	High	High	High	High		0	-0.03	-0.29	-1.26	-1.37	-1.27	-1.25	0.12	0.02	1.37	0.9	-0.11	-0.01	0.01	0.03	0.03	-0.26	0.01	-0.1	0.02	0	-0.03	-0.29
FALSE	High	Master Protein	Q8C547	Heatr5b	HEAT repeat-containing protein 5B OS=Mus musculus GN=Heatr5b PE=2 SV=3	0	124.639	13.9614	25	30	24	1	2070	224.2	7.14	High	High	High	High	High	High	High	High	High	High		0.08	-0.05	0.04	0	0.02	-0.01	-0.03	-0.05	-0.02	0.06	0.01	0.02	-0.01	-0.03	0.05	0.13	0.09	0.01	0.03	-0.02	0.08	-0.05	0.04
FALSE	High	Master Protein	Q8VDM6	Hnrnpul1	Heterogeneous nuclear ribonucleoprotein U-like protein 1 OS=Mus musculus GN=Hnrnpul1 PE=1 SV=1	0	114.426	28.7544	24	30	24	1	859	95.9	6.58	High	High	High	High	High	High	High	High	High	High		0.05	-0.08	0.08	-0.18	-0.24	-0.25	-0.18	0.06	0.07	0.29	0.2	-0.06	-0.07	0	0.08	0.13	0.16	0.07	0.01	0.07	0.05	-0.08	0.08
FALSE	High	Master Protein	P17156	Hspa2	Heat shock-related 70 kDa protein 2 OS=Mus musculus GN=Hspa2 PE=1 SV=2	0	511.716	59.0837	44	286	24	1	633	69.6	5.67	High	High	High	High	High	High	High	High	High	High		0.05	0.02	0.28	-0.55	-0.6	-0.59	-0.27	0.33	0.32	0.65	0.49	-0.05	-0.04	0.28	-0.02	0.03	0.26	0.04	-0.01	0.32	0.05	0.02	0.28
FALSE	High	Master Protein	Q3TES0	Iqsec3	IQ motif and SEC7 domain-containing protein 3 OS=Mus musculus GN=Iqsec3 PE=1 SV=1	0	174.152	30.8787	33	45	24	1	1195	129	6.19	High	High	High	High	High	High	High	High	High	High		-0.02	0	0.03	0.37	0.3	0.32	0.16	-0.14	-0.16	-0.32	-0.19	-0.07	-0.05	-0.21	0	-0.02	0.03	0.05	-0.02	-0.16	-0.02	0	0.03
FALSE	High	Master Protein	E9Q9B7	Kidins220	Protein Kidins220 OS=Mus musculus GN=Kidins220 PE=2 SV=1	0	104.865	14.0547	24	29	24	1	1793	199.1	6.67	High	High	High	High	High	High	High	High	High	High		0.01	0	0.09	-0.17	-0.14	-0.25	-0.12	0.02	0.13	0.15	0.15	0.03	-0.08	0.05	0	0.01	0.09	0.08	0.11	0.13	0.01	0	0.09
FALSE	High	Master Protein	Q9JIA1	Lgi1	Leucine-rich glioma-inactivated protein 1 OS=Mus musculus GN=Lgi1 PE=1 SV=1	0	180.623	41.8312	24	69	24	1	557	63.6	8.02	High	High	High	High	High	High	High	High	High	High		0.08	-0.05	-0.2	-0.64	-0.58	-0.57	-0.77	-0.19	-0.2	0.66	0.51	0.06	0.07	-0.13	0.05	0.13	-0.15	-0.07	-0.01	-0.2	0.08	-0.05	-0.2
FALSE	High	Master Protein	Q8BMF3	Me3	NADP-dependent malic enzyme, mitochondrial OS=Mus musculus GN=Me3 PE=1 SV=2	0	104.917	38.9073	25	48	24	1	604	67.1	7.83	High	High	High	High	High	High	High	High	High	High		-0.06	0.03	0	-0.63	-0.57	-0.57	-0.66	-0.09	-0.09	0.51	0.6	0.06	0.06	-0.03	-0.03	-0.09	-0.03	-0.06	0	-0.09	-0.06	0.03	0
FALSE	High	Master Protein	P16332	Mut	Methylmalonyl-CoA mutase, mitochondrial OS=Mus musculus GN=Mut PE=2 SV=2	0	177.739	33.6898	24	43	24	1	748	82.8	6.89	High	High	High	High	High	High	High	High	High	High		0.12	0.24	0.3	0.08	0.07	0.18	0.29	0.22	0.11	0.05	-0.05	-0.01	0.1	0.21	-0.24	-0.12	0.06	-0.1	-0.11	0.11	0.12	0.24	0.3
FALSE	High	Master Protein	E9Q3X0	Mvp	Major vault protein OS=Mus musculus GN=Mvp PE=2 SV=1	0	172.144	33.908	24	42	24	1	870	96.8	5.64	High	High	High	High	High	High	High	High	High	High		0.05	0.13	1.08	0.7	0.67	0.76	1.46	0.79	0.7	-0.62	-0.44	-0.03	0.06	0.76	-0.13	-0.08	0.95	-0.06	-0.09	0.7	0.05	0.13	1.08
FALSE	High	Master Protein	P28663	Napb	Beta-soluble NSF attachment protein OS=Mus musculus GN=Napb PE=1 SV=2	0	510.18	78.1879	27	160	24	1	298	33.5	5.47	High	High	High	High	High	High	High	High	High	High		0.04	0	-0.01	-0.34	-0.33	-0.37	-0.53	-0.2	-0.16	0.37	0.46	0.01	-0.03	-0.19	0	0.04	-0.01	0.03	0.04	-0.16	0.04	0	-0.01
FALSE	High	Master Protein	Q91WD5	Ndufs2	NADH dehydrogenase [ubiquinone] iron-sulfur protein 2, mitochondrial OS=Mus musculus GN=Ndufs2 PE=1 SV=1	0	336.544	55.0756	24	127	24	1	463	52.6	6.99	High	High	High	High	High	High	High	High	High	High		0.15	0.08	0.02	0.16	0.19	0.13	0.09	-0.1	-0.04	-0.04	-0.13	0.03	-0.03	-0.07	-0.08	0.07	-0.06	0.03	0.06	-0.04	0.15	0.08	0.02
FALSE	High	Master Protein	Q80TM9	Nisch	Nischarin OS=Mus musculus GN=Nisch PE=1 SV=2	0	126.528	15.882	24	30	24	1	1593	174.9	5.16	High	High	High	High	High	High	High	High	High	High		0.01	-0.08	0.03	-0.19	-0.25	-0.25	-0.08	0.17	0.17	0.26	0.05	-0.06	-0.06	0.11	0.08	0.09	0.11	0.06	0	0.17	0.01	-0.08	0.03
FALSE	High	Master Protein	Q91YP2	Nln	Neurolysin, mitochondrial OS=Mus musculus GN=Nln PE=2 SV=1	0	132.46	39.6307	25	37	24	1	704	80.4	6.44	High	High	High	High	High	High	High	High	High	High		0.19	0.08	0.5	-0.39	-0.31	-0.31	0.1	0.41	0.41	0.5	0.34	0.08	0.08	0.49	-0.08	0.11	0.42	-0.08	0	0.41	0.19	0.08	0.5
FALSE	High	Master Protein	Q9CZ44-3	Nsfl1c	Isoform 3 of NSFL1 cofactor p47 OS=Mus musculus GN=Nsfl1c	0	268.347	70.1613	24	60	24	1	372	40.9	5.2	High	High	High	High	High	High	High	High	High	High		0.08	0.12	-0.1	-0.15	-0.18	-0.13	-0.24	-0.06	-0.11	0.26	0.08	-0.03	0.02	-0.09	-0.12	-0.04	-0.22	-0.02	-0.05	-0.11	0.08	0.12	-0.1
FALSE	High	Master Protein	Q02819	Nucb1	Nucleobindin-1 OS=Mus musculus GN=Nucb1 PE=1 SV=2	0	182.386	50.1089	24	39	24	1	459	53.4	5.07	High	High	High	High	High	High	High	High	High	High		0.2	0.1	0.26	0.27	0.38	0.21	0.52	0.14	0.31	-0.18	-0.32	0.11	-0.06	0.25	-0.1	0.1	0.16	0.06	0.17	0.31	0.2	0.1	0.26
FALSE	High	Master Protein	Q61753	Phgdh	D-3-phosphoglycerate dehydrogenase OS=Mus musculus GN=Phgdh PE=1 SV=3	0	288.387	45.2158	24	93	24	1	533	56.5	6.54	High	High	High	High	High	High	High	High	High	High		0.03	0.06	0.27	0.52	0.46	0.56	0.48	0.02	-0.08	-0.43	-0.27	-0.06	0.04	-0.04	-0.06	-0.03	0.21	-0.04	-0.1	-0.08	0.03	0.06	0.27
FALSE	High	Master Protein	D3Z0X5	Phldb1	Pleckstrin homology-like domain family B member 1 OS=Mus musculus GN=Phldb1 PE=2 SV=1	0	122.983	17.9434	24	28	24	1	1449	158.6	9.11	High	High	High	High	High	High	High	High	High	High		-0.09	0.02	0.43	0.58	0.49	0.54	0.75	0.26	0.21	-0.58	-0.38	-0.09	-0.04	0.17	-0.02	-0.11	0.41	0.04	-0.05	0.21	-0.09	0.02	0.43
FALSE	High	Master Protein	P53810	Pitpna	Phosphatidylinositol transfer protein alpha isoform OS=Mus musculus GN=Pitpna PE=1 SV=2	0	215.976	73.4317	28	95	24	1	271	31.9	6.37	High	High	High	High	High	High	High	High	High	High		0.07	0.01	-0.12	0.1	0.05	0.06	-0.09	-0.14	-0.15	0.02	-0.09	-0.05	-0.04	-0.19	-0.01	0.06	-0.13	0.04	-0.01	-0.15	0.07	0.01	-0.12
FALSE	High	Master Protein	Q91UZ1	Plcb4	Phospholipase C beta 4 OS=Mus musculus GN=Plcb4 PE=2 SV=1	0	160.319	27.5745	30	41	24	1	1175	134.4	6.9	High	High	High	High	High	High	High	High	High	High		-0.03	0.09	-0.4	0.43	0.38	0.37	0.12	-0.26	-0.25	-0.41	-0.58	-0.05	-0.06	-0.31	-0.09	-0.12	-0.49	0.06	0.01	-0.25	-0.03	0.09	-0.4
FALSE	High	Master Protein	Q9D819	Ppa1	Inorganic pyrophosphatase OS=Mus musculus GN=Ppa1 PE=1 SV=1	0	206.349	80.2768	24	58	24	1	289	32.6	5.6	High	High	High	High	High	High	High	High	High	High		0.06	-0.02	-0.03	0.02	0.09	-0.08	-0.14	-0.23	-0.06	-0.03	0.05	0.07	-0.1	-0.16	0.02	0.08	-0.01	0.1	0.17	-0.06	0.06	-0.02	-0.03
FALSE	High	Master Protein	Q9CR16	Ppid	Peptidyl-prolyl cis-trans isomerase D OS=Mus musculus GN=Ppid PE=1 SV=3	0	218.826	63.7838	25	73	24	1	370	40.7	7.43	High	High	High	High	High	High	High	High	High	High		0.06	-0.02	-0.14	0.1	0.17	0.05	-0.02	-0.19	-0.07	-0.11	-0.18	0.07	-0.05	-0.12	0.02	0.08	-0.12	0.05	0.12	-0.07	0.06	-0.02	-0.14
FALSE	High	Master Protein	Q76MZ3	Ppp2r1a	Serine/threonine-protein phosphatase 2A 65 kDa regulatory subunit A alpha isoform OS=Mus musculus GN=Ppp2r1a PE=1 SV=3	0	411.66	52.1222	31	171	24	1	589	65.3	5.11	High	High	High	High	High	High	High	High	High	High		-0.02	-0.12	-0.17	-0.34	-0.39	-0.34	-0.47	-0.08	-0.13	0.37	0.24	-0.05	0	-0.13	0.12	0.1	-0.05	0	-0.05	-0.13	-0.02	-0.12	-0.17
FALSE	High	Master Protein	Q9WU79	Prodh	Proline dehydrogenase 1, mitochondrial OS=Mus musculus GN=Prodh PE=2 SV=2	0	169.995	45.0751	24	40	24	1	599	68	8.24	High	High	High	High	High	High	High	High	High	High		0.22	0	0.4	0.03	0.17	-0.05	0.34	0.17	0.39	0.05	0	0.14	-0.08	0.31	0	0.22	0.4	0.08	0.22	0.39	0.22	0	0.4
FALSE	High	Master Protein	Q7TSC1	Prrc2a	Protein PRRC2A OS=Mus musculus GN=Prrc2a PE=1 SV=1	0	130.122	14.8749	27	34	24	1	2158	229.1	9.39	High	High	High	High	High	High	High	High	High	High		-0.01	0.06	-0.11	-0.29	-0.35	-0.34	-0.47	-0.12	-0.13	0.34	0.3	-0.06	-0.05	-0.18	-0.06	-0.07	-0.17	0.05	-0.01	-0.13	-0.01	0.06	-0.11
FALSE	High	Master Protein	P54775	Psmc4	26S protease regulatory subunit 6B OS=Mus musculus GN=Psmc4 PE=1 SV=2	0	178.871	49.2823	25	49	24	1	418	47.4	5.21	High	High	High	High	High	High	High	High	High	High		-0.02	-0.03	0.03	-0.15	-0.09	-0.23	-0.2	-0.11	0.03	0.07	0.17	0.06	-0.08	-0.05	0.03	0.01	0.06	0.08	0.14	0.03	-0.02	-0.03	0.03
FALSE	High	Master Protein	Q8R361	Rab11fip5	Rab11 family-interacting protein 5 OS=Mus musculus GN=Rab11fip5 PE=1 SV=2	0	177.346	52.7132	24	34	24	1	645	69.5	9.07	High	High	High	High	High	High	High	High	High	High		-0.04	0.08	-0.13	0.38	0.32	0.33	0.12	-0.2	-0.21	-0.36	-0.31	-0.06	-0.05	-0.26	-0.08	-0.12	-0.21	0.05	-0.01	-0.21	-0.04	0.08	-0.13
FALSE	High	Master Protein	Q9CZC8	Scrn1	Secernin-1 OS=Mus musculus GN=Scrn1 PE=1 SV=1	0	224.832	63.0435	24	73	24	1	414	46.3	4.79	High	High	High	High	High	High	High	High	High	High		0.03	0.12	-0.2	-0.3	-0.23	-0.31	-0.3	-0.07	0.01	0.26	0.04	0.07	-0.01	0	-0.12	-0.09	-0.32	0.01	0.08	0.01	0.03	0.12	-0.2
FALSE	High	Master Protein	A7TU71	Shroom2	Protein Shroom2 OS=Mus musculus GN=Shroom2 PE=2 SV=1	0	164.097	18.6954	24	41	24	1	1487	165.2	6.7	High	High	High	High	High	High	High	High	High	High		0.13	0.05	-0.19	-0.05	-0.08	-0.13	-0.34	-0.26	-0.21	0.21	0.09	-0.03	-0.08	-0.29	-0.05	0.08	-0.24	0.08	0.05	-0.21	0.13	0.05	-0.19
FALSE	High	Master Protein	Q6P5D8	Smchd1	Structural maintenance of chromosomes flexible hinge domain-containing protein 1 OS=Mus musculus GN=Smchd1 PE=1 SV=2	0	94.327	13.702	24	25	24	1	2007	225.5	7.24	High	High	High	High	High	High	High	High	High	High		0.01	0.01	0.09	-0.1	-0.16	-0.19	-0.13	0.03	0.06	0.17	0.16	-0.06	-0.09	-0.03	-0.01	0	0.08	0.09	0.03	0.06	0.01	0.01	0.09
FALSE	High	Master Protein	Q80U23-2	Snph	Isoform 2 of Syntaphilin OS=Mus musculus GN=Snph	0	232.772	58.5227	26	51	24	1	528	57	6.02	High	High	High	High	High	High	High	High	High	High		0.01	0.05	-0.03	0.61	0.6	0.58	0.3	-0.3	-0.28	-0.59	-0.39	-0.01	-0.03	-0.31	-0.05	-0.04	-0.08	0.03	0.02	-0.28	0.01	0.05	-0.03
FALSE	High	Master Protein	Q8R1X6	Spg20	Spartin OS=Mus musculus GN=Spg20 PE=2 SV=1	0	133.44	39.1952	24	35	24	1	671	72.6	5.86	High	High	High	High	High	High	High	High	High	High		-0.15	0.06	0.17	1.27	1.19	1.3	1.08	-0.11	-0.22	-1.34	-0.97	-0.08	0.03	-0.19	-0.06	-0.21	0.11	-0.03	-0.11	-0.22	-0.15	0.06	0.17
FALSE	High	Master Protein	Q8BMA6	Srp68	Signal recognition particle subunit SRP68 OS=Mus musculus GN=Srp68 PE=2 SV=2	0	128.131	41.12	24	32	24	1	625	70.5	8.57	High	High	High	High	High	High	High	High	High	High		0.08	-0.02	0.07	-0.13	-0.12	-0.15	-0.11	0.01	0.04	0.2	0.12	0.01	-0.02	0.02	0.02	0.1	0.09	0.02	0.03	0.04	0.08	-0.02	0.07
FALSE	High	Master Protein	Q8CH72	Trim32	E3 ubiquitin-protein ligase TRIM32 OS=Mus musculus GN=Trim32 PE=1 SV=2	0	126.752	41.9847	24	32	24	1	655	72	6.9	High	High	High	High	High	High	High	High	High	High		0.02	-0.08	0.06	-0.19	-0.2	-0.27	-0.27	-0.07	0	0.22	0.27	-0.01	-0.08	-0.08	0.08	0.1	0.14	0.08	0.07	0	0.02	-0.08	0.06
FALSE	High	Master Protein	O70481	Ubr1	E3 ubiquitin-protein ligase UBR1 OS=Mus musculus GN=Ubr1 PE=1 SV=2	0	128.894	15.5378	24	29	24	1	1757	200.1	6.05	High	High	High	High	High	High	High	High	High	High		-0.04	-0.06	0.07	0.29	0.21	0.25	0.22	0.01	-0.03	-0.25	-0.21	-0.08	-0.04	-0.07	0.06	0.02	0.13	0.04	-0.04	-0.03	-0.04	-0.06	0.07
FALSE	High	Master Protein	Q91ZJ5	Ugp2	UTP--glucose-1-phosphate uridylyltransferase OS=Mus musculus GN=Ugp2 PE=2 SV=3	0	221.692	45.8661	24	66	24	1	508	56.9	7.61	High	High	High	High	High	High	High	High	High	High		0.14	0.07	0.52	0.36	0.4	0.38	0.62	0.22	0.24	-0.26	-0.16	0.04	0.02	0.26	-0.07	0.07	0.45	-0.02	0.02	0.24	0.14	0.07	0.52
FALSE	High	Master Protein	A2RSJ4	Uhrf1bp1l	UHRF1-binding protein 1-like OS=Mus musculus GN=Uhrf1bp1l PE=2 SV=2	0	101.428	17.5017	25	27	24	1	1457	161.8	6.61	High	High	High	High	High	High	High	High	High	High		-0.11	-0.02	-0.02	-0.64	-0.71	-0.64	-0.79	-0.08	-0.15	0.6	0.71	-0.07	0	-0.15	0.02	-0.09	0	0	-0.07	-0.15	-0.11	-0.02	-0.02
FALSE	High	Master Protein	A2AT37	Upf2	Protein Upf2 OS=Mus musculus GN=Upf2 PE=2 SV=1	0	110.276	18.3609	26	31	24	1	1269	147.5	5.64	High	High	High	High	High	High	High	High	High	High		-0.13	-0.02	-0.16	-0.22	-0.24	-0.21	-0.27	-0.03	-0.06	0.11	0.05	-0.02	0.01	-0.05	0.02	-0.11	-0.14	-0.01	-0.03	-0.06	-0.13	-0.02	-0.16
FALSE	High	Master Protein	Q60932-2	Vdac1	Isoform Mt-VDAC1 of Voltage-dependent anion-selective channel protein 1 OS=Mus musculus GN=Vdac1	0	620.2	89.3993	25	491	24	1	283	30.7	8.54	High	High	High	High	High	High	High	High	High	High		-0.19	-0.09	-0.18	-0.34	-0.33	-0.39	-0.46	-0.13	-0.07	0.14	0.22	0.01	-0.05	-0.12	0.09	-0.1	-0.09	0.05	0.06	-0.07	-0.19	-0.09	-0.18
FALSE	High	Master Protein	Q0VGU4	Vgf	MCG18019 OS=Mus musculus GN=Vgf PE=2 SV=1	0	152.259	41.0049	24	37	24	1	617	68.2	4.7	High	High	High	High	High	High	High	High	High	High		-0.2	-0.01	0.66	-0.19	-0.23	-0.27	-0.03	0.2	0.24	0.03	0.63	-0.04	-0.08	0.16	0.01	-0.19	0.67	0.08	0.04	0.24	-0.2	-0.01	0.66
FALSE	High	Master Protein	E9QML5	Zfml	Protein Zfml OS=Mus musculus GN=Zfml PE=2 SV=1	0	90.093	13.4476	24	26	24	1	1926	214.3	6.76	High	High	High	High	High	High	High	High	High	High		-0.04	-0.01	-0.13	-0.38	-0.47	-0.44	-0.6	-0.13	-0.16	0.43	0.41	-0.09	-0.06	-0.22	0.01	-0.03	-0.12	0.06	-0.03	-0.16	-0.04	-0.01	-0.13
FALSE	High	Master Protein	L7N202	L7N202	Uncharacterized protein OS=Mus musculus PE=4 SV=1	0	210.675	54.5113	23	60	23	1	266	29.9	10.56	High	High	High	High	High	High	High	High	High	High		0.06	-0.09	0.13	-0.06	-0.11	-0.1	-0.14	-0.03	-0.04	0.17	0.21	-0.05	-0.04	-0.08	0.09	0.15	0.22	0.04	-0.01	-0.04	0.06	-0.09	0.13
FALSE	High	Master Protein	Q8BWT1	Acaa2	3-ketoacyl-CoA thiolase, mitochondrial OS=Mus musculus GN=Acaa2 PE=1 SV=3	0	255.982	71.2846	23	60	23	1	397	41.8	8.09	High	High	High	High	High	High	High	High	High	High		0.1	0.06	0.04	0.34	0.41	0.39	0.35	-0.06	-0.04	-0.31	-0.37	0.07	0.05	0.01	-0.06	0.04	-0.02	-0.05	0.02	-0.04	0.1	0.06	0.04
FALSE	High	Master Protein	P57780	Actn4	Alpha-actinin-4 OS=Mus musculus GN=Actn4 PE=1 SV=1	0	752.699	65.1316	61	201	23	1	912	104.9	5.41	High	High	High	High	High	High	High	High	High	High		-0.17	0.1	-0.16	-0.92	-0.93	-0.97	-0.57	0.36	0.4	0.76	0.35	-0.01	-0.05	0.35	-0.1	-0.27	-0.26	0.05	0.04	0.4	-0.17	0.1	-0.16
FALSE	High	Master Protein	Q9R1V7	Adam23	Disintegrin and metalloproteinase domain-containing protein 23 OS=Mus musculus GN=Adam23 PE=1 SV=1	0	200.131	27.9855	23	57	23	1	829	91.5	7.68	High	High	High	High	High	High	High	High	High	High		0.01	-0.07	-0.06	0.8	0.74	1.01	0.71	-0.03	-0.3	-0.73	-0.83	-0.06	0.21	-0.09	0.07	0.08	0.01	-0.21	-0.27	-0.3	0.01	-0.07	-0.06
FALSE	High	Master Protein	P55264	Adk	Adenosine kinase OS=Mus musculus GN=Adk PE=1 SV=2	0	155.216	52.9086	23	58	23	1	361	40.1	6.21	High	High	High	High	High	High	High	High	High	High		0.34	0.05	0.73	0.37	0.46	0.34	0.59	0.13	0.25	-0.12	0.08	0.09	-0.03	0.22	-0.05	0.29	0.68	0.03	0.12	0.25	0.34	0.05	0.73
FALSE	High	Master Protein	E9QQ10	Akap9	A-kinase anchor protein 9 OS=Mus musculus GN=Akap9 PE=2 SV=1	0	78.251	6.35089	23	24	23	1	3779	433.9	5.03	High	High	High	High	High	High	High	High	High	High		-0.22	-0.02	-0.11	-0.22	-0.37	-0.32	-0.3	0.07	0.02	0.15	0.13	-0.15	-0.1	-0.08	0.02	-0.2	-0.09	0.1	-0.05	0.02	-0.22	-0.02	-0.11
FALSE	High	Master Protein	P62814	Atp6v1b2	V-type proton ATPase subunit B, brain isoform OS=Mus musculus GN=Atp6v1b2 PE=1 SV=1	0	574.106	79.8434	33	278	23	1	511	56.5	5.81	High	High	High	High	High	High	High	High	High	High		-0.12	-0.03	-0.08	-0.38	-0.34	-0.38	-0.37	-0.03	0.01	0.22	0.23	0.04	0	0.01	0.03	-0.09	-0.05	0	0.04	0.01	-0.12	-0.03	-0.08
FALSE	High	Master Protein	Q5SVJ0	Camk2b	Calcium/calmodulin-dependent protein kinase II, beta, isoform CRA_b OS=Mus musculus GN=Camk2b PE=4 SV=1	0	550.693	58.7087	38	279	23	1	666	72.9	7.27	High	High	High	High	High	High	High	High	High	High		-0.08	-0.03	-0.13	-1.02	-1.05	-1.06	-1.28	-0.23	-0.22	0.97	1.09	-0.03	-0.04	-0.26	0.03	-0.05	-0.1	0.04	0.01	-0.22	-0.08	-0.03	-0.13
FALSE	High	Master Protein	P48758	Cbr1	Carbonyl reductase [NADPH] 1 OS=Mus musculus GN=Cbr1 PE=1 SV=3	0	305.882	83.7545	24	87	23	1	277	30.6	8.31	High	High	High	High	High	High	High	High	High	High		0.16	0.02	0.15	0.24	0.28	0.3	0.21	-0.07	-0.09	-0.12	-0.12	0.04	0.06	-0.03	-0.02	0.14	0.13	-0.06	-0.02	-0.09	0.16	0.02	0.15
FALSE	High	Master Protein	Q8BRN9	Cc2d1b	Coiled-coil and C2 domain-containing protein 1B OS=Mus musculus GN=Cc2d1b PE=1 SV=1	0	111.215	32.3113	23	29	23	1	848	93	5.41	High	High	High	High	High	High	High	High	High	High		0.11	0.05	0.3	0.87	0.85	0.82	0.84	-0.01	0.02	-0.74	-0.6	-0.02	-0.05	-0.03	-0.05	0.06	0.25	0.05	0.03	0.02	0.11	0.05	0.3
FALSE	High	Master Protein	Q61081	Cdc37	Hsp90 co-chaperone Cdc37 OS=Mus musculus GN=Cdc37 PE=2 SV=1	0	165.749	41.6887	23	44	23	1	379	44.6	5.34	High	High	High	High	High	High	High	High	High	High		-0.03	0	-0.19	0.06	0.05	0.01	-0.14	-0.19	-0.15	-0.08	-0.11	-0.01	-0.05	-0.2	0	-0.03	-0.19	0.05	0.04	-0.15	-0.03	0	-0.19
FALSE	High	Master Protein	O89053	Coro1a	Coronin-1A OS=Mus musculus GN=Coro1a PE=1 SV=5	0	174.826	46.6377	24	71	23	1	461	51	6.48	High	High	High	High	High	High	High	High	High	High		0.12	0.02	-0.29	-1.2	-1.19	-1.09	-1.18	0.01	-0.09	1.31	0.83	0.01	0.11	0.02	-0.02	0.1	-0.31	-0.11	-0.1	-0.09	0.12	0.02	-0.29
FALSE	High	Master Protein	F6ZGR6	D430041D05Rik	Protein D430041D05Rik (Fragment) OS=Mus musculus GN=D430041D05Rik PE=4 SV=1	0	122.247	16.3886	23	32	23	1	1678	181	9.38	High	High	High	High	High	High	High	High	High	High		0.09	0.08	-0.17	-1.37	-1.36	-1.32	-1.28	0.08	0.04	1.45	1.05	0.01	0.05	0.09	-0.08	0.01	-0.25	-0.05	-0.04	0.04	0.09	0.08	-0.17
FALSE	High	Master Protein	D3Z0M9	Ddx23	MCG18410, isoform CRA_a OS=Mus musculus GN=Ddx23 PE=3 SV=1	0	105.219	25.8852	23	30	23	1	819	95.4	9.58	High	High	High	High	High	High	High	High	High	High		0.03	-0.02	0.04	-0.18	-0.27	-0.27	-0.19	0.08	0.08	0.3	0.17	-0.09	-0.09	-0.01	0.02	0.05	0.06	0.09	0	0.08	0.03	-0.02	0.04
FALSE	High	Master Protein	Q9D8N0	Eef1g	Elongation factor 1-gamma OS=Mus musculus GN=Eef1g PE=1 SV=3	0	207.3	43.7071	23	76	23	1	437	50	6.74	High	High	High	High	High	High	High	High	High	High		0.05	0.02	-0.02	0.03	0.04	-0.02	-0.12	-0.16	-0.1	0.01	0.04	0.01	-0.05	-0.15	-0.02	0.03	-0.04	0.05	0.06	-0.1	0.05	0.02	-0.02
FALSE	High	Master Protein	E9QLZ9	Enah	Protein enabled homolog OS=Mus musculus GN=Enah PE=2 SV=1	0	116.007	22.8856	24	34	23	1	804	86	7.72	High	High	High	High	High	High	High	High	High	High		0	-0.07	0.03	0.25	0.22	0.25	0.23	0.01	-0.02	-0.22	-0.26	-0.03	0	-0.02	0.07	0.07	0.1	0	-0.03	-0.02	0	-0.07	0.03
FALSE	High	Master Protein	P17183	Eno2	Gamma-enolase OS=Mus musculus GN=Eno2 PE=1 SV=2	0	828.018	83.4101	29	454	23	1	434	47.3	5.11	High	High	High	High	High	High	High	High	High	High		-0.07	0.02	-0.21	0.03	0.12	0.08	0.04	-0.08	-0.04	-0.19	-0.31	0.09	0.05	0.01	-0.02	-0.09	-0.23	-0.05	0.04	-0.04	-0.07	0.02	-0.21
FALSE	High	Master Protein	Q03137	Epha4	Ephrin type-A receptor 4 OS=Mus musculus GN=Epha4 PE=1 SV=2	0	202.255	32.9615	28	46	23	1	986	109.7	6.51	High	High	High	High	High	High	High	High	High	High		0.02	-0.14	-0.26	-1.84	-1.91	-1.82	-1.78	0.13	0.04	1.93	1.46	-0.07	0.02	0.06	0.14	0.16	-0.12	-0.02	-0.09	0.04	0.02	-0.14	-0.26
FALSE	High	Master Protein	P27601	Gna13	Guanine nucleotide-binding protein subunit alpha-13 OS=Mus musculus GN=Gna13 PE=1 SV=1	0	157.079	64.9867	25	65	23	1	377	44	8.21	High	High	High	High	High	High	High	High	High	High		0.02	0.03	0.41	0.4	0.53	0.39	0.58	0.05	0.19	-0.51	-0.23	0.13	-0.01	0.18	-0.03	-0.01	0.38	0.01	0.14	0.19	0.02	0.03	0.41
FALSE	High	Master Protein	F8VQK3	Gucy1a2	Protein Gucy1a2 OS=Mus musculus GN=Gucy1a2 PE=2 SV=1	0	182.397	35.4795	23	38	23	1	730	81.8	6.87	High	High	High	High	High	High	High	High	High	High		0.03	-0.04	-0.21	-0.35	-0.37	-0.4	-0.49	-0.12	-0.09	0.4	0.22	-0.02	-0.05	-0.14	0.04	0.07	-0.17	0.05	0.03	-0.09	0.03	-0.04	-0.21
FALSE	High	Master Protein	P20060	Hexb	Beta-hexosaminidase subunit beta OS=Mus musculus GN=Hexb PE=2 SV=2	0	144.794	38.806	23	48	23	1	536	61.1	8.12	High	High	High	High	High	High	High	High	High	High		0.6	0.01	1.15	-0.57	-0.29	-0.51	1.25	1.54	1.76	0.89	-0.16	0.28	0.06	1.82	-0.01	0.59	1.14	-0.06	0.22	1.76	0.6	0.01	1.15
FALSE	High	Master Protein	O88569	Hnrnpa2b1	Heterogeneous nuclear ribonucleoproteins A2/B1 OS=Mus musculus GN=Hnrnpa2b1 PE=1 SV=2	0	373.779	73.9377	28	173	23	1	353	37.4	8.95	High	High	High	High	High	High	High	High	High	High		-0.04	0	-0.04	-0.43	-0.51	-0.52	-0.54	-0.03	-0.02	0.47	0.44	-0.08	-0.09	-0.11	0	-0.04	-0.04	0.09	0.01	-0.02	-0.04	0	-0.04
FALSE	High	Master Protein	Q921F4	Hnrpll	Heterogeneous nuclear ribonucleoprotein L-like OS=Mus musculus GN=Hnrpll PE=1 SV=3	0	152.188	42.8088	23	34	23	1	591	64.1	5.85	High	High	High	High	High	High	High	High	High	High		0.04	-0.07	0.02	-0.33	-0.42	-0.31	-0.3	0.12	0.01	0.46	0.26	-0.09	0.02	0.03	0.07	0.11	0.09	-0.02	-0.11	0.01	0.04	-0.07	0.02
FALSE	High	Master Protein	Q9Z2Y3	Homer1	Homer protein homolog 1 OS=Mus musculus GN=Homer1 PE=1 SV=2	0	226.542	68.306	24	70	23	1	366	41.4	5.53	High	High	High	High	High	High	High	High	High	High		0.09	0.11	-0.29	-1.8	-1.84	-1.79	-1.75	0.09	0.04	1.93	1.4	-0.04	0.01	0.05	-0.11	-0.02	-0.4	-0.01	-0.05	0.04	0.09	0.11	-0.29
FALSE	High	Master Protein	Q60625	Icam5	Intercellular adhesion molecule 5 OS=Mus musculus GN=Icam5 PE=1 SV=2	0	187.93	28.5714	23	60	23	1	917	96.9	6.32	High	High	High	High	High	High	High	High	High	High		-0.05	-0.13	-0.04	-1.84	-1.89	-1.81	-1.67	0.22	0.14	1.84	1.57	-0.05	0.03	0.17	0.13	0.08	0.09	-0.03	-0.08	0.14	-0.05	-0.13	-0.04
FALSE	High	Master Protein	Q02257	Jup	Junction plakoglobin OS=Mus musculus GN=Jup PE=1 SV=3	0	209.985	45.1007	28	49	23	1	745	81.7	6.14	High	High	High	High	High	High	High	High	High	High		-0.09	0	0.14	0.6	0.36	0.51	0.58	0.22	0.07	-0.45	-0.5	-0.24	-0.09	-0.02	0	-0.09	0.14	0.09	-0.15	0.07	-0.09	0	0.14
FALSE	High	Master Protein	Q99MN1	Kars	Lysine--tRNA ligase OS=Mus musculus GN=Kars PE=1 SV=1	0	175.439	38.1513	23	47	23	1	595	67.8	5.94	High	High	High	High	High	High	High	High	High	High		0.05	0.02	0.08	0.13	0.11	0.08	0.08	-0.03	0	-0.06	-0.06	-0.02	-0.05	-0.05	-0.02	0.03	0.06	0.05	0.03	0	0.05	0.02	0.08
FALSE	High	Master Protein	Q68FD9	Kiaa1549	UPF0606 protein KIAA1549 OS=Mus musculus GN=Kiaa1549 PE=1 SV=3	0	123.89	11.7526	23	32	23	1	1940	209.1	6.1	High	High	High	High	High	High	High	High	High	High		0.01	0.06	-0.24	-1.42	-1.44	-1.42	-1.49	-0.05	-0.07	1.45	1.19	-0.02	0	-0.07	-0.06	-0.05	-0.3	0	-0.02	-0.07	0.01	0.06	-0.24
FALSE	High	Master Protein	P55302	Lrpap1	Alpha-2-macroglobulin receptor-associated protein OS=Mus musculus GN=Lrpap1 PE=1 SV=1	0	107.612	58.8889	23	30	23	1	360	42.2	7.87	High	High	High	High	High	High	High	High	High	High		0.11	-0.01	0.18	-0.24	-0.19	-0.3	-0.06	0.13	0.24	0.3	0.18	0.05	-0.06	0.18	0.01	0.12	0.19	0.06	0.11	0.24	0.11	-0.01	0.18
FALSE	High	Master Protein	G5E8T6	Magi3	Membrane associated guanylate kinase, WW and PDZ domain containing 3, isoform CRA_a OS=Mus musculus GN=Magi3 PE=4 SV=1	0	125.346	19.7832	24	31	23	1	1476	161.5	8.05	High	High	High	High	High	High	High	High	High	High		-0.01	0.08	-0.11	0.06	0.06	0.02	-0.03	-0.09	-0.05	-0.07	-0.14	0	-0.04	-0.09	-0.08	-0.09	-0.19	0.04	0.04	-0.05	-0.01	0.08	-0.11
FALSE	High	Master Protein	P14152	Mdh1	Malate dehydrogenase, cytoplasmic OS=Mus musculus GN=Mdh1 PE=1 SV=3	0	296.645	52.6946	23	281	23	1	334	36.5	6.58	High	High	High	High	High	High	High	High	High	High		-0.33	-0.19	-0.52	-0.04	0	0.02	-0.14	-0.14	-0.16	-0.33	-0.44	0.04	0.06	-0.1	0.19	-0.14	-0.33	-0.06	-0.02	-0.16	-0.33	-0.19	-0.52
FALSE	High	Master Protein	Q80WJ7	Mtdh	Protein LYRIC OS=Mus musculus GN=Mtdh PE=1 SV=1	0	168.032	44.5596	23	38	23	1	579	63.8	9.33	High	High	High	High	High	High	High	High	High	High		0.03	0.06	0.15	-0.18	-0.13	-0.24	-0.04	0.09	0.2	0.16	0.13	0.05	-0.06	0.14	-0.06	-0.03	0.09	0.06	0.11	0.2	0.03	0.06	0.15
FALSE	High	Master Protein	Q8BWZ3	Naa25	N-alpha-acetyltransferase 25, NatB auxiliary subunit OS=Mus musculus GN=Naa25 PE=1 SV=1	0	91.688	23.251	23	28	23	1	972	111.6	6.52	High	High	High	High	High	High	High	High	High	High		0.02	0.01	0.05	0.2	0.09	0.09	-0.01	-0.1	-0.1	-0.07	0	-0.11	-0.11	-0.21	-0.01	0.01	0.04	0.11	0	-0.1	0.02	0.01	0.05
FALSE	High	Master Protein	Q9CWZ7	Napg	Gamma-soluble NSF attachment protein OS=Mus musculus GN=Napg PE=1 SV=1	0	294.221	68.5897	23	113	23	1	312	34.7	5.41	High	High	High	High	High	High	High	High	High	High		0.03	0.1	-0.18	-0.35	-0.34	-0.36	-0.6	-0.26	-0.24	0.37	0.36	0.01	-0.01	-0.25	-0.1	-0.07	-0.28	0.01	0.02	-0.24	0.03	0.1	-0.18
FALSE	High	Master Protein	E9QK62	Ngef	Ephexin-1 OS=Mus musculus GN=Ngef PE=2 SV=1	0	139.08	27.6056	23	42	23	1	710	82.2	5.99	High	High	High	High	High	High	High	High	High	High		0.06	0	-0.55	-1.43	-1.5	-1.38	-1.51	-0.01	-0.13	1.56	0.9	-0.07	0.05	-0.08	0	0.06	-0.55	-0.05	-0.12	-0.13	0.06	0	-0.55
FALSE	High	Master Protein	A2A9Q2	Nrd1	Nardilysin OS=Mus musculus GN=Nrd1 PE=2 SV=1	0	143.37	20.9927	23	33	23	1	1229	140.5	4.88	High	High	High	High	High	High	High	High	High	High		0.03	0.01	0.19	-0.14	-0.2	-0.26	-0.14	0.06	0.12	0.23	0.27	-0.06	-0.12	0	-0.01	0.02	0.18	0.12	0.06	0.12	0.03	0.01	0.19
FALSE	High	Master Protein	B9EJ86	Osbpl8	Oxysterol-binding protein OS=Mus musculus GN=Osbpl8 PE=2 SV=1	0	159.95	32.2835	24	34	23	1	889	101.2	6.96	High	High	High	High	High	High	High	High	High	High		-0.01	0	-0.11	-0.69	-0.75	-0.8	-0.77	-0.02	0.03	0.74	0.6	-0.06	-0.11	-0.08	0	-0.01	-0.11	0.11	0.05	0.03	-0.01	0	-0.11
FALSE	High	Master Protein	Q80YV4-2	Pank4	Isoform 2 of Pantothenate kinase 4 OS=Mus musculus GN=Pank4	0	150.022	29.6248	23	33	23	1	773	86.3	6.39	High	High	High	High	High	High	High	High	High	High		0	-0.01	-0.11	0.25	0.25	0.22	0.17	-0.08	-0.05	-0.25	-0.34	0	-0.03	-0.08	0.01	0.01	-0.1	0.03	0.03	-0.05	0	-0.01	-0.11
FALSE	High	Master Protein	Q7TSH2	Phkb	Phosphorylase b kinase regulatory subunit beta OS=Mus musculus GN=Phkb PE=1 SV=1	0	98.743	22.5806	23	26	23	1	1085	123.8	6.83	High	High	High	High	High	High	High	High	High	High		0.19	-0.03	0.3	0.32	0.29	0.2	0.22	-0.07	0.02	-0.1	0.02	-0.03	-0.12	-0.1	0.03	0.22	0.33	0.12	0.09	0.02	0.19	-0.03	0.3
FALSE	High	Master Protein	F8WHW6	Pip5k1c	Phosphatidylinositol 4-phosphate 5-kinase type-1 gamma OS=Mus musculus GN=Pip5k1c PE=2 SV=1	0	266.453	42.6492	27	56	23	1	687	75.5	6.14	High	High	High	High	High	High	High	High	High	High		-0.02	0	-0.11	-1.08	-1.13	-1.16	-1.28	-0.15	-0.12	1.11	1.11	-0.05	-0.08	-0.2	0	-0.02	-0.11	0.08	0.03	-0.12	-0.02	0	-0.11
FALSE	High	Master Protein	O88492	Plin4	Perilipin-4 OS=Mus musculus GN=Plin4 PE=1 SV=2	0	149.477	49.5367	23	34	23	1	1403	139.3	8.59	High	High	High	High	High	High	High	High	High	High		0.3	0.18	1.84	0.63	1.05	0.72	2.2	1.15	1.48	-0.75	-0.42	0.42	0.09	1.57	-0.18	0.12	1.66	-0.09	0.33	1.48	0.3	0.18	1.84
FALSE	High	Master Protein	Q8K1N1	Pnpla8	Calcium-independent phospholipase A2-gamma OS=Mus musculus GN=Pnpla8 PE=2 SV=1	0	95.281	30.9278	23	29	23	1	776	87.3	9.23	High	High	High	High	High	High	High	High	High	High		-0.03	0.03	0.02	-0.12	-0.15	-0.14	-0.11	0.04	0.03	0.12	0.07	-0.03	-0.02	0.01	-0.03	-0.06	-0.01	0.02	-0.01	0.03	-0.03	0.03	0.02
FALSE	High	Master Protein	P08775	Polr2a	DNA-directed RNA polymerase II subunit RPB1 OS=Mus musculus GN=Polr2a PE=1 SV=3	0	85.382	13.198	23	23	23	1	1970	217	7.37	High	High	High	High	High	High	High	High	High	High		0.05	0.07	0.13	-0.16	-0.23	-0.22	-0.19	0.04	0.03	0.28	0.26	-0.07	-0.06	-0.03	-0.07	-0.02	0.06	0.06	-0.01	0.03	0.05	0.07	0.13
FALSE	High	Master Protein	J3QPG5	Psap	Sulfated glycoprotein 1 OS=Mus musculus GN=Psap PE=4 SV=1	0	211.249	44.5242	23	74	23	1	557	61.3	5.29	High	High	High	High	High	High	High	High	High	High		1.02	-0.26	1.86	0.14	0.94	0.19	1.67	0.73	1.48	0.08	0.13	0.8	0.05	1.53	0.26	1.28	2.12	-0.05	0.75	1.48	1.02	-0.26	1.86
FALSE	High	Master Protein	Q5U3K5	Rabl6	Rab-like protein 6 OS=Mus musculus GN=Rabl6 PE=1 SV=2	0	126.209	33.7931	23	30	23	1	725	79.8	5.53	High	High	High	High	High	High	High	High	High	High		-0.01	0.02	-0.16	-0.18	-0.23	-0.23	-0.48	-0.25	-0.25	0.22	0.26	-0.05	-0.05	-0.3	-0.02	-0.03	-0.18	0.05	0	-0.25	-0.01	0.02	-0.16
FALSE	High	Master Protein	Q921Q7	Rin1	Ras and Rab interactor 1 OS=Mus musculus GN=Rin1 PE=1 SV=1	0	105.149	30.6684	24	38	23	1	763	83	8.72	High	High	High	High	High	High	High	High	High	High		-0.09	-0.05	0.02	-1.36	-1.43	-1.39	-1.25	0.18	0.14	1.34	1.21	-0.07	-0.03	0.11	0.05	-0.04	0.07	0.03	-0.04	0.14	-0.09	-0.05	0.02
FALSE	High	Master Protein	Q7TPD3	Robo2	Roundabout homolog 2 OS=Mus musculus GN=Robo2 PE=2 SV=2	0	144.668	20.5442	24	33	23	1	1470	161.1	6.33	High	High	High	High	High	High	High	High	High	High		-0.04	-0.05	-0.07	-0.68	-0.69	-0.76	-0.69	0	0.07	0.65	0.56	-0.01	-0.08	-0.01	0.05	0.01	-0.02	0.08	0.07	0.07	-0.04	-0.05	-0.07
FALSE	High	Master Protein	P47911	Rpl6	60S ribosomal protein L6 OS=Mus musculus GN=Rpl6 PE=1 SV=3	0	105.913	49.6622	23	60	23	1	296	33.5	10.7	High	High	High	High	High	High	High	High	High	High		0.11	-0.05	0.03	-0.15	-0.21	-0.15	-0.25	-0.04	-0.1	0.32	0.22	-0.06	0	-0.1	0.05	0.16	0.08	0	-0.06	-0.1	0.11	-0.05	0.03
FALSE	High	Master Protein	A2ACM0	Rptor	Regulatory-associated protein of mTOR OS=Mus musculus GN=Rptor PE=4 SV=1	0	127.021	18.9513	23	32	23	1	1335	149.4	6.87	High	High	High	High	High	High	High	High	High	High		0.1	0.04	0.04	-0.22	-0.21	-0.22	-0.14	0.07	0.08	0.31	0.12	0.01	0	0.08	-0.04	0.06	0	0	0.01	0.08	0.1	0.04	0.04
FALSE	High	Master Protein	Q9WTM5	Ruvbl2	RuvB-like 2 OS=Mus musculus GN=Ruvbl2 PE=2 SV=3	0	147.902	52.2678	23	32	23	1	463	51.1	5.64	High	High	High	High	High	High	High	High	High	High		0.09	0.11	0.09	0.18	0.18	0.14	0.16	-0.02	0.02	-0.09	-0.13	0	-0.04	-0.02	-0.11	-0.02	-0.02	0.04	0.04	0.02	0.09	0.11	0.09
FALSE	High	Master Protein	Q9EP69	Sacm1l	Phosphatidylinositide phosphatase SAC1 OS=Mus musculus GN=Sacm1l PE=2 SV=1	0	168.966	40.8859	23	53	23	1	587	66.9	7.3	High	High	High	High	High	High	High	High	High	High		0.04	0.04	0.09	0.68	0.72	0.65	0.62	-0.1	-0.03	-0.68	-0.59	0.04	-0.03	-0.06	-0.04	0	0.05	0.03	0.07	-0.03	0.04	0.04	0.09
FALSE	High	Master Protein	Q9CY58	Serbp1	Plasminogen activator inhibitor 1 RNA-binding protein OS=Mus musculus GN=Serbp1 PE=1 SV=2	0	143.726	52.3342	23	37	23	1	407	44.7	8.54	High	High	High	High	High	High	High	High	High	High		0.1	0.09	0.04	-0.41	-0.43	-0.51	-0.43	0	0.08	0.53	0.41	-0.02	-0.1	-0.02	-0.09	0.01	-0.05	0.1	0.08	0.08	0.1	0.09	0.04
FALSE	High	Master Protein	Q8VDQ8	Sirt2	NAD-dependent protein deacetylase sirtuin-2 OS=Mus musculus GN=Sirt2 PE=1 SV=2	0	327.782	57.3265	23	140	23	1	389	43.2	5.35	High	High	High	High	High	High	High	High	High	High		-0.16	0.05	0.04	1.34	1.28	1.43	1.29	0.01	-0.14	-1.44	-1.31	-0.06	0.09	-0.05	-0.05	-0.21	-0.01	-0.09	-0.15	-0.14	-0.16	0.05	0.04
FALSE	High	Master Protein	A2ASZ8-5	Slc25a25	Isoform 5 of Calcium-binding mitochondrial carrier protein SCaMC-2 OS=Mus musculus GN=Slc25a25	0	189.881	57.0858	26	57	23	1	501	56	8.87	High	High	High	High	High	High	High	High	High	High		-0.07	-0.05	-0.14	1.25	1.27	1.12	0.96	-0.31	-0.16	-1.34	-1.16	0.02	-0.13	-0.29	0.05	-0.02	-0.09	0.13	0.15	-0.16	-0.07	-0.05	-0.14
FALSE	High	Master Protein	Q8R570	Snap47	Synaptosomal-associated protein 47 OS=Mus musculus GN=Snap47 PE=1 SV=1	0	197.493	48.9104	23	42	23	1	413	46.5	5.76	High	High	High	High	High	High	High	High	High	High		0.15	0.1	-0.02	0.06	0.07	0.03	-0.15	-0.22	-0.18	0.08	0.07	0.01	-0.03	-0.21	-0.1	0.05	-0.12	0.03	0.04	-0.18	0.15	0.1	-0.02
FALSE	High	Master Protein	Q3UHD6	Snx27	Sorting nexin-27 OS=Mus musculus GN=Snx27 PE=1 SV=2	0	224.35	49.5362	23	49	23	1	539	61	6.4	High	High	High	High	High	High	High	High	High	High		0.09	0.03	0.13	0	0.04	0.01	0.03	-0.01	0.02	0.05	0.04	0.04	0.01	0.03	-0.03	0.06	0.1	-0.01	0.03	0.02	0.09	0.03	0.13
FALSE	High	Master Protein	Q9D8U8	Snx5	Sorting nexin-5 OS=Mus musculus GN=Snx5 PE=1 SV=1	0	157.846	52.4752	24	48	23	1	404	46.8	6.62	High	High	High	High	High	High	High	High	High	High		0.15	-0.01	0.24	0.1	0.13	0	0.33	0.2	0.33	0.02	-0.15	0.03	-0.1	0.23	0.01	0.16	0.25	0.1	0.13	0.33	0.15	-0.01	0.24
FALSE	High	Master Protein	Q3UHU5	Soga2	Protein SOGA2 OS=Mus musculus GN=Soga2 PE=1 SV=1	0	115.981	13.9846	28	34	23	1	1945	213.7	6.14	High	High	High	High	High	High	High	High	High	High		-0.03	0.12	-0.21	-0.46	-0.55	-0.49	-0.62	-0.07	-0.13	0.52	0.35	-0.09	-0.03	-0.16	-0.12	-0.15	-0.33	0.03	-0.06	-0.13	-0.03	0.12	-0.21
FALSE	High	Master Protein	P08032	Spta1	Spectrin alpha chain, erythrocytic 1 OS=Mus musculus GN=Spta1 PE=2 SV=3	0	108.814	11.8012	24	28	23	1	2415	279.7	5.03	High	High	High	High	High	High	High	High	High	High		-0.18	-0.1	-0.09	-0.19	-0.2	-0.16	-0.05	0.15	0.11	0.02	-0.1	-0.01	0.03	0.14	0.1	-0.08	0.01	-0.03	-0.04	0.11	-0.18	-0.1	-0.09
FALSE	High	Master Protein	Q8CH09	Sugp2	SURP and G-patch domain-containing protein 2 OS=Mus musculus GN=Sugp2 PE=2 SV=2	0	108.817	22.0244	23	26	23	1	1067	118	8.31	High	High	High	High	High	High	High	High	High	High		-0.01	-0.08	-0.19	-0.36	-0.44	-0.49	-0.57	-0.13	-0.08	0.43	0.32	-0.08	-0.13	-0.21	0.08	0.07	-0.11	0.13	0.05	-0.08	-0.01	-0.08	-0.19
FALSE	High	Master Protein	Q8JZP2	Syn3	Synapsin-3 OS=Mus musculus GN=Syn3 PE=1 SV=2	0	177.729	51.1226	26	51	23	1	579	63.3	9.38	High	High	High	High	High	High	High	High	High	High		-0.03	0.06	-0.15	0.11	0.05	0.09	-0.17	-0.22	-0.26	-0.08	-0.04	-0.06	-0.02	-0.28	-0.06	-0.09	-0.21	0.02	-0.04	-0.26	-0.03	0.06	-0.15
FALSE	High	Master Protein	E9PWD2	Thsd7a	Thrombospondin type-1 domain-containing protein 7A OS=Mus musculus GN=Thsd7a PE=2 SV=1	0	136.138	17.6185	23	32	23	1	1646	183.5	7.2	High	High	High	High	High	High	High	High	High	High		-0.05	-0.13	-0.34	-0.17	-0.3	-0.23	-0.37	-0.07	-0.14	0.25	-0.03	-0.13	-0.06	-0.2	0.13	0.08	-0.21	0.06	-0.07	-0.14	-0.05	-0.13	-0.34
FALSE	High	Master Protein	Q04750	Top1	DNA topoisomerase 1 OS=Mus musculus GN=Top1 PE=1 SV=2	0	111.958	29.7262	23	35	23	1	767	90.8	9.33	High	High	High	High	High	High	High	High	High	High		-0.14	-0.07	-0.23	-0.42	-0.49	-0.53	-0.58	-0.09	-0.05	0.35	0.29	-0.07	-0.11	-0.16	0.07	-0.07	-0.16	0.11	0.04	-0.05	-0.14	-0.07	-0.23
FALSE	High	Master Protein	B2RXC1	Trappc11	Trafficking protein particle complex subunit 11 OS=Mus musculus GN=Trappc11 PE=2 SV=1	0	104.541	21.0062	23	32	23	1	1133	128.3	7.58	High	High	High	High	High	High	High	High	High	High		-0.05	-0.08	-0.08	0.05	-0.03	0.01	-0.09	-0.06	-0.1	-0.02	-0.05	-0.08	-0.04	-0.14	0.08	0.03	0	0.04	-0.04	-0.1	-0.05	-0.08	-0.08
FALSE	High	Master Protein	E9Q512	Trip11	Protein Trip11 OS=Mus musculus GN=Trip11 PE=2 SV=1	0	95.914	12.4494	24	28	23	1	1976	226.3	5.26	High	High	High	High	High	High	High	High	High	High		0.12	0.09	0.36	0.1	0.08	0.01	0.22	0.14	0.21	0.04	0.08	-0.02	-0.09	0.12	-0.09	0.03	0.27	0.09	0.07	0.21	0.12	0.09	0.36
FALSE	High	Master Protein	A2AU91	Trp53bp1	Protein Trp53bp1 OS=Mus musculus GN=Trp53bp1 PE=2 SV=1	0	152.705	18.131	23	28	23	1	1969	212.6	4.63	High	High	High	High	High	High	High	High	High	High		-0.08	-0.04	-0.15	-0.13	-0.22	-0.23	-0.35	-0.13	-0.12	0.14	0.14	-0.09	-0.1	-0.22	0.04	-0.04	-0.11	0.1	0.01	-0.12	-0.08	-0.04	-0.15
FALSE	High	Master Protein	Q9EP53-2	Tsc1	Isoform 2 of Hamartin OS=Mus musculus GN=Tsc1	0	112.661	21.7241	23	27	23	1	1160	128.6	6.37	High	High	High	High	High	High	High	High	High	High		0.09	0.06	0.06	-0.02	-0.02	-0.01	-0.02	0	-0.01	0.11	0.02	0	0.01	0	-0.06	0.03	0	-0.01	-0.01	-0.01	0.09	0.06	0.06
FALSE	High	Master Protein	P56695	Wfs1	Wolframin OS=Mus musculus GN=Wfs1 PE=1 SV=1	0	141.495	25.2809	23	39	23	1	890	100.5	7.97	High	High	High	High	High	High	High	High	High	High		0	-0.17	0.73	-0.83	-0.84	-0.87	-0.4	0.44	0.47	0.84	1.07	-0.01	-0.04	0.43	0.17	0.17	0.9	0.04	0.03	0.47	0	-0.17	0.73
FALSE	High	Master Protein	Q924C1	Xpo5	Exportin-5 OS=Mus musculus GN=Xpo5 PE=2 SV=1	0	128.396	21.7608	23	35	23	1	1204	136.9	5.82	High	High	High	High	High	High	High	High	High	High		0.05	-0.1	-0.02	-0.14	-0.18	-0.23	-0.19	-0.01	0.04	0.23	0.11	-0.04	-0.09	-0.05	0.1	0.15	0.08	0.09	0.05	0.04	0.05	-0.1	-0.02
FALSE	High	Master Protein	Q9R0X4	Acot9	Acyl-coenzyme A thioesterase 9, mitochondrial OS=Mus musculus GN=Acot9 PE=1 SV=1	0	155.333	47.3804	22	42	22	1	439	50.5	8.59	High	High	High	High	High	High	High	High	High	High		-0.02	0.03	-0.1	0.07	0.08	0.08	0.02	-0.06	-0.06	-0.1	-0.18	0.01	0.01	-0.05	-0.03	-0.05	-0.13	-0.01	0	-0.06	-0.02	0.03	-0.1
FALSE	High	Master Protein	Q99JY9	Actr3	Actin-related protein 3 OS=Mus musculus GN=Actr3 PE=1 SV=3	0	329.041	62.201	26	119	22	1	418	47.3	5.88	High	High	High	High	High	High	High	High	High	High		0.09	-0.08	0.02	-0.51	-0.48	-0.51	-0.47	0.01	0.04	0.57	0.43	0.03	0	0.04	0.08	0.17	0.1	0	0.03	0.04	0.09	-0.08	0.02
FALSE	High	Master Protein	Q8BK64	Ahsa1	Activator of 90 kDa heat shock protein ATPase homolog 1 OS=Mus musculus GN=Ahsa1 PE=2 SV=2	0	178.672	65.3846	22	51	22	1	338	38.1	5.53	High	High	High	High	High	High	High	High	High	High		0.02	0.01	-0.13	0.57	0.57	0.55	0.34	-0.23	-0.21	-0.55	-0.53	0	-0.02	-0.23	-0.01	0.01	-0.14	0.02	0.02	-0.21	0.02	0.01	-0.13
FALSE	High	Master Protein	Q9R0Q6	Arpc1a	Actin-related protein 2/3 complex subunit 1A OS=Mus musculus GN=Arpc1a PE=1 SV=1	0	178.256	63.5135	23	51	22	1	370	41.6	8.18	High	High	High	High	High	High	High	High	High	High		0.01	-0.07	-0.12	-0.86	-0.81	-0.84	-0.96	-0.15	-0.12	0.82	0.78	0.05	0.02	-0.1	0.07	0.08	-0.05	-0.02	0.03	-0.12	0.01	-0.07	-0.12
FALSE	High	Master Protein	Q9D906	Atg7	Ubiquitin-like modifier-activating enzyme ATG7 OS=Mus musculus GN=Atg7 PE=1 SV=1	0	123.003	38.3954	22	28	22	1	698	77.5	6.4	High	High	High	High	High	High	High	High	High	High		-0.02	-0.05	0.01	0.13	0.08	0.15	0.08	0	-0.07	-0.1	-0.13	-0.05	0.02	-0.05	0.05	0.03	0.06	-0.02	-0.07	-0.07	-0.02	-0.05	0.01
FALSE	High	Master Protein	B1AR74	Bcas3	Breast carcinoma-amplified sequence 3 homolog OS=Mus musculus GN=Bcas3 PE=4 SV=1	0	130.347	29.7985	22	27	22	1	943	102.7	7.49	High	High	High	High	High	High	High	High	High	High		-0.08	0	-0.14	-0.2	-0.24	-0.19	-0.38	-0.14	-0.19	0.16	0.18	-0.04	0.01	-0.18	0	-0.08	-0.14	-0.01	-0.05	-0.19	-0.08	0	-0.14
FALSE	High	Master Protein	Q5RJI5	Brsk1	Serine/threonine-protein kinase BRSK1 OS=Mus musculus GN=Brsk1 PE=1 SV=1	0	141.612	38.4319	28	49	22	1	778	85.1	9.32	High	High	High	High	High	High	High	High	High	High		0.03	0.09	-0.18	-0.04	-0.02	-0.02	-0.3	-0.28	-0.28	0.05	0.06	0.02	0.02	-0.26	-0.09	-0.06	-0.27	-0.02	0	-0.28	0.03	0.09	-0.18
FALSE	High	Master Protein	P11798	Camk2a	Calcium/calmodulin-dependent protein kinase type II subunit alpha OS=Mus musculus GN=Camk2a PE=1 SV=2	0	424.052	56.2762	32	300	22	1	478	54.1	7.08	High	High	High	High	High	High	High	High	High	High		-0.28	-0.19	-0.57	-2.3	-2.32	-2.22	-2.22	0.1	0	2.04	1.59	-0.02	0.08	0.08	0.19	-0.09	-0.38	-0.08	-0.1	0	-0.28	-0.19	-0.57
FALSE	High	Master Protein	Q9D1A2	Cndp2	Cytosolic non-specific dipeptidase OS=Mus musculus GN=Cndp2 PE=1 SV=1	0	253.471	47.3684	22	61	22	1	475	52.7	5.66	High	High	High	High	High	High	High	High	High	High		0.08	0.05	0.3	0.27	0.33	0.31	0.52	0.19	0.21	-0.25	-0.28	0.06	0.04	0.25	-0.05	0.03	0.25	-0.04	0.02	0.21	0.08	0.05	0.3
FALSE	High	Master Protein	Q8BH44	Coro2b	Coronin-2B OS=Mus musculus GN=Coro2b PE=2 SV=2	0	140.182	47.0833	22	51	22	1	480	54.9	8.27	High	High	High	High	High	High	High	High	High	High		0.06	0	0.03	-0.56	-0.58	-0.55	-0.58	0	-0.03	0.64	0.55	-0.02	0.01	-0.02	0	0.06	0.03	-0.01	-0.03	-0.03	0.06	0	0.03
FALSE	High	Master Protein	Q00493	Cpe	Carboxypeptidase E OS=Mus musculus GN=Cpe PE=1 SV=2	0	184.493	49.3697	22	57	22	1	476	53.2	5.19	High	High	High	High	High	High	High	High	High	High		0.14	-0.14	0.49	-0.27	-0.27	-0.33	-0.29	-0.02	0.04	0.41	0.72	0	-0.06	-0.02	0.14	0.28	0.63	0.06	0.06	0.04	0.14	-0.14	0.49
FALSE	High	Master Protein	P52825	Cpt2	Carnitine O-palmitoyltransferase 2, mitochondrial OS=Mus musculus GN=Cpt2 PE=1 SV=2	0	110.812	34.0426	22	30	22	1	658	73.9	8.37	High	High	High	High	High	High	High	High	High	High		0.21	0.1	0.54	1.05	1.21	1.11	1.37	0.16	0.26	-1	-0.89	0.16	0.06	0.32	-0.1	0.11	0.44	-0.06	0.1	0.26	0.21	0.1	0.54
FALSE	High	Master Protein	P26231	Ctnna1	Catenin alpha-1 OS=Mus musculus GN=Ctnna1 PE=1 SV=1	0	292.673	46.9095	36	69	22	1	906	100	6.23	High	High	High	High	High	High	High	High	High	High		0.15	0.03	0.82	-0.52	-0.48	-0.66	0.04	0.52	0.7	0.63	0.72	0.04	-0.14	0.56	-0.03	0.12	0.79	0.14	0.18	0.7	0.15	0.03	0.82
FALSE	High	Master Protein	Q9WVK8	Cyp46a1	Cholesterol 24-hydroxylase OS=Mus musculus GN=Cyp46a1 PE=2 SV=1	0	161.1	51.8	22	36	22	1	500	56.8	8.82	High	High	High	High	High	High	High	High	High	High		0.11	-0.02	0.11	-1.27	-1.32	-1.29	-1.32	0	-0.03	1.43	1.37	-0.05	-0.02	-0.05	0.02	0.13	0.13	0.02	-0.03	-0.03	0.11	-0.02	0.11
FALSE	High	Master Protein	D3YXJ0	Dgkh	Protein Dgkh OS=Mus musculus GN=Dgkh PE=4 SV=1	0	137.051	26.2111	25	29	22	1	1156	127.3	6.33	High	High	High	High	High	High	High	High	High	High		-0.13	-0.11	-0.11	-1.33	-1.42	-1.41	-1.46	-0.04	-0.05	1.29	1.29	-0.09	-0.08	-0.13	0.11	-0.02	0	0.08	-0.01	-0.05	-0.13	-0.11	-0.11
FALSE	High	Master Protein	Q6PGC1	Dhx29	ATP-dependent RNA helicase Dhx29 OS=Mus musculus GN=Dhx29 PE=2 SV=1	0	102.831	17.1429	23	27	22	1	1365	153.9	7.94	High	High	High	High	High	High	High	High	High	High		-0.04	-0.02	0.03	0.11	0.05	0.12	0.06	0.01	-0.06	-0.09	-0.09	-0.06	0.01	-0.05	0.02	-0.02	0.05	-0.01	-0.07	-0.06	-0.04	-0.02	0.03
FALSE	High	Master Protein	Q8QZY1	Eif3l	Eukaryotic translation initiation factor 3 subunit L OS=Mus musculus GN=Eif3l PE=1 SV=1	0	151.082	40.6028	22	36	22	1	564	66.6	6.44	High	High	High	High	High	High	High	High	High	High		0.17	0.06	0.2	-0.01	-0.04	-0.13	-0.02	0.02	0.11	0.21	0.16	-0.03	-0.12	-0.01	-0.06	0.11	0.14	0.12	0.09	0.11	0.17	0.06	0.2
FALSE	High	Master Protein	Q8BPU7	Elmo1	Engulfment and cell motility protein 1 OS=Mus musculus GN=Elmo1 PE=1 SV=2	0	123.864	34.5254	27	37	22	1	727	83.9	6.28	High	High	High	High	High	High	High	High	High	High		0	0.07	0.4	0.83	0.84	0.87	0.97	0.13	0.1	-0.84	-0.63	0.01	0.04	0.14	-0.07	-0.07	0.33	-0.04	-0.03	0.1	0	0.07	0.4
FALSE	High	Master Protein	E9PV24	Fga	Protein Fga OS=Mus musculus GN=Fga PE=2 SV=1	0	108.54	29.6578	22	31	22	1	789	87.4	6.11	High	High	High	High	High	High	High	High	High	High		0.25	0.34	0.48	0.26	0.45	0.61	0.74	0.29	0.13	-0.2	-0.32	0.19	0.35	0.48	-0.34	-0.09	0.14	-0.35	-0.16	0.13	0.25	0.34	0.48
FALSE	High	Master Protein	Q80T41	Gabbr2	Gamma-aminobutyric acid type B receptor subunit 2 OS=Mus musculus GN=Gabbr2 PE=2 SV=2	0	144.423	24.8936	22	34	22	1	940	105.6	8.72	High	High	High	High	High	High	High	High	High	High		0.04	-0.03	-0.28	-1.12	-1.19	-1.17	-1.5	-0.31	-0.33	1.23	1.16	-0.07	-0.05	-0.38	0.03	0.07	-0.25	0.05	-0.02	-0.33	0.04	-0.03	-0.28
FALSE	High	Master Protein	P68040	Gnb2l1	Guanine nucleotide-binding protein subunit beta-2-like 1 OS=Mus musculus GN=Gnb2l1 PE=1 SV=3	0	258.097	83.2808	22	62	22	1	317	35.1	7.69	High	High	High	High	High	High	High	High	High	High		0.05	-0.04	0.07	-0.09	-0.1	-0.16	-0.1	0	0.06	0.15	0.11	-0.01	-0.07	-0.01	0.04	0.09	0.11	0.07	0.06	0.06	0.05	-0.04	0.07
FALSE	High	Master Protein	G3UXW9	Gps1	COP9 signalosome complex subunit 1 OS=Mus musculus GN=Gps1 PE=4 SV=1	0	165.285	41.4449	22	43	22	1	526	58.8	6.74	High	High	High	High	High	High	High	High	High	High		0.12	-0.17	-0.03	0.31	0.3	0.36	0.24	-0.06	-0.12	-0.18	-0.33	-0.01	0.05	-0.07	0.17	0.29	0.14	-0.05	-0.06	-0.12	0.12	-0.17	-0.03
FALSE	High	Master Protein	Q9QUP5	Hapln1	Hyaluronan and proteoglycan link protein 1 OS=Mus musculus GN=Hapln1 PE=2 SV=1	0	225.935	60.3933	23	78	22	1	356	40.5	7.8	High	High	High	High	High	High	High	High	High	High		0.1	0.22	0.6	0.36	0.34	0.65	0.63	0.29	-0.02	-0.24	-0.09	-0.02	0.29	0.27	-0.22	-0.12	0.38	-0.29	-0.31	-0.02	0.1	0.22	0.6
FALSE	High	Master Protein	Q9ESM3	Hapln2	Hyaluronan and proteoglycan link protein 2 OS=Mus musculus GN=Hapln2 PE=1 SV=1	0	187.942	58.651	22	53	22	1	341	37.9	9.09	High	High	High	High	High	High	High	High	High	High		-0.3	0.35	0.57	1.44	1.32	2.32	2.29	0.97	-0.03	-1.62	-1.78	-0.12	0.88	0.85	-0.35	-0.65	0.22	-0.88	-1	-0.03	-0.3	0.35	0.57
FALSE	High	Master Protein	Q8VHM5	Hnrnpr	Heterogeneous nuclear ribonucleoprotein R OS=Mus musculus GN=Hnrnpr PE=2 SV=1	0	200.764	42.4051	30	61	22	1	632	70.8	8.13	High	High	High	High	High	High	High	High	High	High		0.02	0.06	-0.12	-0.33	-0.35	-0.37	-0.54	-0.19	-0.17	0.37	0.36	-0.02	-0.04	-0.21	-0.06	-0.04	-0.18	0.04	0.02	-0.17	0.02	0.06	-0.12
FALSE	High	Master Protein	Q91VA7	Idh3b	Isocitrate dehydrogenase 3 (NAD+) beta OS=Mus musculus GN=Idh3b PE=2 SV=1	0	380.432	53.9062	23	191	22	1	384	42.2	8.6	High	High	High	High	High	High	High	High	High	High		0.04	0.04	-0.02	0.07	0.12	0.01	-0.06	-0.18	-0.07	-0.08	-0.02	0.05	-0.06	-0.13	-0.04	0	-0.06	0.06	0.11	-0.07	0.04	0.04	-0.02
FALSE	High	Master Protein	Q9Z329	Itpr2	Inositol 1,4,5-trisphosphate receptor type 2 OS=Mus musculus GN=Itpr2 PE=1 SV=4	0	144.686	13.5135	39	50	22	1	2701	307.3	6.44	High	High	High	High	High	High	High	High	High	High		0.16	0.05	0.53	0.09	0.14	0.08	0.71	0.57	0.63	0.02	-0.24	0.05	-0.01	0.62	-0.05	0.11	0.48	0.01	0.06	0.63	0.16	0.05	0.53
FALSE	High	Master Protein	Q5DTX6	Jcad	Junctional protein associated with coronary artery disease OS=Mus musculus GN=Jcad PE=1 SV=2	0	111.703	22.1212	22	22	22	1	1320	144.7	6.52	High	High	High	High	High	High	High	High	High	High		0.01	0.15	-0.03	-0.81	-0.83	-0.86	-0.71	0.12	0.15	0.84	0.62	-0.02	-0.05	0.1	-0.15	-0.14	-0.18	0.05	0.03	0.15	0.01	0.15	-0.03
FALSE	High	Master Protein	Q6P5U7	Kiaa1239	Leucine-rich repeat and WD repeat-containing protein KIAA1239 OS=Mus musculus GN=Kiaa1239 PE=2 SV=2	0	100.316	13.2032	22	30	22	1	1742	197.3	6.15	High	High	High	High	High	High	High	High	High	High		0.03	-0.18	-0.15	-1.32	-1.4	-1.46	-1.25	0.15	0.21	1.43	1.04	-0.08	-0.14	0.07	0.18	0.21	0.03	0.14	0.06	0.21	0.03	-0.18	-0.15
FALSE	High	Master Protein	P06151	Ldha	L-lactate dehydrogenase A chain OS=Mus musculus GN=Ldha PE=1 SV=3	0	263.842	49.0964	24	141	22	1	332	36.5	7.74	High	High	High	High	High	High	High	High	High	High		-0.06	-0.16	-0.15	-1.25	-1.25	-1.31	-1.02	0.23	0.29	1.19	0.81	0	-0.06	0.23	0.16	0.1	0.01	0.06	0.06	0.29	-0.06	-0.16	-0.15
FALSE	High	Master Protein	Q64133	Maoa	Amine oxidase [flavin-containing] A OS=Mus musculus GN=Maoa PE=1 SV=3	0	195.932	49.8099	25	74	22	1	526	59.6	7.81	High	High	High	High	High	High	High	High	High	High		0.23	0.02	0.21	0.77	0.86	0.77	0.84	-0.02	0.07	-0.63	-0.69	0.09	0	0.07	-0.02	0.21	0.19	0	0.09	0.07	0.23	0.02	0.21
FALSE	High	Master Protein	P06801	Me1	NADP-dependent malic enzyme OS=Mus musculus GN=Me1 PE=1 SV=2	0	232.742	43.5315	22	56	22	1	572	63.9	7.44	High	High	High	High	High	High	High	High	High	High		0.22	0.03	0.38	0.69	0.76	0.67	0.95	0.19	0.28	-0.54	-0.63	0.07	-0.02	0.26	-0.03	0.19	0.35	0.02	0.09	0.28	0.22	0.03	0.38
FALSE	High	Master Protein	Q99KE1	Me2	NAD-dependent malic enzyme, mitochondrial OS=Mus musculus GN=Me2 PE=2 SV=1	0	179.96	45.5008	23	36	22	1	589	65.8	7.61	High	High	High	High	High	High	High	High	High	High		-0.08	0.1	0.05	0.43	0.4	0.35	0.27	-0.13	-0.08	-0.48	-0.28	-0.03	-0.08	-0.16	-0.1	-0.18	-0.05	0.08	0.05	-0.08	-0.08	0.1	0.05
FALSE	High	Master Protein	I7HJQ9	Mtmr1	Myotubularin-related protein 1 OS=Mus musculus GN=Mtmr1 PE=4 SV=1	0	116.852	36.3636	23	35	22	1	671	75.5	6.8	High	High	High	High	High	High	High	High	High	High		0.11	0.1	0.01	-0.71	-0.82	-0.72	-0.81	0.01	-0.09	0.93	0.76	-0.11	-0.01	-0.1	-0.1	0.01	-0.09	0.01	-0.1	-0.09	0.11	0.1	0.01
FALSE	High	Master Protein	E9Q634	Myo1e	Unconventional myosin-Ie OS=Mus musculus GN=Myo1e PE=1 SV=1	0	121.72	25.0226	26	36	22	1	1107	126.7	9.07	High	High	High	High	High	High	High	High	High	High		-0.05	0.08	0.36	1.28	1.17	1.24	1.12	-0.05	-0.12	-1.22	-0.82	-0.11	-0.04	-0.16	-0.08	-0.13	0.28	0.04	-0.07	-0.12	-0.05	0.08	0.36
FALSE	High	Master Protein	Q5SWP3	Nacad	NAC-alpha domain-containing protein 1 OS=Mus musculus GN=Nacad PE=1 SV=1	0	130.673	20.1463	22	26	22	1	1504	156.7	4.56	High	High	High	High	High	High	High	High	High	High		-0.12	-0.02	0	0.88	0.77	0.75	0.61	-0.16	-0.14	-0.89	-0.67	-0.11	-0.13	-0.27	0.02	-0.1	0.02	0.13	0.02	-0.14	-0.12	-0.02	0
FALSE	High	Master Protein	Q6DFV7	Ncoa7	Nuclear receptor coactivator 7 OS=Mus musculus GN=Ncoa7 PE=2 SV=2	0	99.095	22.5875	22	26	22	1	943	106.3	5.43	High	High	High	High	High	High	High	High	High	High		-0.05	0.02	-0.16	-0.03	-0.09	-0.02	-0.26	-0.17	-0.24	0.04	0.04	-0.06	0.01	-0.23	-0.02	-0.07	-0.18	-0.01	-0.07	-0.24	-0.05	0.02	-0.16
FALSE	High	Master Protein	Q8CFI0	Nedd4l	E3 ubiquitin-protein ligase NEDD4-like OS=Mus musculus GN=Nedd4l PE=1 SV=2	0	152.781	31.6733	27	46	22	1	1004	115.3	6.15	High	High	High	High	High	High	High	High	High	High		0.03	0.07	0.05	-0.54	-0.6	-0.65	-0.6	0	0.05	0.63	0.59	-0.06	-0.11	-0.06	-0.07	-0.04	-0.02	0.11	0.05	0.05	0.03	0.07	0.05
FALSE	High	Master Protein	Q9D6Z1	Nop56	Nucleolar protein 56 OS=Mus musculus GN=Nop56 PE=1 SV=2	0	148.521	41.3793	22	34	22	1	580	64.4	9.14	High	High	High	High	High	High	High	High	High	High		-0.03	-0.23	-0.01	0.23	0.12	0.12	0.09	-0.03	-0.03	-0.15	-0.16	-0.11	-0.11	-0.14	0.23	0.2	0.22	0.11	0	-0.03	-0.03	-0.23	-0.01
FALSE	High	Master Protein	P60670	Nploc4	Nuclear protein localization protein 4 homolog OS=Mus musculus GN=Nploc4 PE=1 SV=3	0	123.095	43.0921	22	34	22	1	608	68	6.46	High	High	High	High	High	High	High	High	High	High		0.13	-0.01	0.23	0.14	0.13	0.04	0.17	0.04	0.13	0	0	-0.01	-0.1	0.03	0.01	0.14	0.24	0.1	0.09	0.13	0.13	-0.01	0.23
FALSE	High	Master Protein	P29758	Oat	Ornithine aminotransferase, mitochondrial OS=Mus musculus GN=Oat PE=1 SV=1	0	170.047	52.8474	22	49	22	1	439	48.3	6.62	High	High	High	High	High	High	High	High	High	High		0.34	0.04	0.64	0.21	0.3	0.15	0.56	0.26	0.41	0.04	0.02	0.09	-0.06	0.35	-0.04	0.3	0.6	0.06	0.15	0.41	0.34	0.04	0.64
FALSE	High	Master Protein	Q91XL9	Osbpl1a	Oxysterol-binding protein-related protein 1 OS=Mus musculus GN=Osbpl1a PE=1 SV=2	0	189.175	21.4737	23	47	22	1	950	107.7	6.44	High	High	High	High	High	High	High	High	High	High		0.16	-0.09	-0.13	-0.09	-0.08	-0.08	-0.1	-0.02	-0.02	0.24	-0.09	0.01	0.01	-0.01	0.09	0.25	-0.04	-0.01	0	-0.02	0.16	-0.09	-0.13
FALSE	High	Master Protein	Q99MN9	Pccb	Propionyl-CoA carboxylase beta chain, mitochondrial OS=Mus musculus GN=Pccb PE=1 SV=2	0	233.062	48.0591	22	51	22	1	541	58.4	7.66	High	High	High	High	High	High	High	High	High	High		0.11	0.02	0.2	0.03	0.1	0.04	0.19	0.09	0.15	0.01	-0.05	0.07	0.01	0.16	-0.02	0.09	0.18	-0.01	0.06	0.15	0.11	0.02	0.2
FALSE	High	Master Protein	Q9CYR6	Pgm3	Phosphoacetylglucosamine mutase OS=Mus musculus GN=Pgm3 PE=1 SV=1	0	131.872	45.941	22	34	22	1	542	59.4	6.2	High	High	High	High	High	High	High	High	High	High		0.08	0.05	0.06	0.36	0.31	0.45	0.43	0.12	-0.02	-0.23	-0.43	-0.05	0.09	0.07	-0.05	0.03	0.01	-0.09	-0.14	-0.02	0.08	0.05	0.06
FALSE	High	Master Protein	P70207	Plxna2	Plexin-A2 OS=Mus musculus GN=Plxna2 PE=1 SV=2	0	184.281	20.3273	36	56	22	1	1894	211.4	6.54	High	High	High	High	High	High	High	High	High	High		0.03	0.06	-0.17	-1.02	-1.06	-1.06	-1.13	-0.07	-0.07	1.09	0.9	-0.04	-0.04	-0.11	-0.06	-0.03	-0.23	0.04	0	-0.07	0.03	0.06	-0.17
FALSE	High	Master Protein	Q99K85	Psat1	Phosphoserine aminotransferase OS=Mus musculus GN=Psat1 PE=1 SV=1	0	244.03	54.3243	22	81	22	1	370	40.4	8.03	High	High	High	High	High	High	High	High	High	High		0.05	0.05	0.39	0.65	0.53	0.66	0.62	0.09	-0.04	-0.48	-0.29	-0.12	0.01	-0.03	-0.05	0	0.34	-0.01	-0.13	-0.04	0.05	0.05	0.39
FALSE	High	Master Protein	Q9D8W5	Psmd12	26S proteasome non-ATPase regulatory subunit 12 OS=Mus musculus GN=Psmd12 PE=1 SV=4	0	150.921	44.0789	22	46	22	1	456	52.9	7.06	High	High	High	High	High	High	High	High	High	High		0.14	0	0.17	-0.03	-0.06	-0.08	-0.05	0.01	0.03	0.2	0.16	-0.03	-0.05	-0.02	0	0.14	0.17	0.05	0.02	0.03	0.14	0	0.17
FALSE	High	Master Protein	Q9ET01	Pygl	Glycogen phosphorylase, liver form OS=Mus musculus GN=Pygl PE=1 SV=4	0	166.339	36.9412	31	85	22	1	850	97.4	7.09	High	High	High	High	High	High	High	High	High	High		0.21	0.13	0.49	0.24	0.32	0.31	0.85	0.53	0.54	-0.11	-0.42	0.08	0.07	0.61	-0.13	0.08	0.36	-0.07	0.01	0.54	0.21	0.13	0.49
FALSE	High	Master Protein	Q91VI7	Rnh1	Ribonuclease inhibitor OS=Mus musculus GN=Rnh1 PE=1 SV=1	0	297.171	64.4737	22	48	22	1	456	49.8	4.78	High	High	High	High	High	High	High	High	High	High		0.1	-0.08	0.51	0.66	0.73	0.67	0.94	0.21	0.27	-0.63	-0.49	0.07	0.01	0.28	0.08	0.18	0.59	-0.01	0.06	0.27	0.1	-0.08	0.51
FALSE	High	Master Protein	P62908	Rps3	40S ribosomal protein S3 OS=Mus musculus GN=Rps3 PE=1 SV=1	0	152.544	83.5391	22	59	22	1	243	26.7	9.66	High	High	High	High	High	High	High	High	High	High		0.11	-0.05	0.2	-0.1	-0.08	-0.17	-0.03	0.05	0.14	0.19	0.17	0.02	-0.07	0.07	0.05	0.16	0.25	0.07	0.09	0.14	0.11	-0.05	0.2
FALSE	High	Master Protein	Q8K0T0	Rtn1	Reticulon-1 OS=Mus musculus GN=Rtn1 PE=1 SV=1	0	280.935	45.3846	27	100	22	1	780	83.5	4.58	High	High	High	High	High	High	High	High	High	High		-0.07	0.09	-0.39	-0.57	-0.56	-0.58	-0.93	-0.37	-0.35	0.49	0.48	0.01	-0.01	-0.36	-0.09	-0.16	-0.48	0.01	0.02	-0.35	-0.07	0.09	-0.39
FALSE	High	Master Protein	Q99LB7	Sardh	Sarcosine dehydrogenase, mitochondrial OS=Mus musculus GN=Sardh PE=1 SV=1	0	144.673	27.5299	22	30	22	1	919	101.6	6.74	High	High	High	High	High	High	High	High	High	High		0.16	0.1	0.24	0.86	0.98	0.77	1.22	0.24	0.45	-0.82	-1.04	0.12	-0.09	0.36	-0.1	0.06	0.14	0.09	0.21	0.45	0.16	0.1	0.24
FALSE	High	Master Protein	Q9JLI8	Sart3	Squamous cell carcinoma antigen recognized by T-cells 3 OS=Mus musculus GN=Sart3 PE=2 SV=1	0	102.703	24.6362	22	27	22	1	962	109.6	5.24	High	High	High	High	High	High	High	High	High	High		0.01	0.04	-0.08	-0.22	-0.26	-0.3	-0.38	-0.12	-0.08	0.27	0.24	-0.04	-0.08	-0.16	-0.04	-0.03	-0.12	0.08	0.04	-0.08	0.01	0.04	-0.08
FALSE	High	Master Protein	E9PXF8	Sbf2	Protein Sbf2 OS=Mus musculus GN=Sbf2 PE=2 SV=1	0	127.388	16.2393	26	31	22	1	1872	210.3	7.28	High	High	High	High	High	High	High	High	High	High		0.04	-0.06	0.26	0.08	0.08	0.1	0.31	0.23	0.21	-0.04	-0.11	0	0.02	0.23	0.06	0.1	0.32	-0.02	-0.02	0.21	0.04	-0.06	0.26
FALSE	High	Master Protein	Q9CQA3	Sdhb	Succinate dehydrogenase [ubiquinone] iron-sulfur subunit, mitochondrial OS=Mus musculus GN=Sdhb PE=1 SV=1	0	196.751	65.9574	22	70	22	1	282	31.8	8.68	High	High	High	High	High	High	High	High	High	High		0.33	0.01	0.02	0.43	0.4	0.44	0.29	-0.11	-0.15	-0.07	-0.33	-0.03	0.01	-0.14	-0.01	0.32	0.01	-0.01	-0.04	-0.15	0.33	0.01	0.02
FALSE	High	Master Protein	Q60714	Slc27a1	Long-chain fatty acid transport protein 1 OS=Mus musculus GN=Slc27a1 PE=1 SV=1	0	171.132	43.3437	24	38	22	1	646	71.2	8.38	High	High	High	High	High	High	High	High	High	High		0.05	0.03	0.28	0.39	0.37	0.42	0.71	0.34	0.29	-0.32	-0.49	-0.02	0.03	0.32	-0.03	0.02	0.25	-0.03	-0.05	0.29	0.05	0.03	0.28
FALSE	High	Master Protein	P70441	Slc9a3r1	Na(+)/H(+) exchange regulatory cofactor NHE-RF1 OS=Mus musculus GN=Slc9a3r1 PE=1 SV=3	0	203.187	65.6338	22	54	22	1	355	38.6	5.9	High	High	High	High	High	High	High	High	High	High		0.29	0.07	0.32	-0.43	-0.29	-0.47	-0.07	0.22	0.4	0.58	0.33	0.14	-0.04	0.36	-0.07	0.22	0.25	0.04	0.18	0.4	0.29	0.07	0.32
FALSE	High	Master Protein	Q9WUD1	Stub1	STIP1 homology and U box-containing protein 1 OS=Mus musculus GN=Stub1 PE=1 SV=1	0	137.759	70.3947	22	35	22	1	304	34.9	6.01	High	High	High	High	High	High	High	High	High	High		0.05	-0.02	0.06	-0.26	-0.22	-0.29	-0.19	0.03	0.1	0.27	0.19	0.04	-0.03	0.07	0.02	0.07	0.08	0.03	0.07	0.1	0.05	-0.02	0.06
FALSE	High	Master Protein	G3UWG2	Tiam1	T-cell lymphoma invasion and metastasis 1 OS=Mus musculus GN=Tiam1 PE=4 SV=1	0	88.807	15.1477	23	23	22	1	1591	177.3	6.64	High	High	High	High	High	High	High	High	High	High		-0.06	-0.13	-0.01	-0.82	-0.9	-0.77	-0.88	0.02	-0.11	0.84	0.81	-0.08	0.05	-0.06	0.13	0.07	0.12	-0.05	-0.13	-0.11	-0.06	-0.13	-0.01
FALSE	High	Master Protein	Q9CRB6	Tppp3	Tubulin polymerization-promoting protein family member 3 OS=Mus musculus GN=Tppp3 PE=1 SV=1	0	207.721	77.8409	22	105	22	1	176	19	9.11	High	High	High	High	High	High	High	High	High	High		-0.31	0.12	0.23	2.47	2.38	2.51	2.23	-0.15	-0.28	-2.69	-2.06	-0.09	0.04	-0.24	-0.12	-0.43	0.11	-0.04	-0.13	-0.28	-0.31	0.12	0.23
FALSE	High	Master Protein	Q9R1R2	Trim3	Tripartite motif-containing protein 3 OS=Mus musculus GN=Trim3 PE=1 SV=1	0	230.316	42.7419	26	52	22	1	744	80.7	7.81	High	High	High	High	High	High	High	High	High	High		-0.05	-0.06	0.03	-0.02	-0.09	-0.01	-0.08	0.01	-0.07	0.04	0.05	-0.07	0.01	-0.06	0.06	0.01	0.09	-0.01	-0.08	-0.07	-0.05	-0.06	0.03
FALSE	High	Master Protein	F8VPK0	Ttc37	Protein Ttc37 OS=Mus musculus GN=Ttc37 PE=2 SV=1	0	85.935	14.0755	22	23	22	1	1563	173.8	7.12	High	High	High	High	High	High	High	High	High	High		-0.01	0.03	0.04	0.38	0.36	0.31	0.34	-0.02	0.03	-0.37	-0.36	-0.02	-0.07	-0.04	-0.03	-0.04	0.01	0.07	0.05	0.03	-0.01	0.03	0.04
FALSE	High	Master Protein	Q9ES00	Ube4b	Ubiquitin conjugation factor E4 B OS=Mus musculus GN=Ube4b PE=1 SV=3	0	132.436	24.4672	22	29	22	1	1173	133.2	6.07	High	High	High	High	High	High	High	High	High	High		0.02	-0.17	0.08	0.23	0.23	0.21	0.17	-0.06	-0.04	-0.21	-0.15	0	-0.02	-0.06	0.17	0.19	0.25	0.02	0.02	-0.04	0.02	-0.17	0.08
FALSE	High	Master Protein	E9Q6Y8	Usp31	Ubiquitin carboxyl-terminal hydrolase OS=Mus musculus GN=Usp31 PE=2 SV=1	0	113.479	20.3125	22	25	22	1	1344	146.2	9.17	High	High	High	High	High	High	High	High	High	High		-0.17	-0.05	-0.17	0.27	0.15	0.22	-0.07	-0.22	-0.29	-0.32	-0.16	-0.12	-0.05	-0.34	0.05	-0.12	-0.12	0.05	-0.07	-0.29	-0.17	-0.05	-0.17
FALSE	High	Master Protein	P35123	Usp4	Ubiquitin carboxyl-terminal hydrolase 4 OS=Mus musculus GN=Usp4 PE=1 SV=3	0	150.929	28.8981	25	36	22	1	962	108.3	5.64	High	High	High	High	High	High	High	High	High	High		0.08	0.05	0.13	-0.14	-0.1	-0.2	-0.01	0.09	0.19	0.18	0.08	0.04	-0.06	0.13	-0.05	0.03	0.08	0.06	0.1	0.19	0.08	0.05	0.13
FALSE	High	Master Protein	Q80TB8	Vat1l	Synaptic vesicle membrane protein VAT-1 homolog-like OS=Mus musculus GN=Vat1l PE=2 SV=2	0	163.111	47.7218	22	51	22	1	417	45.8	5.06	High	High	High	High	High	High	High	High	High	High		-0.09	-0.15	-0.2	0.97	0.92	0.77	0.59	-0.33	-0.18	-1.01	-0.85	-0.05	-0.2	-0.38	0.15	0.06	-0.05	0.2	0.15	-0.18	-0.09	-0.15	-0.2
FALSE	High	Master Protein	P29533	Vcam1	Vascular cell adhesion protein 1 OS=Mus musculus GN=Vcam1 PE=1 SV=1	0	143.087	30.8525	22	35	22	1	739	81.3	5.3	High	High	High	High	High	High	High	High	High	High		0.44	0.06	1.04	-0.58	-0.49	-0.63	-0.18	0.31	0.45	0.93	1.16	0.09	-0.05	0.4	-0.06	0.38	0.98	0.05	0.14	0.45	0.44	0.06	1.04
FALSE	High	Master Protein	Q9D2N9	Vps33a	Vacuolar protein sorting-associated protein 33A OS=Mus musculus GN=Vps33a PE=1 SV=2	0	101.176	34.2809	22	29	22	1	598	67.5	7.08	High	High	High	High	High	High	High	High	High	High		0.1	-0.02	0.1	-0.07	-0.11	-0.1	0	0.11	0.1	0.21	0.04	-0.04	-0.03	0.07	0.02	0.12	0.12	0.03	-0.01	0.1	0.1	-0.02	0.1
FALSE	High	Master Protein	P97390	Vps45	Vacuolar protein sorting-associated protein 45 OS=Mus musculus GN=Vps45 PE=1 SV=1	0	119.285	37.0175	22	29	22	1	570	65	8.25	High	High	High	High	High	High	High	High	High	High		0.04	0	-0.08	-0.23	-0.22	-0.24	-0.31	-0.09	-0.07	0.26	0.17	0.01	-0.01	-0.08	0	0.04	-0.08	0.01	0.02	-0.07	0.04	0	-0.08
FALSE	High	Master Protein	Q8BH57	Wdr48	WD repeat-containing protein 48 OS=Mus musculus GN=Wdr48 PE=1 SV=1	0	150.467	34.3195	22	33	22	1	676	76	7.17	High	High	High	High	High	High	High	High	High	High		-0.02	-0.04	-0.08	-0.42	-0.46	-0.46	-0.54	-0.08	-0.08	0.44	0.4	-0.04	-0.04	-0.12	0.04	0.02	-0.04	0.04	0	-0.08	-0.02	-0.04	-0.08
FALSE	High	Master Protein	Q8BJH1	Zc2hc1a	Zinc finger C2HC domain-containing protein 1A OS=Mus musculus GN=Zc2hc1a PE=2 SV=1	0	113.92	63.2716	22	39	22	1	324	35.1	9.88	High	High	High	High	High	High	High	High	High	High		-0.11	0.01	-0.29	-0.11	-0.16	0.03	-0.38	-0.22	-0.41	0.05	0.03	-0.05	0.14	-0.27	-0.01	-0.12	-0.3	-0.14	-0.19	-0.41	-0.11	0.01	-0.29
FALSE	High	Master Protein	P42208	2002-09-01	Septin-2 OS=Mus musculus GN=Sept2 PE=1 SV=2	0	235.845	62.6039	21	67	21	1	361	41.5	6.55	High	High	High	High	High	High	High	High	High	High		0.17	0.1	0.64	1.17	1.13	1.15	1.12	-0.01	-0.03	-0.96	-0.54	-0.04	-0.02	-0.05	-0.1	0.07	0.54	0.02	-0.02	-0.03	0.17	0.1	0.64
FALSE	High	Master Protein	Q9D2R0	Aacs	Acetoacetyl-CoA synthetase OS=Mus musculus GN=Aacs PE=1 SV=1	0	104.571	30.6548	21	30	21	1	672	75.2	6.71	High	High	High	High	High	High	High	High	High	High		0.14	-0.02	0.01	0.5	0.53	0.19	0.19	-0.34	0	-0.39	-0.24	0.03	-0.31	-0.31	0.02	0.16	0.03	0.31	0.34	0	0.14	-0.02	0.01
FALSE	High	Master Protein	Q9Z1Q2	Abhd16a	Abhydrolase domain-containing protein 16A OS=Mus musculus GN=Abhd16a PE=1 SV=3	0	142.717	39.7849	21	39	21	1	558	63	8.25	High	High	High	High	High	High	High	High	High	High		-0.02	-0.05	-0.07	0.06	0.02	0.02	0.03	0.01	0.01	-0.04	-0.16	-0.04	-0.04	-0.03	0.05	0.03	-0.02	0.04	0	0.01	-0.02	-0.05	-0.07
FALSE	High	Master Protein	Q9CZW4	Acsl3	Long-chain-fatty-acid--CoA ligase 3 OS=Mus musculus GN=Acsl3 PE=2 SV=2	0	173.498	36.5278	23	36	21	1	720	80.4	8.54	High	High	High	High	High	High	High	High	High	High		0.13	-0.06	0.41	0.26	0.19	0.12	0.16	-0.03	0.04	-0.06	0.19	-0.07	-0.14	-0.1	0.06	0.19	0.47	0.14	0.07	0.04	0.13	-0.06	0.41
FALSE	High	Master Protein	E9PY16	Adap1	Protein Adap1 OS=Mus musculus GN=Adap1 PE=2 SV=1	0	166.261	52.4064	21	57	21	1	374	43.3	8.65	High	High	High	High	High	High	High	High	High	High		0.03	0.05	-0.13	-0.08	-0.16	-0.09	-0.32	-0.16	-0.23	0.19	0.13	-0.08	-0.01	-0.24	-0.05	-0.02	-0.18	0.01	-0.07	-0.23	0.03	0.05	-0.13
FALSE	High	Master Protein	P54822	Adsl	Adenylosuccinate lyase OS=Mus musculus GN=Adsl PE=2 SV=2	0	186.691	48.1405	21	42	21	1	484	54.8	7.27	High	High	High	High	High	High	High	High	High	High		-0.02	0.1	0.03	0.49	0.44	0.46	0.4	-0.04	-0.06	-0.46	-0.43	-0.05	-0.03	-0.09	-0.1	-0.12	-0.07	0.03	-0.02	-0.06	-0.02	0.1	0.03
FALSE	High	Master Protein	Q3TY86	Aifm3	Apoptosis-inducing factor 3 OS=Mus musculus GN=Aifm3 PE=2 SV=1	0	105.686	34.0496	21	29	21	1	605	66.8	9.04	High	High	High	High	High	High	High	High	High	High		0.07	0.13	-0.18	-0.02	-0.03	-0.07	-0.29	-0.26	-0.22	0.1	0.05	-0.01	-0.05	-0.27	-0.13	-0.06	-0.31	0.05	0.04	-0.22	0.07	0.13	-0.18
FALSE	High	Master Protein	Q8R146	Apeh	Acylamino-acid-releasing enzyme OS=Mus musculus GN=Apeh PE=2 SV=3	0	136.917	34.0164	21	33	21	1	732	81.5	5.59	High	High	High	High	High	High	High	High	High	High		0.04	0.02	0.12	0.9	0.89	0.89	0.86	-0.03	-0.03	-0.85	-0.8	-0.01	-0.01	-0.04	-0.02	0.02	0.1	0.01	0	-0.03	0.04	0.02	0.12
FALSE	High	Master Protein	Q5SSM3	Arhgap44	Rho GTPase-activating protein 44 OS=Mus musculus GN=Arhgap44 PE=2 SV=1	0	172.296	26.6585	22	41	21	1	814	88.9	6.6	High	High	High	High	High	High	High	High	High	High		0	-0.05	-0.1	-0.21	-0.15	-0.2	-0.4	-0.25	-0.2	0.15	0.24	0.06	0.01	-0.19	0.05	0.05	-0.05	-0.01	0.05	-0.2	0	-0.05	-0.1
FALSE	High	Master Protein	Q91YI0	Asl	Argininosuccinate lyase OS=Mus musculus GN=Asl PE=2 SV=1	0	124.074	42.6724	21	29	21	1	464	51.7	6.96	High	High	High	High	High	High	High	High	High	High		0.02	-0.01	0.2	0.52	0.51	0.58	0.51	0	-0.07	-0.49	-0.37	-0.01	0.06	-0.01	0.01	0.03	0.21	-0.06	-0.07	-0.07	0.02	-0.01	0.2
FALSE	High	Master Protein	Q8R016	Blmh	Bleomycin hydrolase OS=Mus musculus GN=Blmh PE=2 SV=1	0	206.346	45.2747	21	54	21	1	455	52.5	6.48	High	High	High	High	High	High	High	High	High	High		0.16	-0.05	-0.09	0.02	0.05	-0.01	0.07	0.02	0.08	0.11	-0.22	0.03	-0.03	0.05	0.05	0.21	-0.04	0.03	0.06	0.08	0.16	-0.05	-0.09
FALSE	High	Master Protein	Q8VBY2	Camkk1	Calcium/calmodulin-dependent protein kinase kinase 1 OS=Mus musculus GN=Camkk1 PE=1 SV=1	0	135.813	43.7624	21	35	21	1	505	55.8	5.99	High	High	High	High	High	High	High	High	High	High		-0.21	-0.07	-0.39	0.34	0.38	0.38	0.09	-0.29	-0.29	-0.59	-0.54	0.04	0.04	-0.25	0.07	-0.14	-0.32	-0.04	0	-0.29	-0.21	-0.07	-0.39
FALSE	High	Master Protein	Q8C078	Camkk2	Calcium/calmodulin-dependent protein kinase kinase 2 OS=Mus musculus GN=Camkk2 PE=1 SV=2	0	130.468	44.898	21	31	21	1	588	64.6	5.9	High	High	High	High	High	High	High	High	High	High		0.01	0.02	-0.67	-1.16	-1.2	-1.13	-1.47	-0.27	-0.34	1.21	0.74	-0.04	0.03	-0.31	-0.02	-0.01	-0.69	-0.03	-0.07	-0.34	0.01	0.02	-0.67
FALSE	High	Master Protein	Q9JIG7	Ccdc22	Coiled-coil domain-containing protein 22 OS=Mus musculus GN=Ccdc22 PE=1 SV=1	0	123.834	36.0447	22	31	21	1	627	70.8	6.01	High	High	High	High	High	High	High	High	High	High		0.01	0.02	0.13	-0.04	0.05	-0.05	0.14	0.09	0.19	-0.04	-0.07	0.09	-0.01	0.18	-0.02	-0.01	0.11	0.01	0.1	0.19	0.01	0.02	0.13
FALSE	High	Master Protein	Q8C1Y8	Ccz1	Vacuolar fusion protein CCZ1 homolog OS=Mus musculus GN=Ccz1 PE=1 SV=1	0	123.956	44.375	21	28	21	1	480	55.5	6.02	High	High	High	High	High	High	High	High	High	High		0.06	0.03	0.07	0.14	0.22	0.11	0.21	-0.01	0.1	-0.16	-0.2	0.08	-0.03	0.07	-0.03	0.03	0.04	0.03	0.11	0.1	0.06	0.03	0.07
FALSE	High	Master Protein	P18760	Cfl1	Cofilin-1 OS=Mus musculus GN=Cfl1 PE=1 SV=3	0	312.887	87.3494	24	183	21	1	166	18.5	8.09	High	High	High	High	High	High	High	High	High	High		-0.52	-0.32	-0.31	-0.33	-0.3	-0.29	-0.4	-0.1	-0.11	-0.22	0.03	0.03	0.04	-0.07	0.32	-0.2	0.01	-0.04	-0.01	-0.11	-0.52	-0.32	-0.31
FALSE	High	Master Protein	Q7TMB8	Cyfip1	Cytoplasmic FMR1-interacting protein 1 OS=Mus musculus GN=Cyfip1 PE=1 SV=1	0	287.755	33.8388	43	87	21	1	1253	145.1	6.9	High	High	High	High	High	High	High	High	High	High		-0.02	-0.07	0.14	-0.26	-0.34	-0.37	-0.07	0.27	0.3	0.32	0.15	-0.08	-0.11	0.19	0.07	0.05	0.21	0.11	0.03	0.3	-0.02	-0.07	0.14
FALSE	High	Master Protein	Q9JLM8	Dclk1	Serine/threonine-protein kinase DCLK1 OS=Mus musculus GN=Dclk1 PE=1 SV=1	0	289.582	49.0741	36	77	21	1	756	84.1	8.87	High	High	High	High	High	High	High	High	High	High		0.1	-0.03	-0.15	-0.82	-0.84	-0.78	-0.74	0.1	0.04	0.94	0.53	-0.02	0.04	0.08	0.03	0.13	-0.12	-0.04	-0.06	0.04	0.1	-0.03	-0.15
FALSE	High	Master Protein	Q8BHL5-2	Elmo2	Isoform 2 of Engulfment and cell motility protein 2 OS=Mus musculus GN=Elmo2	0	156.685	40	26	45	21	1	720	82.5	5.96	High	High	High	High	High	High	High	High	High	High		0.07	-0.1	0.18	-0.48	-0.47	-0.52	-0.31	0.16	0.21	0.54	0.43	0.01	-0.04	0.17	0.1	0.17	0.28	0.04	0.05	0.21	0.07	-0.1	0.18
FALSE	High	Master Protein	Q8VEH5	Epm2aip1	EPM2A-interacting protein 1 OS=Mus musculus GN=Epm2aip1 PE=2 SV=1	0	176.462	40.429	21	37	21	1	606	70.1	5.87	High	High	High	High	High	High	High	High	High	High		-0.01	-0.16	0.01	-0.08	-0.14	-0.05	-0.18	-0.04	-0.13	0.13	0.13	-0.06	0.03	-0.1	0.16	0.15	0.17	-0.03	-0.09	-0.13	-0.01	-0.16	0.01
FALSE	High	Master Protein	Q8C3F2	Fam120c	Constitutive coactivator of PPAR-gamma-like protein 2 OS=Mus musculus GN=Fam120c PE=2 SV=3	0	140.426	26.8561	23	36	21	1	1091	119.6	8.46	High	High	High	High	High	High	High	High	High	High		0.13	0.02	0.32	0.13	0.16	0.12	0.3	0.14	0.18	-0.03	-0.04	0.03	-0.01	0.17	-0.02	0.11	0.3	0.01	0.04	0.18	0.13	0.02	0.32
FALSE	High	Master Protein	Q544X6	Fech	Ferrochelatase OS=Mus musculus GN=Fech PE=2 SV=1	0	170.058	53.0806	21	39	21	1	422	47.4	8.91	High	High	High	High	High	High	High	High	High	High		0.03	0.07	0.19	0.2	0.23	0.15	0.26	0.03	0.11	-0.2	-0.13	0.03	-0.05	0.06	-0.07	-0.04	0.12	0.05	0.08	0.11	0.03	0.07	0.19
FALSE	High	Master Protein	P47856	Gfpt1	Glutamine--fructose-6-phosphate aminotransferase [isomerizing] 1 OS=Mus musculus GN=Gfpt1 PE=1 SV=3	0	125.02	35.2941	21	26	21	1	697	78.5	6.84	High	High	High	High	High	High	High	High	High	High		0.14	-0.08	0.5	0.26	0.25	0.09	0.47	0.22	0.38	-0.11	-0.03	-0.01	-0.17	0.21	0.08	0.22	0.58	0.17	0.16	0.38	0.14	-0.08	0.5
FALSE	High	Master Protein	Q9CPV4	Glod4	Glyoxalase domain-containing protein 4 OS=Mus musculus GN=Glod4 PE=2 SV=1	0	233.847	66.7785	21	70	21	1	298	33.3	5.47	High	High	High	High	High	High	High	High	High	High		0.06	0.06	0.08	0.27	0.22	0.3	0.37	0.15	0.07	-0.16	-0.35	-0.05	0.03	0.1	-0.06	0	0.02	-0.03	-0.08	0.07	0.06	0.06	0.08
FALSE	High	Master Protein	P62881-2	Gnb5	Isoform 2 of Guanine nucleotide-binding protein subunit beta-5 OS=Mus musculus GN=Gnb5	0	183.353	49.8584	21	60	21	1	353	38.7	6.06	High	High	High	High	High	High	High	High	High	High		0.05	-0.03	-0.36	-0.79	-0.82	-0.78	-0.9	-0.08	-0.12	0.87	0.48	-0.03	0.01	-0.11	0.03	0.08	-0.33	-0.01	-0.04	-0.12	0.05	-0.03	-0.36
FALSE	High	Master Protein	Q91VW5	Golga4	Golgin subfamily A member 4 OS=Mus musculus GN=Golga4 PE=1 SV=2	0	89.498	9.74084	21	22	21	1	2238	257.4	5.36	High	High	High	High	High	High	High	High	High	High		0.01	0.05	0.15	0.13	0.06	0.04	0.09	0.03	0.05	-0.05	0	-0.07	-0.09	-0.04	-0.05	-0.04	0.1	0.09	0.02	0.05	0.01	0.05	0.15
FALSE	High	Master Protein	G5E8D5	Grm7	Metabotropic glutamate receptor 7 OS=Mus musculus GN=Grm7 PE=2 SV=1	0	113.973	24.7289	21	26	21	1	922	103	7.87	High	High	High	High	High	High	High	High	High	High		0.05	-0.1	-0.14	-0.45	-0.47	-0.49	-0.65	-0.18	-0.16	0.52	0.45	-0.02	-0.04	-0.2	0.1	0.15	-0.04	0.04	0.02	-0.16	0.05	-0.1	-0.14
FALSE	High	Master Protein	P51855	Gss	Glutathione synthetase OS=Mus musculus GN=Gss PE=2 SV=1	0	109.181	41.1392	21	33	21	1	474	52.2	5.8	High	High	High	High	High	High	High	High	High	High		-0.07	0.02	0.01	0.73	0.62	0.78	0.79	0.17	0.01	-0.69	-0.84	-0.11	0.05	0.06	-0.02	-0.09	-0.01	-0.05	-0.16	0.01	-0.07	0.02	0.01
FALSE	High	Master Protein	Q9CZJ2	Hspa12b	Heat shock 70 kDa protein 12B OS=Mus musculus GN=Hspa12b PE=1 SV=1	0	128.045	35.7664	24	34	21	1	685	76.1	8.47	High	High	High	High	High	High	High	High	High	High		0.05	0.01	0.23	0.17	0.19	0.14	0.17	-0.02	0.03	-0.14	0	0.02	-0.03	0	-0.01	0.04	0.22	0.03	0.05	0.03	0.05	0.01	0.23
FALSE	High	Master Protein	P70404	Idh3g	Isocitrate dehydrogenase [NAD] subunit gamma 1, mitochondrial OS=Mus musculus GN=Idh3g PE=1 SV=1	0	329.481	60.5598	22	139	21	1	393	42.8	9.01	High	High	High	High	High	High	High	High	High	High		-0.08	-0.02	-0.05	0.22	0.24	0.2	0.13	-0.11	-0.07	-0.32	-0.24	0.02	-0.02	-0.09	0.02	-0.06	-0.03	0.02	0.04	-0.07	-0.08	-0.02	-0.05
FALSE	High	Master Protein	Q9Z1X4-3	Ilf3	Isoform 3 of Interleukin enhancer-binding factor 3 OS=Mus musculus GN=Ilf3	0	185.067	30.5159	27	54	21	1	911	97.7	8.95	High	High	High	High	High	High	High	High	High	High		-0.13	-0.05	-0.11	-0.26	-0.33	-0.38	-0.5	-0.17	-0.12	0.2	0.33	-0.07	-0.12	-0.24	0.05	-0.08	-0.06	0.12	0.05	-0.12	-0.13	-0.05	-0.11
FALSE	High	Master Protein	Q8VI75	Ipo4	Importin-4 OS=Mus musculus GN=Ipo4 PE=1 SV=1	0	110.848	20.0555	21	33	21	1	1082	119.2	5.03	High	High	High	High	High	High	High	High	High	High		0.03	-0.1	0.05	0.11	0.02	0.06	0.19	0.17	0.13	0.01	-0.2	-0.09	-0.05	0.08	0.1	0.13	0.15	0.05	-0.04	0.13	0.03	-0.1	0.05
FALSE	High	Master Protein	Q9EPL8	Ipo7	Importin-7 OS=Mus musculus GN=Ipo7 PE=1 SV=2	0	195.94	25.1445	22	41	21	1	1038	119.4	4.82	High	High	High	High	High	High	High	High	High	High		0.09	-0.13	0.03	-0.16	-0.29	-0.28	-0.26	0.03	0.02	0.38	0.23	-0.13	-0.12	-0.1	0.13	0.22	0.16	0.12	-0.01	0.02	0.09	-0.13	0.03
FALSE	High	Master Protein	Q91YE6	Ipo9	Importin-9 OS=Mus musculus GN=Ipo9 PE=1 SV=3	0	108.558	21.2296	21	31	21	1	1041	116	4.81	High	High	High	High	High	High	High	High	High	High		0.06	-0.04	0.01	-0.28	-0.3	-0.36	-0.39	-0.09	-0.03	0.36	0.34	-0.02	-0.08	-0.11	0.04	0.1	0.05	0.08	0.06	-0.03	0.06	-0.04	0.01
FALSE	High	Master Protein	Q6ZPU9	Kbp	KIF1-binding protein OS=Mus musculus GN=Kbp PE=2 SV=2	0	104.808	39.5462	21	27	21	1	617	71	5.48	High	High	High	High	High	High	High	High	High	High		0.1	-0.02	0.08	-0.05	-0.14	-0.15	-0.02	0.12	0.13	0.24	0.04	-0.09	-0.1	0.03	0.02	0.12	0.1	0.1	0.01	0.13	0.1	-0.02	0.08
FALSE	High	Master Protein	Q8BNW9	Kbtbd11	Kelch repeat and BTB domain-containing protein 11 OS=Mus musculus GN=Kbtbd11 PE=1 SV=3	0	179.419	47.3934	21	37	21	1	633	67.9	5.39	High	High	High	High	High	High	High	High	High	High		-0.04	-0.05	0.1	0.05	0.06	0.06	0.13	0.07	0.07	-0.1	-0.09	0.01	0.01	0.08	0.05	0.01	0.15	-0.01	0	0.07	-0.04	-0.05	0.1
FALSE	High	Master Protein	Q5DTY9	Kctd16	BTB/POZ domain-containing protein KCTD16 OS=Mus musculus GN=Kctd16 PE=1 SV=2	0	118.091	40.9836	23	43	21	1	427	48.9	8.19	High	High	High	High	High	High	High	High	High	High		0.1	0.08	-0.3	-1.38	-1.38	-1.4	-1.61	-0.23	-0.21	1.48	1.25	0	-0.02	-0.23	-0.08	0.02	-0.38	0.02	0.02	-0.21	0.1	0.08	-0.3
FALSE	High	Master Protein	Q61771	Kif3b	Kinesin-like protein KIF3B OS=Mus musculus GN=Kif3b PE=1 SV=1	0	136.837	41.6332	30	38	21	1	747	85.2	7.69	High	High	High	High	High	High	High	High	High	High		0.02	0.04	-0.03	-0.26	-0.28	-0.29	-0.35	-0.07	-0.06	0.3	0.26	-0.02	-0.03	-0.09	-0.04	-0.02	-0.07	0.03	0.01	-0.06	0.02	0.04	-0.03
FALSE	High	Master Protein	E9PV22	Lrrc47	Leucine-rich repeat-containing protein 47 OS=Mus musculus GN=Lrrc47 PE=2 SV=1	0	150.564	39.4693	21	35	21	1	603	65.9	8.76	High	High	High	High	High	High	High	High	High	High		0.05	0.02	0.06	-0.13	-0.13	-0.14	-0.03	0.1	0.11	0.18	0.03	0	-0.01	0.1	-0.02	0.03	0.04	0.01	0.01	0.11	0.05	0.02	0.06
FALSE	High	Master Protein	Q8BW75	Maob	Amine oxidase [flavin-containing] B OS=Mus musculus GN=Maob PE=1 SV=4	0	197.523	48.2692	24	71	21	1	520	58.5	8.29	High	High	High	High	High	High	High	High	High	High		0.1	0.09	0.25	0.02	0.07	0.14	0.23	0.16	0.09	0.03	-0.04	0.05	0.12	0.21	-0.09	0.01	0.16	-0.12	-0.07	0.09	0.1	0.09	0.25
FALSE	High	Master Protein	E9Q411	Nbas	Protein Nbas OS=Mus musculus GN=Nbas PE=2 SV=1	0	96.349	10.1443	22	25	21	1	2356	265.6	5.95	High	High	High	High	High	High	High	High	High	High		0.03	0.09	0.18	0.62	0.57	0.6	0.6	0.03	0	-0.54	-0.48	-0.05	-0.02	-0.02	-0.09	-0.06	0.09	0.02	-0.03	0	0.03	0.09	0.18
FALSE	High	Master Protein	Q9DC69	Ndufa9	NADH dehydrogenase [ubiquinone] 1 alpha subcomplex subunit 9, mitochondrial OS=Mus musculus GN=Ndufa9 PE=1 SV=2	0	226.57	49.6021	21	80	21	1	377	42.5	9.74	High	High	High	High	High	High	High	High	High	High		0.14	0.05	-0.05	0.15	0.16	0.13	0.04	-0.12	-0.09	-0.02	-0.15	0.01	-0.02	-0.11	-0.05	0.09	-0.1	0.02	0.03	-0.09	0.14	0.05	-0.05
FALSE	High	Master Protein	E9Q5C9	Nolc1	Protein Nolc1 OS=Mus musculus GN=Nolc1 PE=2 SV=1	0	93.009	22.3647	21	26	21	1	702	73.7	9.36	High	High	High	High	High	High	High	High	High	High		0	0.11	-0.08	-0.12	-0.16	-0.22	-0.35	-0.19	-0.13	0.16	0.21	-0.04	-0.1	-0.23	-0.11	-0.11	-0.19	0.1	0.06	-0.13	0	0.11	-0.08
FALSE	High	Master Protein	Q3UHB1	Nt5dc3	5'-nucleotidase domain-containing protein 3 OS=Mus musculus GN=Nt5dc3 PE=2 SV=1	0	125.882	39.7436	21	37	21	1	546	63.1	8.56	High	High	High	High	High	High	High	High	High	High		0.01	-0.14	0.12	-0.42	-0.45	-0.55	-0.57	-0.12	-0.02	0.46	0.63	-0.03	-0.13	-0.15	0.14	0.15	0.26	0.13	0.1	-0.02	0.01	-0.14	0.12
FALSE	High	Master Protein	P29341	Pabpc1	Polyadenylate-binding protein 1 OS=Mus musculus GN=Pabpc1 PE=1 SV=2	0	337.659	47.1698	36	111	21	1	636	70.6	9.5	High	High	High	High	High	High	High	High	High	High		-0.13	0.07	-0.09	-0.06	-0.03	-0.1	-0.1	-0.07	0	-0.1	-0.05	0.03	-0.04	-0.04	-0.07	-0.2	-0.16	0.04	0.07	0	-0.13	0.07	-0.09
FALSE	High	Master Protein	E9Q7E9	Pacs2	Phosphofurin acidic cluster sorting protein 2 OS=Mus musculus GN=Pacs2 PE=2 SV=1	0	104.869	26.4574	23	31	21	1	892	98.1	6.55	High	High	High	High	High	High	High	High	High	High		-0.08	0.04	0.18	1.16	1.06	1.09	0.92	-0.14	-0.17	-1.14	-0.8	-0.1	-0.07	-0.24	-0.04	-0.12	0.14	0.07	-0.03	-0.17	-0.08	0.04	0.18
FALSE	High	Master Protein	Q99K01-2	Pdxdc1	Isoform 2 of Pyridoxal-dependent decarboxylase domain-containing protein 1 OS=Mus musculus GN=Pdxdc1	0	131.882	28.5533	21	31	21	1	788	87.3	5.67	High	High	High	High	High	High	High	High	High	High		-0.08	-0.01	-0.04	0.26	0.1	0.18	0.08	-0.02	-0.1	-0.18	-0.18	-0.16	-0.08	-0.18	0.01	-0.07	-0.03	0.08	-0.08	-0.1	-0.08	-0.01	-0.04
FALSE	High	Master Protein	A2AI87	Phka1	Phosphorylase b kinase regulatory subunit alpha, skeletal muscle isoform OS=Mus musculus GN=Phka1 PE=2 SV=1	0	116.218	17.7276	22	29	21	1	1241	138.7	5.85	High	High	High	High	High	High	High	High	High	High		0.1	0	0.32	0.37	0.39	0.27	0.28	-0.11	0.01	-0.29	-0.02	0.02	-0.1	-0.09	0	0.1	0.32	0.1	0.12	0.01	0.1	0	0.32
FALSE	High	Master Protein	Q8R3B1	Plcd1	1-phosphatidylinositol 4,5-bisphosphate phosphodiesterase delta-1 OS=Mus musculus GN=Plcd1 PE=2 SV=2	0	142.991	32.0106	21	34	21	1	756	85.8	6.21	High	High	High	High	High	High	High	High	High	High		0.06	0.04	0.21	0.24	0.21	0.22	0.51	0.3	0.29	-0.15	-0.36	-0.03	-0.02	0.27	-0.04	0.02	0.17	0.02	-0.01	0.29	0.06	0.04	0.21
FALSE	High	Master Protein	Q8K394	Plcl2	Inactive phospholipase C-like protein 2 OS=Mus musculus GN=Plcl2 PE=1 SV=2	0	126.177	22.3404	23	37	21	1	1128	125.7	6.92	High	High	High	High	High	High	High	High	High	High		0.1	0.04	-0.15	-1.13	-1.08	-1.08	-1.19	-0.11	-0.11	1.18	0.98	0.05	0.05	-0.06	-0.04	0.06	-0.19	-0.05	0	-0.11	0.1	0.04	-0.15
FALSE	High	Master Protein	Q91VM9	Ppa2	Inorganic pyrophosphatase 2, mitochondrial OS=Mus musculus GN=Ppa2 PE=2 SV=1	0	192.623	62.7273	21	45	21	1	330	38.1	6.98	High	High	High	High	High	High	High	High	High	High		0.2	0.16	0.11	0.37	0.45	0.35	0.33	-0.12	-0.02	-0.25	-0.28	0.08	-0.02	-0.04	-0.16	0.04	-0.05	0.02	0.1	-0.02	0.2	0.16	0.11
FALSE	High	Master Protein	P49443	Ppm1a	Protein phosphatase 1A OS=Mus musculus GN=Ppm1a PE=1 SV=1	0	199.832	60.9948	23	53	21	1	382	42.4	5.36	High	High	High	High	High	High	High	High	High	High		0.17	0.09	-0.03	0.13	0.2	0.17	0	-0.2	-0.17	-0.03	-0.09	0.07	0.04	-0.13	-0.09	0.08	-0.12	-0.04	0.03	-0.17	0.17	0.09	-0.03
FALSE	High	Master Protein	P28867	Prkcd	Protein kinase C delta type OS=Mus musculus GN=Prkcd PE=1 SV=3	0	128.115	35.4599	24	40	21	1	674	77.5	7.39	High	High	High	High	High	High	High	High	High	High		-0.12	0.19	-0.72	-0.94	-1.03	-1.01	-1	0.03	0.01	0.91	0.22	-0.09	-0.07	-0.06	-0.19	-0.31	-0.91	0.07	-0.02	0.01	-0.12	0.19	-0.72
FALSE	High	Master Protein	Q9WVJ2	Psmd13	26S proteasome non-ATPase regulatory subunit 13 OS=Mus musculus GN=Psmd13 PE=1 SV=1	0	114.942	52.3936	21	40	21	1	376	42.8	5.71	High	High	High	High	High	High	High	High	High	High		0.1	-0.01	0.15	-0.16	-0.15	-0.18	-0.16	-0.01	0.02	0.25	0.25	0.01	-0.02	0	0.01	0.11	0.16	0.02	0.03	0.02	0.1	-0.01	0.15
FALSE	High	Master Protein	P51150	Rab7a	Ras-related protein Rab-7a OS=Mus musculus GN=Rab7a PE=1 SV=2	0	302.422	85.0242	21	97	21	1	207	23.5	6.7	High	High	High	High	High	High	High	High	High	High		0.13	0.05	0.12	-0.21	-0.1	-0.25	-0.06	0.04	0.19	0.23	0.12	0.11	-0.04	0.15	-0.05	0.08	0.07	0.04	0.15	0.19	0.13	0.05	0.12
FALSE	High	Master Protein	Q5SVL6	Rap1gap2	Rap1 GTPase-activating protein 2 OS=Mus musculus GN=Rap1gap2 PE=1 SV=1	0	172.427	35.5337	23	45	21	1	712	78.2	6.43	High	High	High	High	High	High	High	High	High	High		0.04	0.03	0.21	-0.72	-0.74	-0.73	-0.91	-0.17	-0.18	0.78	1.06	-0.02	-0.01	-0.19	-0.03	0.01	0.18	0.01	-0.01	-0.18	0.04	0.03	0.21
FALSE	High	Master Protein	B2RY56	Rbm25	RNA-binding protein 25 OS=Mus musculus GN=Rbm25 PE=1 SV=2	0	80.254	27.327	22	26	21	1	838	99.5	6.32	High	High	High	High	High	High	High	High	High	High		-0.11	0.02	-0.03	-0.37	-0.44	-0.48	-0.5	-0.06	-0.02	0.33	0.41	-0.07	-0.11	-0.13	-0.02	-0.13	-0.05	0.11	0.04	-0.02	-0.11	0.02	-0.03
FALSE	High	Master Protein	P97492	Rgs14	Regulator of G-protein signaling 14 OS=Mus musculus GN=Rgs14 PE=1 SV=2	0	163.083	45.3382	21	31	21	1	547	59.8	7.43	High	High	High	High	High	High	High	High	High	High		0.02	-0.13	-0.17	-2.49	-2.4	-2.37	-2.19	0.21	0.18	2.42	1.96	0.09	0.12	0.3	0.13	0.15	-0.04	-0.12	-0.03	0.18	0.02	-0.13	-0.17
FALSE	High	Master Protein	Q9WUT3	Rps6ka2	Ribosomal protein S6 kinase alpha-2 OS=Mus musculus GN=Rps6ka2 PE=2 SV=1	0	214.393	43.2469	31	47	21	1	733	83.1	8.5	High	High	High	High	High	High	High	High	High	High		0.01	-0.01	-0.05	0.84	0.82	0.88	0.6	-0.22	-0.28	-0.81	-0.71	-0.02	0.04	-0.24	0.01	0.02	-0.04	-0.04	-0.06	-0.28	0.01	-0.01	-0.05
FALSE	High	Master Protein	D3YXK2	Safb	Scaffold attachment factor B1 OS=Mus musculus GN=Safb PE=1 SV=2	0	167.259	26.6809	29	46	21	1	937	105	5.35	High	High	High	High	High	High	High	High	High	High		-0.03	-0.04	-0.16	-0.48	-0.46	-0.54	-0.65	-0.19	-0.11	0.43	0.43	0.02	-0.06	-0.17	0.04	0.01	-0.12	0.06	0.08	-0.11	-0.03	-0.04	-0.16
FALSE	High	Master Protein	Q6PDS3-3	Sarm1	Isoform 3 of Sterile alpha and TIR motif-containing protein 1 OS=Mus musculus GN=Sarm1	0	151.838	33.377	21	32	21	1	764	84	6.64	High	High	High	High	High	High	High	High	High	High		-0.04	-0.12	-0.14	0.02	-0.03	-0.02	-0.28	-0.25	-0.26	-0.01	0.08	-0.05	-0.04	-0.3	0.12	0.08	-0.02	0.04	-0.01	-0.26	-0.04	-0.12	-0.14
FALSE	High	Master Protein	A2APX8	Scn1a	Protein Scn1a OS=Mus musculus GN=Scn1a PE=2 SV=1	0	223.316	13.7382	32	55	21	1	2009	228.7	5.87	High	High	High	High	High	High	High	High	High	High		0.1	0.17	-0.3	0.31	0.22	0.25	-0.3	-0.52	-0.55	-0.12	-0.06	-0.09	-0.06	-0.61	-0.17	-0.07	-0.47	0.06	-0.03	-0.55	0.1	0.17	-0.3
FALSE	High	Master Protein	Q80U72-3	Scrib	Isoform 3 of Protein scribble homolog OS=Mus musculus GN=Scrib	0	101.77	15.2553	22	26	21	1	1665	179.6	5.2	High	High	High	High	High	High	High	High	High	High		0	-0.04	0.12	0.26	0.25	0.22	0.35	0.1	0.13	-0.25	-0.29	-0.01	-0.04	0.09	0.04	0.04	0.16	0.04	0.03	0.13	0	-0.04	0.12
FALSE	High	Master Protein	A2AIX1	Sec16a	Protein Sec16a OS=Mus musculus GN=Sec16a PE=2 SV=1	0	80.221	9.59192	21	22	21	1	2377	256.3	5.87	High	High	High	High	High	High	High	High	High	High		-0.04	0.04	0.02	-0.19	-0.25	-0.27	-0.23	0.02	0.04	0.21	0.19	-0.06	-0.08	-0.04	-0.04	-0.08	-0.02	0.08	0.02	0.04	-0.04	0.04	0.02
FALSE	High	Master Protein	Q01405	Sec23a	Protein transport protein Sec23A OS=Mus musculus GN=Sec23a PE=1 SV=2	0	174.206	35.9477	24	42	21	1	765	86.1	7.08	High	High	High	High	High	High	High	High	High	High		-0.02	0.02	0.03	-0.09	-0.13	-0.18	-0.14	-0.01	0.04	0.11	0.11	-0.04	-0.09	-0.05	-0.02	-0.04	0.01	0.09	0.05	0.04	-0.02	0.02	0.03
FALSE	High	Master Protein	Q8R550	Sh3kbp1	SH3 domain-containing kinase-binding protein 1 OS=Mus musculus GN=Sh3kbp1 PE=1 SV=1	0	132.844	33.7094	21	30	21	1	709	78.1	7.55	High	High	High	High	High	High	High	High	High	High		-0.03	0.08	0.03	-0.14	-0.27	-0.16	-0.32	-0.05	-0.16	0.24	0.29	-0.13	-0.02	-0.18	-0.08	-0.11	-0.05	0.02	-0.11	-0.16	-0.03	0.08	0.03
FALSE	High	Master Protein	H9KV00	Son	Protein SON OS=Mus musculus GN=Son PE=2 SV=1	0	87.433	11.2233	22	23	21	1	2477	268.7	5.71	High	High	High	High	High	High	High	High	High	High		0	0.07	-0.11	-0.24	-0.37	-0.33	-0.46	-0.09	-0.13	0.37	0.29	-0.13	-0.09	-0.22	-0.07	-0.07	-0.18	0.09	-0.04	-0.13	0	0.07	-0.11
FALSE	High	Master Protein	Q9JIS5	Sv2a	Synaptic vesicle glycoprotein 2A OS=Mus musculus GN=Sv2a PE=1 SV=1	0	240.436	24.6631	22	106	21	1	742	82.6	5.57	High	High	High	High	High	High	High	High	High	High		-0.09	-0.02	-0.32	-0.62	-0.58	-0.69	-0.79	-0.21	-0.1	0.49	0.41	0.04	-0.07	-0.17	0.02	-0.07	-0.3	0.07	0.11	-0.1	-0.09	-0.02	-0.32
FALSE	High	Master Protein	Q5SV85-2	Synrg	Isoform 2 of Synergin gamma OS=Mus musculus GN=Synrg	0	124.382	24.1652	21	29	21	1	1138	122	5	High	High	High	High	High	High	High	High	High	High		0.1	0.09	-0.14	-0.09	-0.12	-0.11	-0.4	-0.28	-0.29	0.22	0.2	-0.03	-0.02	-0.31	-0.09	0.01	-0.23	0.02	-0.01	-0.29	0.1	0.09	-0.14
FALSE	High	Master Protein	Q6ZPJ0	Tex2	Testis-expressed sequence 2 protein OS=Mus musculus GN=Tex2 PE=1 SV=2	0	72.846	19.2376	21	24	21	1	1128	125.1	5.8	High	High	High	High	High	High	High	High	High	High		-0.05	0.07	0.06	0.34	0.26	0.34	0.22	-0.04	-0.12	-0.31	-0.22	-0.08	0	-0.12	-0.07	-0.12	-0.01	0	-0.08	-0.12	-0.05	0.07	0.06
FALSE	High	Master Protein	Q8BH55	Thnsl1	Threonine synthase-like 1 OS=Mus musculus GN=Thnsl1 PE=2 SV=1	0	153.529	30.1205	21	31	21	1	747	83	7.2	High	High	High	High	High	High	High	High	High	High		-0.13	-0.12	-0.17	-0.05	-0.04	-0.15	-0.09	-0.05	0.06	-0.09	-0.14	0.01	-0.1	-0.04	0.12	-0.01	-0.05	0.1	0.11	0.06	-0.13	-0.12	-0.17
FALSE	High	Master Protein	E9QLH4	Trim9	E3 ubiquitin-protein ligase TRIM9 OS=Mus musculus GN=Trim9 PE=2 SV=1	0	168.465	34.6447	21	31	21	1	788	87.5	6.92	High	High	High	High	High	High	High	High	High	High		0.03	-0.06	-0.1	-0.75	-0.78	-0.81	-0.81	-0.03	0	0.81	0.65	-0.03	-0.06	-0.06	0.06	0.09	-0.04	0.06	0.03	0	0.03	-0.06	-0.1
FALSE	High	Master Protein	Q3TW96	Uap1l1	UDP-N-acetylhexosamine pyrophosphorylase-like protein 1 OS=Mus musculus GN=Uap1l1 PE=2 SV=1	0	120.608	44.7732	23	35	21	1	507	56.6	5.43	High	High	High	High	High	High	High	High	High	High		0.28	0.11	0.88	0.4	0.68	0.5	1.29	0.61	0.79	-0.4	-0.47	0.28	0.1	0.89	-0.11	0.17	0.77	-0.1	0.18	0.79	0.28	0.11	0.88
FALSE	High	Master Protein	Q9Z1F9	Uba2	SUMO-activating enzyme subunit 2 OS=Mus musculus GN=Uba2 PE=2 SV=1	0	134.39	38.4013	21	36	21	1	638	70.5	5.24	High	High	High	High	High	High	High	High	High	High		0.03	-0.05	0	-0.46	-0.57	-0.6	-0.6	-0.03	0	0.6	0.54	-0.11	-0.14	-0.14	0.05	0.08	0.05	0.14	0.03	0	0.03	-0.05	0
FALSE	High	Master Protein	P25976	Ubtf	Nucleolar transcription factor 1 OS=Mus musculus GN=Ubtf PE=1 SV=1	0	76.897	26.4052	21	24	21	1	765	89.5	5.76	High	High	High	High	High	High	High	High	High	High		-0.01	0.02	-0.03	-0.39	-0.46	-0.46	-0.44	0.02	0.02	0.45	0.35	-0.07	-0.07	-0.05	-0.02	-0.03	-0.05	0.07	0	0.02	-0.01	0.02	-0.03
FALSE	High	Master Protein	Q99PL6	Ubxn6	UBX domain-containing protein 6 OS=Mus musculus GN=Ubxn6 PE=1 SV=1	0	180.922	45.9276	21	40	21	1	442	49.8	8.54	High	High	High	High	High	High	High	High	High	High		-0.01	-0.04	-0.27	-0.19	-0.2	-0.12	-0.33	-0.13	-0.21	0.19	0	-0.01	0.07	-0.14	0.04	0.03	-0.23	-0.07	-0.08	-0.21	-0.01	-0.04	-0.27
FALSE	High	Master Protein	D3YWX2	Ylpm1	YLP motif-containing protein 1 OS=Mus musculus GN=Ylpm1 PE=2 SV=2	0	99.019	11.0799	22	36	21	1	2139	240.9	6.68	High	High	High	High	High	High	High	High	High	High		0.04	0.04	-0.07	-0.38	-0.47	-0.41	-0.56	-0.09	-0.15	0.51	0.43	-0.09	-0.03	-0.18	-0.04	0	-0.11	0.03	-0.06	-0.15	0.04	0.04	-0.07
FALSE	High	Master Protein	Q9CXJ4	Abcb8	ATP-binding cassette sub-family B member 8, mitochondrial OS=Mus musculus GN=Abcb8 PE=2 SV=1	0	116.104	28.7308	20	28	20	1	717	78	9.07	High	High	High	High	High	High	High	High	High	High		0	0.05	0.03	0.12	0.18	0.15	0.21	0.03	0.06	-0.18	-0.24	0.06	0.03	0.09	-0.05	-0.05	-0.02	-0.03	0.03	0.06	0	0.05	0.03
FALSE	High	Master Protein	P51174	Acadl	Long-chain specific acyl-CoA dehydrogenase, mitochondrial OS=Mus musculus GN=Acadl PE=2 SV=2	0	258.038	43.7209	20	66	20	1	430	47.9	8.31	High	High	High	High	High	High	High	High	High	High		0.24	0.2	0.44	0.79	0.92	0.83	1.02	0.1	0.19	-0.68	-0.64	0.13	0.04	0.23	-0.2	0.04	0.24	-0.04	0.09	0.19	0.24	0.2	0.44
FALSE	High	Master Protein	P45952	Acadm	Medium-chain specific acyl-CoA dehydrogenase, mitochondrial OS=Mus musculus GN=Acadm PE=1 SV=1	0	134.495	43.943	20	30	20	1	421	46.5	8.37	High	High	High	High	High	High	High	High	High	High		0.04	0.08	0.24	0.32	0.38	0.33	0.55	0.17	0.22	-0.34	-0.37	0.06	0.01	0.23	-0.08	-0.04	0.16	-0.01	0.05	0.22	0.04	0.08	0.24
FALSE	High	Master Protein	Q6ZQK5	Acap2	Arf-GAP with coiled-coil, ANK repeat and PH domain-containing protein 2 OS=Mus musculus GN=Acap2 PE=1 SV=2	0	121.148	28.8312	23	33	20	1	770	87.2	6.68	High	High	High	High	High	High	High	High	High	High		0.04	-0.16	-0.05	-0.52	-0.56	-0.57	-0.51	0.05	0.06	0.6	0.4	-0.04	-0.05	0.01	0.16	0.2	0.11	0.05	0.01	0.06	0.04	-0.16	-0.05
FALSE	High	Master Protein	Q9D517	Agpat3	1-acyl-sn-glycerol-3-phosphate acyltransferase gamma OS=Mus musculus GN=Agpat3 PE=1 SV=2	0	132.422	40.4255	20	41	20	1	376	43.3	8.51	High	High	High	High	High	High	High	High	High	High		0.06	0.05	0.24	0.4	0.37	0.34	0.47	0.1	0.13	-0.31	-0.29	-0.03	-0.06	0.07	-0.05	0.01	0.19	0.06	0.03	0.13	0.06	0.05	0.24
FALSE	High	Master Protein	Q920P5	Ak5	Adenylate kinase isoenzyme 5 OS=Mus musculus GN=Ak5 PE=2 SV=2	0	117.044	36.2989	21	40	20	1	562	63.3	5.29	High	High	High	High	High	High	High	High	High	High		0.07	-0.12	0.2	-1.15	-1.15	-1.23	-1.3	-0.15	-0.07	1.22	1.44	0	-0.08	-0.15	0.12	0.19	0.32	0.08	0.08	-0.07	0.07	-0.12	0.2
FALSE	High	Master Protein	Q920R0	Als2	Alsin OS=Mus musculus GN=Als2 PE=1 SV=3	0	108.446	14.2338	21	25	20	1	1651	182.5	6.3	High	High	High	High	High	High	High	High	High	High		0.03	-0.01	0.02	-0.23	-0.25	-0.25	-0.23	0.02	0.02	0.28	0.19	-0.02	-0.02	0	0.01	0.04	0.03	0.02	0	0.02	0.03	-0.01	0.02
FALSE	High	Master Protein	O35639	Anxa3	Annexin A3 OS=Mus musculus GN=Anxa3 PE=1 SV=4	0	138.805	54.4892	22	35	20	1	323	36.4	5.76	High	High	High	High	High	High	High	High	High	High		0.22	0.13	0.81	0.04	0.16	0.02	1.79	1.63	1.77	0.06	-1.04	0.12	-0.02	1.75	-0.13	0.09	0.68	0.02	0.14	1.77	0.22	0.13	0.81
FALSE	High	Master Protein	Q00623	Apoa1	Apolipoprotein A-I OS=Mus musculus GN=Apoa1 PE=1 SV=2	0	142.985	59.4697	20	58	20	1	264	30.6	5.73	High	High	High	High	High	High	High	High	High	High		0.27	0.3	0.27	0.21	0.36	0.5	0.44	0.08	-0.06	-0.09	-0.23	0.15	0.29	0.23	-0.3	-0.03	-0.03	-0.29	-0.14	-0.06	0.27	0.3	0.27
FALSE	High	Master Protein	Q9EPJ9	Arfgap1	ADP-ribosylation factor GTPase-activating protein 1 OS=Mus musculus GN=Arfgap1 PE=1 SV=2	0	197.841	48.7923	20	48	20	1	414	45.3	5.57	High	High	High	High	High	High	High	High	High	High		0.04	0.06	-0.15	-0.62	-0.67	-0.66	-0.78	-0.11	-0.12	0.71	0.57	-0.05	-0.04	-0.16	-0.06	-0.02	-0.21	0.04	-0.01	-0.12	0.04	0.06	-0.15
FALSE	High	Master Protein	G3X920	Armc8	Armadillo repeat containing 8, isoform CRA_b OS=Mus musculus GN=Armc8 PE=4 SV=1	0	94.502	30.0149	20	24	20	1	673	75.4	6.73	High	High	High	High	High	High	High	High	High	High		0.07	-0.12	-0.04	-0.55	-0.59	-0.57	-0.67	-0.08	-0.1	0.66	0.57	-0.04	-0.02	-0.12	0.12	0.19	0.08	0.02	-0.02	-0.1	0.07	-0.12	-0.04
FALSE	High	Master Protein	Q9CVB6	Arpc2	Actin-related protein 2/3 complex subunit 2 OS=Mus musculus GN=Arpc2 PE=1 SV=3	0	177.539	43.6667	20	67	20	1	300	34.3	7.36	High	High	High	High	High	High	High	High	High	High		0.01	-0.12	-0.06	-0.77	-0.76	-0.73	-0.71	0.05	0.02	0.77	0.59	0.01	0.04	0.06	0.12	0.13	0.06	-0.04	-0.03	0.02	0.01	-0.12	-0.06
FALSE	High	Master Protein	Q61024	Asns	Asparagine synthetase [glutamine-hydrolyzing] OS=Mus musculus GN=Asns PE=2 SV=3	0	101.354	36.0071	20	31	20	1	561	64.2	6.58	High	High	High	High	High	High	High	High	High	High		-0.02	-0.08	-0.03	0.07	0.04	0	-0.03	-0.07	-0.03	-0.06	-0.06	-0.03	-0.07	-0.1	0.08	0.06	0.05	0.07	0.04	-0.03	-0.02	-0.08	-0.03
FALSE	High	Master Protein	P16460	Ass1	Argininosuccinate synthase OS=Mus musculus GN=Ass1 PE=1 SV=1	0	119.185	34.7087	20	52	20	1	412	46.6	8.22	High	High	High	High	High	High	High	High	High	High		0.26	0.25	0.67	0.06	0.07	0.15	0.29	0.22	0.14	0.19	0.32	0.01	0.09	0.23	-0.25	0.01	0.42	-0.09	-0.08	0.14	0.26	0.25	0.67
FALSE	High	Master Protein	P28658	Atxn10	Ataxin-10 OS=Mus musculus GN=Atxn10 PE=1 SV=2	0	150.914	39.5789	20	38	20	1	475	53.7	5.25	High	High	High	High	High	High	High	High	High	High		0.01	-0.16	0.14	0.18	0.22	0.06	0.19	-0.03	0.13	-0.21	-0.11	0.04	-0.12	0.01	0.16	0.17	0.3	0.12	0.16	0.13	0.01	-0.16	0.14
FALSE	High	Master Protein	Q3UTQ8	Cdkl5	Cyclin-dependent kinase-like 5 OS=Mus musculus GN=Cdkl5 PE=2 SV=1	0	134.708	27.3987	22	33	20	1	938	105.4	9.58	High	High	High	High	High	High	High	High	High	High		0.1	0.11	-0.14	-1.43	-1.5	-1.44	-1.46	0.04	-0.02	1.6	1.26	-0.07	-0.01	-0.03	-0.11	-0.01	-0.25	0.01	-0.06	-0.02	0.1	0.11	-0.14
FALSE	High	Master Protein	Q91VN4	Chchd6	Coiled-coil-helix-coiled-coil-helix domain-containing protein 6, mitochondrial OS=Mus musculus GN=Chchd6 PE=2 SV=2	0	195.697	56.044	20	50	20	1	273	29.8	8.41	High	High	High	High	High	High	High	High	High	High		0.07	0.01	0.03	0.13	0.17	0.19	0.08	-0.09	-0.11	-0.1	-0.11	0.04	0.06	-0.05	-0.01	0.06	0.02	-0.06	-0.02	-0.11	0.07	0.01	0.03
FALSE	High	Master Protein	Q06890	Clu	Clusterin OS=Mus musculus GN=Clu PE=1 SV=1	0	144.879	38.8393	20	36	20	1	448	51.6	5.67	High	High	High	High	High	High	High	High	High	High		0.5	0.02	1.31	-0.65	-0.62	-0.7	-0.03	0.59	0.67	1.12	1.28	0.03	-0.05	0.62	-0.02	0.48	1.29	0.05	0.08	0.67	0.5	0.02	1.31
FALSE	High	Master Protein	P61202-2	Cops2	Isoform 2 of COP9 signalosome complex subunit 2 OS=Mus musculus GN=Cops2	0	148.165	45.3333	20	41	20	1	450	52.4	5.47	High	High	High	High	High	High	High	High	High	High		0.1	-0.01	0.04	0.15	0.19	0.18	0.14	-0.05	-0.04	-0.09	-0.16	0.04	0.03	-0.01	0.01	0.11	0.05	-0.03	0.01	-0.04	0.1	-0.01	0.04
FALSE	High	Master Protein	Q9WUM3	Coro1b	Coronin-1B OS=Mus musculus GN=Coro1b PE=1 SV=1	0	129.231	31.405	20	42	20	1	484	53.9	5.78	High	High	High	High	High	High	High	High	High	High		0.13	0.06	0.19	0.01	0.12	0.03	0.13	0.01	0.1	0.01	0	0.11	0.02	0.12	-0.06	0.07	0.13	-0.02	0.09	0.1	0.13	0.06	0.19
FALSE	High	Master Protein	Q810A7	Ddx42	ATP-dependent RNA helicase DDX42 OS=Mus musculus GN=Ddx42 PE=1 SV=3	0	125.272	28.0947	20	25	20	1	929	101.9	6.98	High	High	High	High	High	High	High	High	High	High		0.02	-0.01	-0.01	-0.3	-0.35	-0.38	-0.35	0	0.03	0.37	0.28	-0.05	-0.08	-0.05	0.01	0.03	0	0.08	0.03	0.03	0.02	-0.01	-0.01
FALSE	High	Master Protein	D3YWQ0	Dgki	Protein Dgki OS=Mus musculus GN=Dgki PE=2 SV=1	0	150.598	24.5565	22	32	20	1	1071	118.1	7.91	High	High	High	High	High	High	High	High	High	High		-0.05	-0.07	-0.11	-0.63	-0.73	-0.66	-0.69	0.04	-0.03	0.68	0.52	-0.1	-0.03	-0.06	0.07	0.02	-0.04	0.03	-0.07	-0.03	-0.05	-0.07	-0.11
FALSE	High	Master Protein	Q6P5E8	Dgkq	Diacylglycerol kinase theta OS=Mus musculus GN=Dgkq PE=1 SV=1	0	104.313	24.3041	20	24	20	1	934	102.2	7.52	High	High	High	High	High	High	High	High	High	High		-0.02	0.01	0	0.3	0.23	0.25	0.04	-0.19	-0.21	-0.25	-0.1	-0.07	-0.05	-0.26	-0.01	-0.03	-0.01	0.05	-0.02	-0.21	-0.02	0.01	0
FALSE	High	Master Protein	Q5U458	Dnajc11	DnaJ homolog subfamily C member 11 OS=Mus musculus GN=Dnajc11 PE=2 SV=2	0	123.793	32.0215	20	37	20	1	559	63.2	8.32	High	High	High	High	High	High	High	High	High	High		0.05	0	-0.04	-0.2	-0.21	-0.22	-0.32	-0.11	-0.1	0.26	0.22	-0.01	-0.02	-0.12	0	0.05	-0.04	0.02	0.01	-0.1	0.05	0	-0.04
FALSE	High	Master Protein	A2BFF9	Dync1i2	Cytoplasmic dynein 1 intermediate chain 2 OS=Mus musculus GN=Dync1i2 PE=4 SV=1	0	165.449	36.8339	22	35	20	1	638	71.4	5.2	High	High	High	High	High	High	High	High	High	High		-0.01	0.16	0.06	0.17	0.14	0.17	0.18	0.04	0.01	-0.15	-0.18	-0.03	0	0.01	-0.16	-0.17	-0.1	0	-0.03	0.01	-0.01	0.16	0.06
FALSE	High	Master Protein	E9Q4Z6	Dzank1	Double zinc ribbon and ankyrin repeat-containing protein 1 OS=Mus musculus GN=Dzank1 PE=2 SV=1	0	114.419	29.1399	20	26	20	1	779	85.1	8.18	High	High	High	High	High	High	High	High	High	High		-0.08	0.07	-0.14	0.14	0.05	0.02	-0.09	-0.14	-0.11	-0.13	-0.11	-0.09	-0.12	-0.23	-0.07	-0.15	-0.21	0.12	0.03	-0.11	-0.08	0.07	-0.14
FALSE	High	Master Protein	Q9WVK4	Ehd1	EH domain-containing protein 1 OS=Mus musculus GN=Ehd1 PE=1 SV=1	0	293.586	68.1648	35	81	20	1	534	60.6	6.83	High	High	High	High	High	High	High	High	High	High		0.04	0.04	0.14	0.24	0.26	0.18	0.4	0.14	0.22	-0.22	-0.32	0.02	-0.06	0.16	-0.04	0	0.1	0.06	0.08	0.22	0.04	0.04	0.14
FALSE	High	Master Protein	Q9QXY6	Ehd3	EH domain-containing protein 3 OS=Mus musculus GN=Ehd3 PE=1 SV=2	0	362.3	66.1682	36	89	20	1	535	60.8	6.46	High	High	High	High	High	High	High	High	High	High		0.04	0.12	0.12	-0.22	-0.2	-0.24	-0.31	-0.11	-0.07	0.24	0.37	0.02	-0.02	-0.09	-0.12	-0.08	0	0.02	0.04	-0.07	0.04	0.12	0.12
FALSE	High	Master Protein	Q9EQP2	Ehd4	EH domain-containing protein 4 OS=Mus musculus GN=Ehd4 PE=1 SV=1	0	167.126	52.6802	27	49	20	1	541	61.4	6.76	High	High	High	High	High	High	High	High	High	High		0.07	0.04	0.29	0.14	0.12	0.09	0.39	0.27	0.3	-0.05	-0.16	-0.02	-0.05	0.25	-0.04	0.03	0.25	0.05	0.03	0.3	0.07	0.04	0.29
FALSE	High	Master Protein	Q8BWY3	Etf1	Eukaryotic peptide chain release factor subunit 1 OS=Mus musculus GN=Etf1 PE=1 SV=4	0	105.47	42.1053	20	26	20	1	437	49	5.71	High	High	High	High	High	High	High	High	High	High		-0.2	-0.04	0.05	-0.43	-0.4	-0.42	-0.17	0.23	0.25	0.2	0.16	0.03	0.01	0.26	0.04	-0.16	0.09	-0.01	0.02	0.25	-0.2	-0.04	0.05
FALSE	High	Master Protein	Q6KAR6	Exoc3	Exocyst complex component 3 OS=Mus musculus GN=Exoc3 PE=1 SV=2	0	133.502	26.755	20	29	20	1	755	86.4	6.2	High	High	High	High	High	High	High	High	High	High		0	0	0	-0.52	-0.44	-0.56	-0.47	-0.03	0.09	0.44	0.41	0.08	-0.04	0.05	0	0	0	0.04	0.12	0.09	0	0	0
FALSE	High	Master Protein	Q8C0C7	Farsa	Phenylalanine--tRNA ligase alpha subunit OS=Mus musculus GN=Farsa PE=2 SV=1	0	134.464	42.7165	20	29	20	1	508	57.6	8.28	High	High	High	High	High	High	High	High	High	High		0.03	0.01	-0.05	-0.17	-0.25	-0.29	-0.37	-0.12	-0.08	0.28	0.26	-0.08	-0.12	-0.2	-0.01	0.02	-0.06	0.12	0.04	-0.08	0.03	0.01	-0.05
FALSE	High	Master Protein	Q8K0E8	Fgb	Fibrinogen beta chain OS=Mus musculus GN=Fgb PE=2 SV=1	0	131.91	48.4407	21	30	20	1	481	54.7	7.08	High	High	High	High	High	High	High	High	High	High		0.23	0.3	0.47	0.23	0.45	0.54	0.7	0.25	0.16	-0.22	-0.29	0.22	0.31	0.47	-0.3	-0.07	0.17	-0.31	-0.09	0.16	0.23	0.3	0.47
FALSE	High	Master Protein	O35409	Folh1	Glutamate carboxypeptidase 2 OS=Mus musculus GN=Folh1 PE=2 SV=2	0	123.952	31.6489	20	34	20	1	752	84.5	8.1	High	High	High	High	High	High	High	High	High	High		0.07	0.28	0.24	1.03	1.03	1.23	1.27	0.24	0.04	-0.96	-1.09	0	0.2	0.24	-0.28	-0.21	-0.04	-0.2	-0.2	0.04	0.07	0.28	0.24
FALSE	High	Master Protein	Q9DBC3	Ftsjd2	Cap-specific mRNA (nucleoside-2'-O-)-methyltransferase 1 OS=Mus musculus GN=Ftsjd2 PE=1 SV=1	0	74.215	25.2091	21	22	20	1	837	95.6	7.27	High	High	High	High	High	High	High	High	High	High		0.06	-0.02	0.04	-0.24	-0.21	-0.34	-0.22	-0.01	0.12	0.27	0.2	0.03	-0.1	0.02	0.02	0.08	0.06	0.1	0.13	0.12	0.06	-0.02	0.04
FALSE	High	Master Protein	P70699	Gaa	Lysosomal alpha-glucosidase OS=Mus musculus GN=Gaa PE=1 SV=2	0	135.229	25.9182	20	40	20	1	953	106.2	5.83	High	High	High	High	High	High	High	High	High	High		0.05	0.04	0.35	0.21	0.29	0.18	0.32	0.03	0.14	-0.24	-0.03	0.08	-0.03	0.11	-0.04	0.01	0.31	0.03	0.11	0.14	0.05	0.04	0.35
FALSE	High	Master Protein	Q9D6Y9	Gbe1	1,4-alpha-glucan-branching enzyme OS=Mus musculus GN=Gbe1 PE=2 SV=1	0	136.89	34.6154	20	28	20	1	702	80.3	6.43	High	High	High	High	High	High	High	High	High	High		0.02	0.05	0.2	0.35	0.31	0.35	0.4	0.09	0.05	-0.29	-0.26	-0.04	0	0.05	-0.05	-0.03	0.15	0	-0.04	0.05	0.02	0.05	0.2
FALSE	High	Master Protein	Q6DFZ1	Gbf1	Golgi-specific brefeldin A-resistance factor 1 OS=Mus musculus GN=Gbf1 PE=1 SV=1	0	94.938	11.5529	20	25	20	1	1861	206.7	5.8	High	High	High	High	High	High	High	High	High	High		0.05	-0.07	-0.03	0.31	0.3	0.22	0.16	-0.14	-0.06	-0.25	-0.25	-0.01	-0.09	-0.15	0.07	0.12	0.04	0.09	0.08	-0.06	0.05	-0.07	-0.03
FALSE	High	Master Protein	Q6IR34-5	Gpsm1	Isoform 5 of G-protein-signaling modulator 1 OS=Mus musculus GN=Gpsm1	0	123.768	38.7234	23	28	20	1	705	78.1	6.62	High	High	High	High	High	High	High	High	High	High		0.03	0.06	0.04	0.42	0.43	0.47	0.37	-0.06	-0.1	-0.4	-0.39	0.01	0.05	-0.05	-0.06	-0.03	-0.02	-0.05	-0.04	-0.1	0.03	0.06	0.04
FALSE	High	Master Protein	Q69ZS7	Hbs1l	HBS1-like protein OS=Mus musculus GN=Hbs1l PE=1 SV=2	0	114.597	35.6305	20	23	20	1	682	75.1	6.46	High	High	High	High	High	High	High	High	High	High		-0.12	-0.11	-0.04	0.18	0.22	0.18	0.18	-0.04	0	-0.34	-0.28	0.04	0	0	0.11	-0.01	0.07	0	0.04	0	-0.12	-0.11	-0.04
FALSE	High	Master Protein	Q2TPA8	Hsdl2	Hydroxysteroid dehydrogenase-like protein 2 OS=Mus musculus GN=Hsdl2 PE=2 SV=1	0	169.107	45.7143	20	39	20	1	490	54.2	6.74	High	High	High	High	High	High	High	High	High	High		0.09	0.03	0.34	0.93	0.93	0.85	0.91	-0.02	0.06	-0.84	-0.63	0	-0.08	-0.02	-0.03	0.06	0.31	0.08	0.08	0.06	0.09	0.03	0.34
FALSE	High	Master Protein	Q64345	Ifit3	Interferon-induced protein with tetratricopeptide repeats 3 OS=Mus musculus GN=Ifit3 PE=2 SV=1	0	99.195	49.6278	20	24	20	1	403	47.2	5.64	High	High	High	High	High	High	High	High	High	High		1.63	0.12	1.32	0.57	1.99	0.5	1.06	-0.93	0.56	-0.36	0.2	1.42	-0.07	0.49	-0.12	1.51	1.2	0.07	1.49	0.56	1.63	0.12	1.32
FALSE	High	Master Protein	Q0VBD0	Itgb8	Integrin beta OS=Mus musculus GN=Itgb8 PE=2 SV=1	0	100.347	26.8579	20	27	20	1	767	84.5	7.09	High	High	High	High	High	High	High	High	High	High		0.2	-0.06	0.36	0.32	0.38	0.18	0.16	-0.22	-0.02	-0.18	0.14	0.06	-0.14	-0.16	0.06	0.26	0.42	0.14	0.2	-0.02	0.2	-0.06	0.36
FALSE	High	Master Protein	Q8R071	Itpka	Inositol-trisphosphate 3-kinase A OS=Mus musculus GN=Itpka PE=2 SV=1	0	179.459	61.4379	21	42	20	1	459	50.9	7.72	High	High	High	High	High	High	High	High	High	High		-0.02	-0.06	-0.15	-1.79	-1.77	-1.68	-1.67	0.1	0.01	1.75	1.46	0.02	0.11	0.12	0.06	0.04	-0.09	-0.11	-0.09	0.01	-0.02	-0.06	-0.15
FALSE	High	Master Protein	Q8BG40	Katnb1	Katanin p80 WD40 repeat-containing subunit B1 OS=Mus musculus GN=Katnb1 PE=1 SV=1	0	125.044	36.4742	20	29	20	1	658	72.6	7.27	High	High	High	High	High	High	High	High	High	High		0.01	0.04	-0.09	0.01	-0.02	0.02	-0.21	-0.19	-0.23	0.03	0.06	-0.03	0.01	-0.22	-0.04	-0.03	-0.13	-0.01	-0.04	-0.23	0.01	0.04	-0.09
FALSE	High	Master Protein	A2AAE1-3	Kiaa1109	Isoform 3 of Uncharacterized protein KIAA1109 OS=Mus musculus GN=Kiaa1109	0	77.288	3.83551	20	22	20	1	5058	561	6.64	High	High	High	High	High	High	High	High	High	High		-0.02	0.04	-0.15	-0.32	-0.37	-0.32	-0.45	-0.08	-0.13	0.35	0.24	-0.05	0	-0.13	-0.04	-0.06	-0.19	0	-0.05	-0.13	-0.02	0.04	-0.15
FALSE	High	Master Protein	Q9QXL1	Kif21b	Kinesin-like protein KIF21B OS=Mus musculus GN=Kif21b PE=1 SV=2	0	118.863	14.9281	27	39	20	1	1668	186.1	7.08	High	High	High	High	High	High	High	High	High	High		-0.07	-0.06	-0.21	-0.13	-0.17	-0.12	-0.22	-0.05	-0.1	0.1	-0.05	-0.04	0.01	-0.09	0.06	-0.01	-0.15	-0.01	-0.05	-0.1	-0.07	-0.06	-0.21
FALSE	High	Master Protein	Q0KK55	Kndc1	Protein very KIND OS=Mus musculus GN=Kndc1 PE=1 SV=2	0	81.056	13.9495	20	21	20	1	1742	191.2	6.3	High	High	High	High	High	High	High	High	High	High		-0.11	0.03	0.13	0.64	0.57	0.6	0.65	0.08	0.05	-0.68	-0.58	-0.07	-0.04	0.01	-0.03	-0.14	0.1	0.04	-0.03	0.05	-0.11	0.03	0.13
FALSE	High	Master Protein	Q9EP89	Lactb	Serine beta-lactamase-like protein LACTB, mitochondrial OS=Mus musculus GN=Lactb PE=1 SV=1	0	154.438	37.0236	20	36	20	1	551	60.7	8.9	High	High	High	High	High	High	High	High	High	High		0.07	0.15	0.04	-0.69	-0.66	-0.74	-0.64	0.02	0.1	0.73	0.62	0.03	-0.05	0.05	-0.15	-0.08	-0.11	0.05	0.08	0.1	0.07	0.15	0.04
FALSE	High	Master Protein	P16125	Ldhb	L-lactate dehydrogenase B chain OS=Mus musculus GN=Ldhb PE=1 SV=2	0	395.15	57.1856	22	244	20	1	334	36.5	6.05	High	High	High	High	High	High	High	High	High	High		-0.09	0.04	-0.23	0.39	0.48	0.42	0.34	-0.14	-0.08	-0.57	-0.63	0.09	0.03	-0.05	-0.04	-0.13	-0.27	-0.03	0.06	-0.08	-0.09	0.04	-0.23
FALSE	High	Master Protein	Q6EDY6	Lrrc16a	Leucine-rich repeat-containing protein 16A OS=Mus musculus GN=Lrrc16a PE=1 SV=2	0	98.602	15.1383	20	25	20	1	1374	151.8	7.8	High	High	High	High	High	High	High	High	High	High		0.13	0.04	0.25	0.52	0.59	0.46	0.64	0.05	0.18	-0.46	-0.45	0.07	-0.06	0.12	-0.04	0.09	0.21	0.06	0.13	0.18	0.13	0.04	0.25
FALSE	High	Master Protein	Q3THS6	Mat2a	S-adenosylmethionine synthase isoform type-2 OS=Mus musculus GN=Mat2a PE=2 SV=2	0	134.298	52.1519	20	34	20	1	395	43.7	6.48	High	High	High	High	High	High	High	High	High	High		-0.01	0.09	0	0.19	0.14	0.15	0.1	-0.04	-0.05	-0.15	-0.16	-0.05	-0.04	-0.09	-0.09	-0.1	-0.09	0.04	-0.01	-0.05	-0.01	0.09	0
FALSE	High	Master Protein	Q8R2Y2	Mcam	Cell surface glycoprotein MUC18 OS=Mus musculus GN=Mcam PE=1 SV=1	0	119.397	29.784	20	26	20	1	648	71.5	5.83	High	High	High	High	High	High	High	High	High	High		-0.23	0.04	0.33	1.19	0.97	1.06	1.01	0.04	-0.05	-1.2	-0.74	-0.22	-0.13	-0.18	-0.04	-0.27	0.29	0.13	-0.09	-0.05	-0.23	0.04	0.33
FALSE	High	Master Protein	Q8VBX6-3	Mpdz	Isoform 3 of Multiple PDZ domain protein OS=Mus musculus GN=Mpdz	0	106.447	11.0521	21	24	20	1	2072	220.3	5.02	High	High	High	High	High	High	High	High	High	High		0.09	0.05	0.23	0.16	0.15	0.1	0.33	0.18	0.23	-0.06	-0.16	-0.01	-0.06	0.17	-0.05	0.04	0.18	0.06	0.05	0.23	0.09	0.05	0.23
FALSE	High	Master Protein	P70290	Mpp1	55 kDa erythrocyte membrane protein OS=Mus musculus GN=Mpp1 PE=1 SV=1	0	157.32	53.0043	20	43	20	1	466	52.2	7.2	High	High	High	High	High	High	High	High	High	High		-0.01	0.17	0.01	0.65	0.66	0.7	0.48	-0.18	-0.22	-0.67	-0.53	0.01	0.05	-0.17	-0.17	-0.18	-0.16	-0.05	-0.04	-0.22	-0.01	0.17	0.01
FALSE	High	Master Protein	Q99KQ4	Nampt	Nicotinamide phosphoribosyltransferase OS=Mus musculus GN=Nampt PE=1 SV=1	0	149.868	41.5479	20	38	20	1	491	55.4	7.15	High	High	High	High	High	High	High	High	High	High		0.09	-0.05	0.27	0.14	0.23	0.09	0.2	-0.03	0.11	-0.14	0.01	0.09	-0.05	0.06	0.05	0.14	0.32	0.05	0.14	0.11	0.09	-0.05	0.27
FALSE	High	Master Protein	Q9DB05	Napa	Alpha-soluble NSF attachment protein OS=Mus musculus GN=Napa PE=1 SV=1	0	347.11	76.9492	23	79	20	1	295	33.2	5.45	High	High	High	High	High	High	High	High	High	High		0.05	0.02	-0.01	-0.09	-0.12	-0.1	-0.09	0.03	0.01	0.17	0.02	-0.03	-0.01	0	-0.02	0.03	-0.03	0.01	-0.02	0.01	0.05	0.02	-0.01
FALSE	High	Master Protein	E9QK04	Neo1	Neogenin OS=Mus musculus GN=Neo1 PE=2 SV=1	0	111.963	17.3592	20	22	20	1	1492	162.8	6.49	High	High	High	High	High	High	High	High	High	High		-0.03	0.01	0.08	-0.37	-0.42	-0.4	-0.34	0.08	0.06	0.39	0.36	-0.05	-0.03	0.03	-0.01	-0.04	0.07	0.03	-0.02	0.06	-0.03	0.01	0.08
FALSE	High	Master Protein	Q6P5H2-2	Nes	Isoform 2 of Nestin OS=Mus musculus GN=Nes	0	70.593	12.4176	20	20	20	1	1820	201.6	4.34	High	High	High	High	High	High	High	High	High	High		-0.05	0.04	0.23	0.47	0.6	0.51	1.98	1.38	1.47	-0.65	-1.81	0.13	0.04	1.51	-0.04	-0.09	0.19	-0.04	0.09	1.47	-0.05	0.04	0.23
FALSE	High	Master Protein	Q3TL44	Nlrx1	NLR family member X1 OS=Mus musculus GN=Nlrx1 PE=2 SV=1	0	127.364	24.9231	20	26	20	1	975	107.8	7.37	High	High	High	High	High	High	High	High	High	High		-0.01	-0.08	0.06	0.11	0.1	0.13	0.3	0.2	0.17	-0.11	-0.3	-0.01	0.02	0.19	0.08	0.07	0.14	-0.02	-0.03	0.17	-0.01	-0.08	0.06
FALSE	High	Master Protein	B9EJ54	Nup205	MCG21756, isoform CRA_b OS=Mus musculus GN=Nup205 PE=2 SV=1	0	100.703	10.7072	21	24	20	1	2008	227.3	6.34	High	High	High	High	High	High	High	High	High	High		0	-0.01	0.03	-0.29	-0.32	-0.4	-0.26	0.06	0.14	0.32	0.23	-0.03	-0.11	0.03	0.01	0.01	0.04	0.11	0.08	0.14	0	-0.01	0.03
FALSE	High	Master Protein	P97467	Pam	Peptidyl-glycine alpha-amidating monooxygenase OS=Mus musculus GN=Pam PE=1 SV=2	0	108.098	20.429	20	32	20	1	979	108.9	6.55	High	High	High	High	High	High	High	High	High	High		-0.05	-0.05	0.09	0.55	0.5	0.49	0.38	-0.12	-0.11	-0.55	-0.35	-0.05	-0.06	-0.17	0.05	0	0.14	0.06	0.01	-0.11	-0.05	-0.05	0.09
FALSE	High	Master Protein	E9Q2S0	Pcdh7	Protein Pcdh7 OS=Mus musculus GN=Pcdh7 PE=2 SV=1	0	124.509	20.4781	21	24	20	1	1255	136.7	5.17	High	High	High	High	High	High	High	High	High	High		-0.02	0.07	-0.18	-0.43	-0.41	-0.49	-0.6	-0.19	-0.11	0.39	0.36	0.02	-0.06	-0.17	-0.07	-0.09	-0.25	0.06	0.08	-0.11	-0.02	0.07	-0.18
FALSE	High	Master Protein	E0CYV0	Pcmt1	Protein-L-isoaspartate O-methyltransferase OS=Mus musculus GN=Pcmt1 PE=2 SV=1	0	297.527	62.5874	20	104	20	1	286	30.4	7.24	High	High	High	High	High	High	High	High	High	High		-0.14	0.12	-0.2	0.4	0.42	0.42	0.2	-0.22	-0.22	-0.56	-0.46	0.02	0.02	-0.2	-0.12	-0.26	-0.32	-0.02	0	-0.22	-0.14	0.12	-0.2
FALSE	High	Master Protein	Q922H2	Pdk3	[Pyruvate dehydrogenase [lipoamide]] kinase isozyme 3, mitochondrial OS=Mus musculus GN=Pdk3 PE=2 SV=1	0	138.482	49.3976	21	35	20	1	415	47.9	8.82	High	High	High	High	High	High	High	High	High	High		0.07	0.06	0.07	0.17	0.24	0.16	0.04	-0.2	-0.12	-0.17	-0.03	0.07	-0.01	-0.13	-0.06	0.01	0.01	0.01	0.08	-0.12	0.07	0.06	0.07
FALSE	High	Master Protein	A2AJQ0	Pdp1	[Pyruvate dehydrogenase [acetyl-transferring]]-phosphatase 1, mitochondrial OS=Mus musculus GN=Pdp1 PE=2 SV=2	0	135.214	35.6784	20	30	20	1	597	67.6	7.06	High	High	High	High	High	High	High	High	High	High		0.05	0.06	-0.05	0.19	0.26	0.15	0.2	-0.06	0.05	-0.21	-0.31	0.07	-0.04	0.01	-0.06	-0.01	-0.11	0.04	0.11	0.05	0.05	0.06	-0.05
FALSE	High	Master Protein	O35129	Phb2	Prohibitin-2 OS=Mus musculus GN=Phb2 PE=1 SV=1	0	181.791	64.5485	21	105	20	1	299	33.3	9.83	High	High	High	High	High	High	High	High	High	High		0.01	0.01	-0.04	0	0.04	-0.02	-0.07	-0.11	-0.05	-0.03	-0.03	0.04	-0.02	-0.07	-0.01	0	-0.05	0.02	0.06	-0.05	0.01	0.01	-0.04
FALSE	High	Master Protein	Q8BGT8	Phyhipl	Phytanoyl-CoA hydroxylase-interacting protein-like OS=Mus musculus GN=Phyhipl PE=2 SV=1	0	248.077	54.4	22	100	20	1	375	42.3	6.35	High	High	High	High	High	High	High	High	High	High		0.11	0.03	0.12	0.42	0.47	0.4	0.31	-0.16	-0.09	-0.36	-0.25	0.05	-0.02	-0.11	-0.03	0.08	0.09	0.02	0.07	-0.09	0.11	0.03	0.12
FALSE	High	Master Protein	Q9Z1T6	Pikfyve	1-phosphatidylinositol 3-phosphate 5-kinase OS=Mus musculus GN=Pikfyve PE=1 SV=3	0	104.032	10.968	20	24	20	1	2097	236.7	6.68	High	High	High	High	High	High	High	High	High	High		-0.04	-0.01	0.01	-0.13	-0.14	-0.14	-0.02	0.12	0.12	0.1	-0.03	-0.01	-0.01	0.11	0.01	-0.03	0.02	0.01	0	0.12	-0.04	-0.01	0.01
FALSE	High	Master Protein	Q91XU3	Pip4k2c	Phosphatidylinositol 5-phosphate 4-kinase type-2 gamma OS=Mus musculus GN=Pip4k2c PE=2 SV=1	0	113.826	52.019	22	33	20	1	421	47.3	6.89	High	High	High	High	High	High	High	High	High	High		0.06	0.07	-0.04	-1.03	-0.96	-1.02	-0.93	0.03	0.09	1.02	0.83	0.07	0.01	0.1	-0.07	-0.01	-0.11	-0.01	0.06	0.09	0.06	0.07	-0.04
FALSE	High	Master Protein	E9Q6H8	Plekha5	Protein Plekha5 OS=Mus musculus GN=Plekha5 PE=2 SV=1	0	102.513	16.6273	20	26	20	1	1269	144.3	7.39	High	High	High	High	High	High	High	High	High	High		0.01	0.03	-0.16	-0.54	-0.58	-0.58	-0.59	-0.01	-0.01	0.59	0.37	-0.04	-0.04	-0.05	-0.03	-0.02	-0.19	0.04	0	-0.01	0.01	0.03	-0.16
FALSE	High	Master Protein	Q9DC61	Pmpca	Mitochondrial-processing peptidase subunit alpha OS=Mus musculus GN=Pmpca PE=1 SV=1	0	119.242	45.4198	20	27	20	1	524	58.2	6.83	High	High	High	High	High	High	High	High	High	High		0.09	0.02	0.07	-0.03	-0.03	-0.06	-0.1	-0.07	-0.04	0.12	0.11	0	-0.03	-0.07	-0.02	0.07	0.05	0.03	0.03	-0.04	0.09	0.02	0.07
FALSE	High	Master Protein	Q3UYC0	Ppm1h	Protein phosphatase 1H OS=Mus musculus GN=Ppm1h PE=1 SV=1	0	172.492	44.4444	20	46	20	1	513	56.3	6.73	High	High	High	High	High	High	High	High	High	High		-0.02	0.08	-0.03	-0.61	-0.68	-0.65	-0.69	-0.01	-0.04	0.66	0.6	-0.07	-0.04	-0.08	-0.08	-0.1	-0.11	0.04	-0.03	-0.04	-0.02	0.08	-0.03
FALSE	High	Master Protein	Q8BVQ5	Ppme1	Protein phosphatase methylesterase 1 OS=Mus musculus GN=Ppme1 PE=1 SV=5	0	179.658	45.5959	20	48	20	1	386	42.2	5.97	High	High	High	High	High	High	High	High	High	High		0.04	0.08	-0.11	-0.33	-0.29	-0.37	-0.36	-0.07	0.01	0.33	0.19	0.04	-0.04	-0.03	-0.08	-0.04	-0.19	0.04	0.08	0.01	0.04	0.08	-0.11
FALSE	High	Master Protein	O08795-2	Prkcsh	Isoform 2 of Glucosidase 2 subunit beta OS=Mus musculus GN=Prkcsh	0	121.717	33.3333	20	36	20	1	528	59.5	4.48	High	High	High	High	High	High	High	High	High	High		0.01	0.02	0.08	0.01	0.06	-0.02	0.11	0.05	0.13	-0.05	-0.09	0.05	-0.03	0.1	-0.02	-0.01	0.06	0.03	0.08	0.13	0.01	0.02	0.08
FALSE	High	Master Protein	Q8BIW1	Prune	Protein prune homolog OS=Mus musculus GN=Prune PE=2 SV=1	0	121.103	44.0529	20	32	20	1	454	50.2	5.11	High	High	High	High	High	High	High	High	High	High		-0.08	-0.01	-0.2	-0.07	-0.05	-0.06	-0.19	-0.14	-0.13	-0.03	-0.07	0.02	0.01	-0.12	0.01	-0.07	-0.19	-0.01	0.01	-0.13	-0.08	-0.01	-0.2
FALSE	High	Master Protein	Q9R1P4	Psma1	Proteasome subunit alpha type-1 OS=Mus musculus GN=Psma1 PE=1 SV=1	0	186.862	59.3156	20	70	20	1	263	29.5	6.46	High	High	High	High	High	High	High	High	High	High		-0.08	-0.06	-0.02	0.01	0.06	0.04	0.05	-0.01	0.01	-0.14	-0.13	0.05	0.03	0.04	0.06	-0.02	0.04	-0.03	0.02	0.01	-0.08	-0.06	-0.02
FALSE	High	Master Protein	Q91V35	Ptpra	Protein tyrosin phosphatase receptor type alpha OS=Mus musculus GN=Ptpra PE=2 SV=1	0	185.895	30.8953	22	43	20	1	793	89.8	6.64	High	High	High	High	High	High	High	High	High	High		0.09	0.01	0.19	-0.1	-0.07	-0.11	0.05	0.12	0.16	0.16	0.08	0.03	-0.01	0.15	-0.01	0.08	0.18	0.01	0.04	0.16	0.09	0.01	0.19
FALSE	High	Master Protein	Q62172	Ralbp1	RalA-binding protein 1 OS=Mus musculus GN=Ralbp1 PE=1 SV=4	0	76.753	30.2469	20	25	20	1	648	75	5.92	High	High	High	High	High	High	High	High	High	High		0.06	-0.02	-0.1	-0.34	-0.37	-0.36	-0.45	-0.08	-0.09	0.43	0.29	-0.03	-0.02	-0.11	0.02	0.08	-0.08	0.02	-0.01	-0.09	0.06	-0.02	-0.1
FALSE	High	Master Protein	P46061	Rangap1	Ran GTPase-activating protein 1 OS=Mus musculus GN=Rangap1 PE=1 SV=2	0	123.461	32.7674	20	30	20	1	589	63.5	4.68	High	High	High	High	High	High	High	High	High	High		-0.05	-0.01	-0.01	-0.3	-0.3	-0.41	-0.44	-0.14	-0.03	0.25	0.37	0	-0.11	-0.14	0.01	-0.04	0	0.11	0.11	-0.03	-0.05	-0.01	-0.01
FALSE	High	Master Protein	D3YXR8	Rimbp2	RIMS-binding protein 2 OS=Mus musculus GN=Rimbp2 PE=2 SV=1	0	134.497	25.3939	20	27	20	1	1079	119.1	5.33	High	High	High	High	High	High	High	High	High	High		0.01	-0.03	-0.06	-1.07	-1.1	-1.06	-1.16	-0.06	-0.1	1.11	1.04	-0.03	0.01	-0.09	0.03	0.04	-0.03	-0.01	-0.04	-0.1	0.01	-0.03	-0.06
FALSE	High	Master Protein	Q8BRF7	Scfd1	Sec1 family domain-containing protein 1 OS=Mus musculus GN=Scfd1 PE=2 SV=1	0	170.817	38.9671	20	32	20	1	639	72.3	6.38	High	High	High	High	High	High	High	High	High	High		-0.03	0.02	0.1	0.39	0.4	0.33	0.38	-0.02	0.05	-0.43	-0.34	0.01	-0.06	-0.01	-0.02	-0.05	0.08	0.06	0.07	0.05	-0.03	0.02	0.1
FALSE	High	Master Protein	G5E8J9	Scyl2	SCY1-like protein 2 OS=Mus musculus GN=Scyl2 PE=2 SV=1	0	111.748	23.789	20	23	20	1	929	103.1	8.02	High	High	High	High	High	High	High	High	High	High		-0.01	-0.08	-0.17	-0.45	-0.41	-0.48	-0.52	-0.11	-0.04	0.4	0.29	0.04	-0.03	-0.07	0.08	0.07	-0.09	0.03	0.07	-0.04	-0.01	-0.08	-0.17
FALSE	High	Master Protein	Q9QUR8	Sema7a	Semaphorin-7A OS=Mus musculus GN=Sema7a PE=1 SV=1	0	128.948	35.8434	20	30	20	1	664	74.9	7.74	High	High	High	High	High	High	High	High	High	High		0	0	-0.03	0.33	0.26	0.35	0.48	0.22	0.13	-0.26	-0.57	-0.07	0.02	0.15	0	0	-0.03	-0.02	-0.09	0.13	0	0	-0.03
FALSE	High	Master Protein	B2RQR5	Sgsm1	Small G protein signaling modulator 1 OS=Mus musculus GN=Sgsm1 PE=2 SV=1	0	104.552	22.9643	22	31	20	1	1093	123.2	5.66	High	High	High	High	High	High	High	High	High	High		-0.08	-0.12	0.01	0.06	-0.05	-0.02	-0.16	-0.11	-0.14	-0.03	0.11	-0.11	-0.08	-0.22	0.12	0.04	0.13	0.08	-0.03	-0.14	-0.08	-0.12	0.01
FALSE	High	Master Protein	Q6P6I8	Sirpa	Signal-regulatory protein alpha OS=Mus musculus GN=Sirpa PE=2 SV=1	0	308.075	44.2043	20	101	20	1	509	56	8.28	High	High	High	High	High	High	High	High	High	High		0.09	0.14	-0.15	-1.41	-1.44	-1.46	-1.48	-0.04	-0.02	1.53	1.27	-0.03	-0.05	-0.07	-0.14	-0.05	-0.29	0.05	0.02	-0.02	0.09	0.14	-0.15
FALSE	High	Master Protein	Q6NZR5	Skiv2l	Protein Skiv2l OS=Mus musculus GN=Skiv2l PE=2 SV=1	0	118.605	18.8103	20	27	20	1	1244	137.4	6.28	High	High	High	High	High	High	High	High	High	High		-0.02	-0.01	0.05	0.27	0.22	0.29	0.26	0.04	-0.03	-0.24	-0.27	-0.05	0.02	-0.01	0.01	-0.01	0.06	-0.02	-0.07	-0.03	-0.02	-0.01	0.05
FALSE	High	Master Protein	Q6GQS1	Slc25a23	Calcium-binding mitochondrial carrier protein SCaMC-3 OS=Mus musculus GN=Slc25a23 PE=2 SV=1	0	124.228	54.1756	23	41	20	1	467	52.5	7.59	High	High	High	High	High	High	High	High	High	High		-0.03	-0.18	-0.22	-0.88	-0.84	-0.88	-0.95	-0.11	-0.07	0.81	0.67	0.04	0	-0.07	0.18	0.15	-0.04	0	0.04	-0.07	-0.03	-0.18	-0.22
FALSE	High	Master Protein	Q6PHU5-2	Sort1	Isoform 2 of Sortilin OS=Mus musculus GN=Sort1	0	87.477	19.8135	20	26	20	1	858	94.8	5.99	High	High	High	High	High	High	High	High	High	High		0.16	-0.04	0.21	-0.07	-0.13	-0.13	-0.04	0.09	0.09	0.29	0.19	-0.06	-0.06	0.03	0.04	0.2	0.25	0.06	0	0.09	0.16	-0.04	0.21
FALSE	High	Master Protein	Q9Z1Z2	Strap	Serine-threonine kinase receptor-associated protein OS=Mus musculus GN=Strap PE=1 SV=2	0	196.613	64.5714	20	44	20	1	350	38.4	5.12	High	High	High	High	High	High	High	High	High	High		0.08	0.01	0.14	0.03	0.09	-0.02	0.03	-0.06	0.05	-0.01	0.05	0.06	-0.05	0	-0.01	0.07	0.13	0.05	0.11	0.05	0.08	0.01	0.14
FALSE	High	Master Protein	P61264	Stx1b	Syntaxin-1B OS=Mus musculus GN=Stx1b PE=1 SV=1	0	372.745	60.0694	23	170	20	1	288	33.2	5.38	High	High	High	High	High	High	High	High	High	High		0.02	0.14	-0.26	-0.05	0.05	-0.04	-0.29	-0.34	-0.25	-0.03	-0.03	0.1	0.01	-0.24	-0.14	-0.12	-0.4	-0.01	0.09	-0.25	0.02	0.14	-0.26
FALSE	High	Master Protein	Q8K400	Stxbp5	Syntaxin-binding protein 5 OS=Mus musculus GN=Stxbp5 PE=1 SV=3	0	165.396	22.7431	21	36	20	1	1152	127.6	7.21	High	High	High	High	High	High	High	High	High	High		-0.03	0.01	-0.03	-0.27	-0.33	-0.28	-0.38	-0.05	-0.1	0.3	0.29	-0.06	-0.01	-0.11	-0.01	-0.04	-0.04	0.01	-0.05	-0.1	-0.03	0.01	-0.03
FALSE	High	Master Protein	F8VQ95	Tacc1	Transforming acidic coiled-coil-containing protein 1 OS=Mus musculus GN=Tacc1 PE=2 SV=1	0	90.864	25	23	29	20	1	776	84.2	5.03	High	High	High	High	High	High	High	High	High	High		-0.05	0.09	-0.16	-0.09	-0.15	-0.02	-0.21	-0.06	-0.19	0.1	-0.01	-0.06	0.07	-0.12	-0.09	-0.14	-0.25	-0.07	-0.13	-0.19	-0.05	0.09	-0.16
FALSE	High	Master Protein	Q6ZQ29-2	Taok2	Isoform 2 of Serine/threonine-protein kinase TAO2 OS=Mus musculus GN=Taok2	0	124.604	24.0758	26	30	20	1	1055	119.9	7.28	High	High	High	High	High	High	High	High	High	High		-0.02	0.08	-0.1	-0.42	-0.51	-0.48	-0.66	-0.15	-0.18	0.49	0.5	-0.09	-0.06	-0.24	-0.08	-0.1	-0.18	0.06	-0.03	-0.18	-0.02	0.08	-0.1
FALSE	High	Master Protein	P40630	Tfam	Transcription factor A, mitochondrial OS=Mus musculus GN=Tfam PE=1 SV=2	0	80.261	55.144	20	39	20	1	243	28	9.69	High	High	High	High	High	High	High	High	High	High		0.16	0.14	0.03	0.31	0.34	0.37	0.27	-0.07	-0.1	-0.18	-0.3	0.03	0.06	-0.04	-0.14	0.02	-0.11	-0.06	-0.03	-0.1	0.16	0.14	0.03
FALSE	High	Master Protein	P21981	Tgm2	Protein-glutamine gamma-glutamyltransferase 2 OS=Mus musculus GN=Tgm2 PE=1 SV=4	0	126.079	35.4227	20	27	20	1	686	77	5.1	High	High	High	High	High	High	High	High	High	High		0.31	0.07	0.87	0.11	0.13	0.25	1.01	0.88	0.76	0.18	-0.2	0.02	0.14	0.9	-0.07	0.24	0.8	-0.14	-0.12	0.76	0.31	0.07	0.87
FALSE	High	Master Protein	Q9JKK7	Tmod2	Tropomodulin-2 OS=Mus musculus GN=Tmod2 PE=1 SV=2	0	202.395	54.416	21	69	20	1	351	39.5	5.35	High	High	High	High	High	High	High	High	High	High		0.05	0.07	0.01	-0.27	-0.25	-0.24	-0.19	0.06	0.05	0.3	0.14	0.02	0.03	0.08	-0.07	-0.02	-0.06	-0.03	-0.01	0.05	0.05	0.07	0.01
FALSE	High	Master Protein	P17751	Tpi1	Triosephosphate isomerase OS=Mus musculus GN=Tpi1 PE=1 SV=4	0	415.585	78.5953	20	253	20	1	299	32.2	5.74	High	High	High	High	High	High	High	High	High	High		-0.39	-0.27	-0.48	-0.21	-0.23	-0.16	-0.27	-0.04	-0.11	-0.16	-0.27	-0.02	0.05	-0.06	0.27	-0.12	-0.21	-0.05	-0.07	-0.11	-0.39	-0.27	-0.48
FALSE	High	Master Protein	Q6IRU2	Tpm4	Tropomyosin alpha-4 chain OS=Mus musculus GN=Tpm4 PE=2 SV=3	0	160.065	70.1613	26	62	20	1	248	28.5	4.68	High	High	High	High	High	High	High	High	High	High		0.14	0.18	0.41	0.26	0.29	0.41	0.83	0.54	0.42	-0.15	-0.48	0.03	0.15	0.57	-0.18	-0.04	0.23	-0.15	-0.12	0.42	0.14	0.18	0.41
FALSE	High	Master Protein	Q9R0P9	Uchl1	Ubiquitin carboxyl-terminal hydrolase isozyme L1 OS=Mus musculus GN=Uchl1 PE=1 SV=1	0	468.175	76.6816	20	348	20	1	223	24.8	5.24	High	High	High	High	High	High	High	High	High	High		-0.05	0.04	-0.06	0.75	0.74	0.81	0.46	-0.28	-0.35	-0.79	-0.58	-0.01	0.06	-0.29	-0.04	-0.09	-0.1	-0.06	-0.07	-0.35	-0.05	0.04	-0.06
FALSE	High	Master Protein	Q9CZ13	Uqcrc1	Cytochrome b-c1 complex subunit 1, mitochondrial OS=Mus musculus GN=Uqcrc1 PE=1 SV=2	0	382.256	59.375	21	214	20	1	480	52.8	6.21	High	High	High	High	High	High	High	High	High	High		-0.04	0.02	-0.06	0.13	0.21	0.14	0.1	-0.11	-0.04	-0.25	-0.22	0.08	0.01	-0.03	-0.02	-0.06	-0.08	-0.01	0.07	-0.04	-0.04	0.02	-0.06
FALSE	High	Master Protein	F8VPZ3	Usp32	Ubiquitin carboxyl-terminal hydrolase OS=Mus musculus GN=Usp32 PE=2 SV=1	0	76.346	12.1571	20	22	20	1	1604	181.6	6.51	High	High	High	High	High	High	High	High	High	High		-0.04	-0.03	-0.03	-0.11	-0.13	-0.11	-0.18	-0.05	-0.07	0.09	0.09	-0.02	0	-0.07	0.03	-0.01	0	0	-0.02	-0.07	-0.04	-0.03	-0.03
FALSE	High	Master Protein	P59016	Vps33b	Vacuolar protein sorting-associated protein 33B OS=Mus musculus GN=Vps33b PE=1 SV=1	0	115.168	34.0357	20	27	20	1	617	70.5	6.86	High	High	High	High	High	High	High	High	High	High		0.02	-0.01	0.01	0.25	0.24	0.24	0.13	-0.11	-0.11	-0.22	-0.18	-0.01	-0.01	-0.12	0.01	0.03	0.02	0.01	0	-0.11	0.02	-0.01	0.01
FALSE	High	Master Protein	Q8C754	Vps52	Vacuolar protein sorting-associated protein 52 homolog OS=Mus musculus GN=Vps52 PE=2 SV=1	0	142.91	30.8437	20	31	20	1	723	82	5.9	High	High	High	High	High	High	High	High	High	High		0.05	0.04	-0.01	-0.36	-0.39	-0.41	-0.42	-0.03	-0.01	0.44	0.35	-0.03	-0.05	-0.06	-0.04	0.01	-0.05	0.05	0.02	-0.01	0.05	0.04	-0.01
FALSE	High	Master Protein	Q8CBE3	Wdr37	WD repeat-containing protein 37 OS=Mus musculus GN=Wdr37 PE=2 SV=1	0	124.145	42.9435	20	32	20	1	496	55	7.23	High	High	High	High	High	High	High	High	High	High		0.05	0.02	-0.08	-0.43	-0.39	-0.4	-0.54	-0.15	-0.14	0.44	0.4	0.04	0.03	-0.11	-0.02	0.03	-0.1	-0.03	0.01	-0.14	0.05	0.02	-0.08
FALSE	High	Master Protein	P61161	Actr2	Actin-related protein 2 OS=Mus musculus GN=Actr2 PE=1 SV=1	0	271.96	46.7005	19	81	19	1	394	44.7	6.74	High	High	High	High	High	High	High	High	High	High		0.05	-0.11	-0.09	-0.63	-0.66	-0.64	-0.68	-0.02	-0.04	0.71	0.53	-0.03	-0.01	-0.05	0.11	0.16	0.02	0.01	-0.02	-0.04	0.05	-0.11	-0.09
FALSE	High	Master Protein	Q99MU3	Adar	Double-stranded RNA-specific adenosine deaminase OS=Mus musculus GN=Adar PE=1 SV=2	0	93.103	17.8268	19	25	19	1	1178	130.4	8.7	High	High	High	High	High	High	High	High	High	High		0.03	-0.02	-0.02	0.09	0.08	0	-0.1	-0.18	-0.1	-0.05	0.02	-0.01	-0.09	-0.19	0.02	0.05	0	0.09	0.08	-0.1	0.03	-0.02	-0.02
FALSE	High	Master Protein	P54923	Adprh	[Protein ADP-ribosylarginine] hydrolase OS=Mus musculus GN=Adprh PE=2 SV=1	0	157.223	54.9724	19	40	19	1	362	40	5.76	High	High	High	High	High	High	High	High	High	High		0.11	-0.04	0.14	0.06	0.03	-0.01	0	-0.03	0.01	0.08	0.08	-0.03	-0.07	-0.06	0.04	0.15	0.18	0.07	0.04	0.01	0.11	-0.04	0.14
FALSE	High	Master Protein	Q9R0Y5-2	Ak1	Isoform 2 of Adenylate kinase isoenzyme 1 OS=Mus musculus GN=Ak1	0	196.865	68.0952	20	63	19	1	210	23.1	5.83	High	High	High	High	High	High	High	High	High	High		0	0.12	-0.1	0.2	0.2	0.23	0.05	-0.15	-0.18	-0.2	-0.21	0	0.03	-0.15	-0.12	-0.12	-0.22	-0.03	-0.03	-0.18	0	0.12	-0.1
FALSE	High	Master Protein	P24549	Aldh1a1	Retinal dehydrogenase 1 OS=Mus musculus GN=Aldh1a1 PE=1 SV=5	0	339.768	68.4631	32	88	19	1	501	54.4	7.8	High	High	High	High	High	High	High	High	High	High		0.05	0.14	0.4	1.18	1.28	1.12	1.39	0.11	0.27	-1.23	-1.05	0.1	-0.06	0.21	-0.14	-0.09	0.26	0.06	0.16	0.27	0.05	0.14	0.4
FALSE	High	Master Protein	Q9CZS1	Aldh1b1	Aldehyde dehydrogenase X, mitochondrial OS=Mus musculus GN=Aldh1b1 PE=2 SV=1	0	134.057	45.6647	23	35	19	1	519	57.5	7.02	High	High	High	High	High	High	High	High	High	High		-0.02	-0.18	-0.1	-0.74	-0.71	-0.81	-0.61	0.1	0.2	0.69	0.45	0.03	-0.07	0.13	0.18	0.16	0.08	0.07	0.1	0.2	-0.02	-0.18	-0.1
FALSE	High	Master Protein	Q8CHT0	Aldh4a1	Delta-1-pyrroline-5-carboxylate dehydrogenase, mitochondrial OS=Mus musculus GN=Aldh4a1 PE=1 SV=3	0	115.738	38.968	19	32	19	1	562	61.8	8.24	High	High	High	High	High	High	High	High	High	High		0.16	0.04	0.38	0.46	0.62	0.45	0.84	0.22	0.39	-0.46	-0.52	0.16	-0.01	0.38	-0.04	0.12	0.34	0.01	0.17	0.39	0.16	0.04	0.38
FALSE	High	Master Protein	P12023	App	Amyloid beta A4 protein OS=Mus musculus GN=App PE=1 SV=3	0	158.077	27.6623	21	45	19	1	770	86.7	4.79	High	High	High	High	High	High	High	High	High	High		-0.06	0.03	-0.05	-0.35	-0.33	-0.43	-0.25	0.08	0.18	0.27	0.14	0.02	-0.08	0.1	-0.03	-0.09	-0.08	0.08	0.1	0.18	-0.06	0.03	-0.05
FALSE	High	Master Protein	A2AH25	Arhgap1	Rho GTPase-activating protein 1 OS=Mus musculus GN=Arhgap1 PE=2 SV=1	0	120.644	38.8309	19	42	19	1	479	54.4	5.87	High	High	High	High	High	High	High	High	High	High		-0.07	0.03	-0.13	-0.92	-0.92	-0.87	-0.89	0.03	-0.02	0.85	0.7	0	0.05	0.03	-0.03	-0.1	-0.16	-0.05	-0.05	-0.02	-0.07	0.03	-0.13
FALSE	High	Master Protein	Q9WV54	Asah1	Acid ceramidase OS=Mus musculus GN=Asah1 PE=1 SV=1	0	107.219	37.8173	19	47	19	1	394	44.6	8.46	High	High	High	High	High	High	High	High	High	High		0.91	0.17	1.48	0.18	0.94	0.24	1.35	0.41	1.11	-0.03	0.07	0.76	0.06	1.17	-0.17	0.74	1.31	-0.06	0.7	1.11	0.91	0.17	1.48
FALSE	High	Master Protein	Q3UZR5	Atp2c1	ATPase, Ca++-sequestering OS=Mus musculus GN=Atp2c1 PE=2 SV=1	0	123.719	23.4244	19	25	19	1	952	104.2	7.17	High	High	High	High	High	High	High	High	High	High		0.02	-0.12	0	-0.28	-0.31	-0.31	-0.29	0.02	0.02	0.33	0.23	-0.03	-0.03	-0.01	0.12	0.14	0.12	0.03	0	0.02	0.02	-0.12	0
FALSE	High	Master Protein	O35607	Bmpr2	Bone morphogenetic protein receptor type-2 OS=Mus musculus GN=Bmpr2 PE=2 SV=1	0	93.228	18.4971	19	22	19	1	1038	114.9	6.23	High	High	High	High	High	High	High	High	High	High		0.03	-0.01	-0.21	-0.68	-0.71	-0.68	-0.76	-0.05	-0.08	0.74	0.49	-0.03	0	-0.08	0.01	0.04	-0.2	0	-0.03	-0.08	0.03	-0.01	-0.21
FALSE	High	Master Protein	Q08331	Calb2	Calretinin OS=Mus musculus GN=Calb2 PE=1 SV=3	0	254.744	62.7306	20	98	19	1	271	31.4	5.02	High	High	High	High	High	High	High	High	High	High		-0.06	-0.16	-0.16	1.78	1.85	1.87	1.63	-0.22	-0.24	-1.91	-1.85	0.07	0.09	-0.15	0.16	0.1	0	-0.09	-0.02	-0.24	-0.06	-0.16	-0.16
FALSE	High	Master Protein	Q9D024	Ccdc47	Coiled-coil domain-containing protein 47 OS=Mus musculus GN=Ccdc47 PE=2 SV=2	0	108.391	36.2319	19	24	19	1	483	55.8	4.84	High	High	High	High	High	High	High	High	High	High		0	-0.06	0.14	0.06	0	-0.05	-0.02	-0.02	0.03	0	0.1	-0.06	-0.11	-0.08	0.06	0.06	0.2	0.11	0.05	0.03	0	-0.06	0.14
FALSE	High	Master Protein	Q3U5Q7	Cmpk2	UMP-CMP kinase 2, mitochondrial OS=Mus musculus GN=Cmpk2 PE=2 SV=2	0	167.655	55.2573	19	38	19	1	447	50	7.27	High	High	High	High	High	High	High	High	High	High		0.22	0.1	0.18	0.42	0.66	0.4	0.38	-0.28	-0.02	-0.44	-0.26	0.24	-0.02	-0.04	-0.1	0.12	0.08	0.02	0.26	-0.02	0.22	0.1	0.18
FALSE	High	Master Protein	P41241	Csk	Tyrosine-protein kinase CSK OS=Mus musculus GN=Csk PE=1 SV=2	0	99.786	49.7778	20	27	19	1	450	50.7	7.06	High	High	High	High	High	High	High	High	High	High		0.08	-0.05	0.24	0.98	1.05	1.02	0.99	-0.06	-0.03	-0.97	-0.81	0.07	0.04	0.01	0.05	0.13	0.29	-0.04	0.03	-0.03	0.08	-0.05	0.24
FALSE	High	Master Protein	Q8VHY0	Cspg4	Chondroitin sulfate proteoglycan 4 OS=Mus musculus GN=Cspg4 PE=1 SV=3	0	104.61	10.7005	19	21	19	1	2327	252.2	5.44	High	High	High	High	High	High	High	High	High	High		0.08	0.05	0.21	0.16	0.08	0.07	0.25	0.17	0.18	0	-0.1	-0.08	-0.09	0.09	-0.05	0.03	0.16	0.09	0.01	0.18	0.08	0.05	0.21
FALSE	High	Master Protein	P54823	Ddx6	Probable ATP-dependent RNA helicase DDX6 OS=Mus musculus GN=Ddx6 PE=2 SV=1	0	136.845	42.4431	19	42	19	1	483	54.2	8.66	High	High	High	High	High	High	High	High	High	High		-0.02	-0.08	-0.04	-0.21	-0.21	-0.25	-0.29	-0.08	-0.04	0.19	0.19	0	-0.04	-0.08	0.08	0.06	0.04	0.04	0.04	-0.04	-0.02	-0.08	-0.04
FALSE	High	Master Protein	Q99L04	Dhrs1	Dehydrogenase/reductase SDR family member 1 OS=Mus musculus GN=Dhrs1 PE=2 SV=1	0	164.603	58.147	19	50	19	1	313	34	8.35	High	High	High	High	High	High	High	High	High	High		0.32	-0.03	1.29	0.54	0.65	0.52	2.06	1.41	1.54	-0.33	-0.83	0.11	-0.02	1.52	0.03	0.35	1.32	0.02	0.13	1.54	0.32	-0.03	1.29
FALSE	High	Master Protein	Q8CI75-2	Dis3l2	Isoform 2 of DIS3-like exonuclease 2 OS=Mus musculus GN=Dis3l2	0	84.321	21.9457	19	23	19	1	884	99.2	5.96	High	High	High	High	High	High	High	High	High	High		-0.07	0.01	-0.14	0.05	-0.06	0.07	-0.08	-0.02	-0.15	-0.01	-0.12	-0.11	0.02	-0.13	-0.01	-0.08	-0.15	-0.02	-0.13	-0.15	-0.07	0.01	-0.14
FALSE	High	Master Protein	Q9D2G2	Dlst	Dihydrolipoyllysine-residue succinyltransferase component of 2-oxoglutarate dehydrogenase complex, mitochondrial OS=Mus musculus GN=Dlst PE=1 SV=1	0	327.201	44.7137	19	110	19	1	454	49	8.95	High	High	High	High	High	High	High	High	High	High		0.03	0.1	-0.1	0.21	0.28	0.27	0.16	-0.12	-0.11	-0.25	-0.32	0.07	0.06	-0.05	-0.1	-0.07	-0.2	-0.06	0.01	-0.11	0.03	0.1	-0.1
FALSE	High	Master Protein	P63037	Dnaja1	DnaJ homolog subfamily A member 1 OS=Mus musculus GN=Dnaja1 PE=1 SV=1	0	205.108	46.5995	19	54	19	1	397	44.8	7.08	High	High	High	High	High	High	High	High	High	High		-0.08	0	-0.07	0.04	0.03	0.06	-0.09	-0.12	-0.15	-0.11	-0.04	-0.01	0.02	-0.13	0	-0.08	-0.07	-0.02	-0.03	-0.15	-0.08	0	-0.07
FALSE	High	Master Protein	Q9QYJ0	Dnaja2	DnaJ homolog subfamily A member 2 OS=Mus musculus GN=Dnaja2 PE=1 SV=1	0	162.056	43.6893	19	53	19	1	412	45.7	6.48	High	High	High	High	High	High	High	High	High	High		-0.29	0.02	-0.08	-0.15	-0.1	-0.18	-0.18	-0.08	0	-0.19	0.04	0.05	-0.03	-0.03	-0.02	-0.31	-0.1	0.03	0.08	0	-0.29	0.02	-0.08
FALSE	High	Master Protein	Q9Z2W0	Dnpep	Aspartyl aminopeptidase OS=Mus musculus GN=Dnpep PE=2 SV=2	0	172.428	44.186	19	41	19	1	473	52.2	7.25	High	High	High	High	High	High	High	High	High	High		0.03	0.02	0.07	0.31	0.32	0.25	0.35	0.03	0.1	-0.29	-0.34	0.01	-0.06	0.04	-0.02	0.01	0.05	0.06	0.07	0.1	0.03	0.02	0.07
FALSE	High	Master Protein	Q3UHQ6	Dopey2	Protein dopey-2 OS=Mus musculus GN=Dopey2 PE=2 SV=3	0	84.608	9.80392	21	25	19	1	2295	257.3	6.13	High	High	High	High	High	High	High	High	High	High		0.1	0.12	0.14	0.14	0.15	0.07	0.16	0.01	0.09	-0.05	-0.08	0.01	-0.07	0.02	-0.12	-0.02	0.02	0.07	0.08	0.09	0.1	0.12	0.14
FALSE	High	Master Protein	Q80YA7	Dpp8	Dipeptidyl peptidase 8 OS=Mus musculus GN=Dpp8 PE=1 SV=1	0	81.692	23.4305	19	25	19	1	892	102.1	5.81	High	High	High	High	High	High	High	High	High	High		-0.02	-0.01	0.05	0.04	0.05	0.05	0.05	0	0	-0.07	-0.06	0.01	0.01	0.01	0.01	-0.01	0.06	-0.01	0	0	-0.02	-0.01	0.05
FALSE	High	Master Protein	Q9QXB9	Drg2	Developmentally-regulated GTP-binding protein 2 OS=Mus musculus GN=Drg2 PE=1 SV=1	0	108.482	48.9011	20	36	19	1	364	40.7	8.88	High	High	High	High	High	High	High	High	High	High		0.05	-0.02	0.18	-0.04	-0.02	-0.08	0.01	0.03	0.09	0.07	0.11	0.02	-0.04	0.05	0.02	0.07	0.2	0.04	0.06	0.09	0.05	-0.02	0.18
FALSE	High	Master Protein	D3Z0M6	Dync1i1	Cytoplasmic dynein 1 intermediate chain 1 OS=Mus musculus GN=Dync1i1 PE=2 SV=1	0	170.612	37.2093	22	43	19	1	645	72.8	5.15	High	High	High	High	High	High	High	High	High	High		0	0.1	-0.19	0.24	0.23	0.27	-0.06	-0.29	-0.33	-0.23	-0.19	-0.01	0.03	-0.3	-0.1	-0.1	-0.29	-0.03	-0.04	-0.33	0	0.1	-0.19
FALSE	High	Master Protein	Q6PDL0	Dync1li2	Cytoplasmic dynein 1 light intermediate chain 2 OS=Mus musculus GN=Dync1li2 PE=1 SV=2	0	170.334	42.4797	20	41	19	1	492	54.2	6.28	High	High	High	High	High	High	High	High	High	High		-0.03	0.16	0.02	0.37	0.23	0.39	0.17	-0.06	-0.22	-0.26	-0.21	-0.14	0.02	-0.2	-0.16	-0.19	-0.14	-0.02	-0.16	-0.22	-0.03	0.16	0.02
FALSE	High	Master Protein	Q99L45	Eif2s2	Eukaryotic translation initiation factor 2 subunit 2 OS=Mus musculus GN=Eif2s2 PE=1 SV=1	0	154.069	49.8489	19	35	19	1	331	38.1	5.8	High	High	High	High	High	High	High	High	High	High		0.02	0	0.14	0.05	0.02	-0.01	0	-0.02	0.01	0	0.08	-0.03	-0.06	-0.05	0	0.02	0.14	0.06	0.03	0.01	0.02	0	0.14
FALSE	High	Master Protein	P17182	Eno1	Alpha-enolase OS=Mus musculus GN=Eno1 PE=1 SV=3	0	926.821	81.3364	37	526	19	1	434	47.1	6.8	High	High	High	High	High	High	High	High	High	High		-0.29	-0.28	-0.41	-0.4	-0.37	-0.36	-0.41	-0.04	-0.05	0.08	-0.06	0.03	0.04	-0.01	0.28	-0.01	-0.13	-0.04	-0.01	-0.05	-0.29	-0.28	-0.41
FALSE	High	Master Protein	P16406	Enpep	Glutamyl aminopeptidase OS=Mus musculus GN=Enpep PE=1 SV=1	0	80.169	19.7884	19	25	19	1	945	107.9	5.44	High	High	High	High	High	High	High	High	High	High		-0.06	0.06	0.27	0.48	0.47	0.51	0.66	0.19	0.15	-0.53	-0.45	-0.01	0.03	0.18	-0.06	-0.12	0.21	-0.03	-0.04	0.15	-0.06	0.06	0.27
FALSE	High	Master Protein	H3BKQ3	Evi5l	Protein Evi5l OS=Mus musculus GN=Evi5l PE=2 SV=1	0	102.582	28.6593	21	25	19	1	813	93.4	5.25	High	High	High	High	High	High	High	High	High	High		0.07	0.02	-0.05	-0.13	-0.13	-0.21	-0.22	-0.09	-0.01	0.2	0.11	0	-0.08	-0.09	-0.02	0.05	-0.07	0.08	0.08	-0.01	0.07	0.02	-0.05
FALSE	High	Master Protein	P35922-9	Fmr1	Isoform ISO9 of Fragile X mental retardation protein 1 homolog OS=Mus musculus GN=Fmr1	0	111.346	38.2042	23	38	19	1	568	64.1	8.53	High	High	High	High	High	High	High	High	High	High		0.02	-0.04	-0.15	-0.7	-0.77	-0.77	-0.83	-0.06	-0.06	0.79	0.62	-0.07	-0.07	-0.13	0.04	0.06	-0.11	0.07	0	-0.06	0.02	-0.04	-0.15
FALSE	High	Master Protein	E9PUI5	Fnbp1l	Formin-binding protein 1-like OS=Mus musculus GN=Fnbp1l PE=2 SV=1	0	109.393	35.9606	19	29	19	1	609	70.4	6.73	High	High	High	High	High	High	High	High	High	High		0.04	-0.04	-0.08	-0.64	-0.65	-0.67	-0.55	0.1	0.12	0.69	0.41	-0.01	-0.03	0.09	0.04	0.08	-0.04	0.03	0.02	0.12	0.04	-0.04	-0.08
FALSE	High	Master Protein	F8VQ05	Fryl	Protein Fryl OS=Mus musculus GN=Fryl PE=4 SV=1	0	89.915	7.5158	23	27	19	1	3007	337.6	5.63	High	High	High	High	High	High	High	High	High	High		-0.04	0.06	0.23	0.38	0.27	0.3	0.49	0.22	0.19	-0.31	-0.32	-0.11	-0.08	0.11	-0.06	-0.1	0.17	0.08	-0.03	0.19	-0.04	0.06	0.23
FALSE	High	Master Protein	Q7TPM6	Fsd1	Fibronectin type III and SPRY domain-containing protein 1 OS=Mus musculus GN=Fsd1 PE=2 SV=1	0	137.504	39.3145	19	36	19	1	496	55.5	6.67	High	High	High	High	High	High	High	High	High	High		0.01	0.12	-0.04	0.43	0.45	0.47	0.32	-0.13	-0.15	-0.44	-0.42	0.02	0.04	-0.11	-0.12	-0.11	-0.16	-0.04	-0.02	-0.15	0.01	0.12	-0.04
FALSE	High	Master Protein	P48318	Gad1	Glutamate decarboxylase 1 OS=Mus musculus GN=Gad1 PE=2 SV=2	0	168.847	34.7386	20	50	19	1	593	66.6	7.17	High	High	High	High	High	High	High	High	High	High		0.17	-0.11	-0.18	-0.1	-0.12	-0.13	-0.59	-0.47	-0.46	0.29	0.35	-0.02	-0.03	-0.49	0.11	0.28	-0.07	0.03	0.01	-0.46	0.17	-0.11	-0.18
FALSE	High	Master Protein	P97494	Gclc	Glutamate--cysteine ligase catalytic subunit OS=Mus musculus GN=Gclc PE=2 SV=4	0	155.432	38.4615	19	34	19	1	637	72.5	5.9	High	High	High	High	High	High	High	High	High	High		-0.05	0.04	0.12	0.27	0.27	0.27	0.31	0.04	0.04	-0.32	-0.25	0	0	0.04	-0.04	-0.09	0.08	0	0	0.04	-0.05	0.04	0.12
FALSE	High	Master Protein	Q3ULJ0	Gpd1l	Glycerol-3-phosphate dehydrogenase 1-like protein OS=Mus musculus GN=Gpd1l PE=1 SV=2	0	211.873	53.8462	22	79	19	1	351	38.2	6.77	High	High	High	High	High	High	High	High	High	High		0.04	0.01	-0.19	-0.81	-0.77	-0.79	-0.87	-0.1	-0.08	0.81	0.62	0.04	0.02	-0.06	-0.01	0.03	-0.2	-0.02	0.02	-0.08	0.04	0.01	-0.19
FALSE	High	Master Protein	Q9QYS2	Grm3	Metabotropic glutamate receptor 3 OS=Mus musculus GN=Grm3 PE=2 SV=1	0	125.791	27.4175	23	47	19	1	879	99.1	7.75	High	High	High	High	High	High	High	High	High	High		0.15	-0.04	-0.36	-1.71	-1.81	-1.66	-1.67	0.14	-0.01	1.96	1.25	-0.1	0.05	0.04	0.04	0.19	-0.32	-0.05	-0.15	-0.01	0.15	-0.04	-0.36
FALSE	High	Master Protein	P47791	Gsr	Glutathione reductase, mitochondrial OS=Mus musculus GN=Gsr PE=2 SV=3	0	161.808	42	19	29	19	1	500	53.6	7.99	High	High	High	High	High	High	High	High	High	High		0.07	-0.06	0.36	0.35	0.33	0.42	0.44	0.11	0.02	-0.26	-0.14	-0.02	0.07	0.09	0.06	0.13	0.42	-0.07	-0.09	0.02	0.07	-0.06	0.36
FALSE	High	Master Protein	Q9QZQ8	H2afy	Core histone macro-H2A.1 OS=Mus musculus GN=H2afy PE=1 SV=3	0	190.224	56.1828	21	56	19	1	372	39.7	9.8	High	High	High	High	High	High	High	High	High	High		-0.09	0.02	-0.06	-0.23	-0.36	-0.33	-0.4	-0.04	-0.07	0.27	0.28	-0.13	-0.1	-0.17	-0.02	-0.11	-0.08	0.1	-0.03	-0.07	-0.09	0.02	-0.06
FALSE	High	Master Protein	Q80WM4	Hapln4	Hyaluronan and proteoglycan link protein 4 OS=Mus musculus GN=Hapln4 PE=2 SV=2	0	180.211	59.5	20	41	19	1	400	42.8	8.85	High	High	High	High	High	High	High	High	High	High		-0.08	-0.01	0.02	0.97	0.89	1.05	0.46	-0.43	-0.59	-0.97	-0.5	-0.08	0.08	-0.51	0.01	-0.07	0.03	-0.08	-0.16	-0.59	-0.08	-0.01	0.02
FALSE	High	Master Protein	B1AUX2	Hcfc1	Host cell factor 1 OS=Mus musculus GN=Hcfc1 PE=2 SV=1	0	99.491	10.4306	20	27	19	1	2090	214.9	6.89	High	High	High	High	High	High	High	High	High	High		-0.05	-0.06	-0.02	-0.15	-0.04	-0.24	-0.14	-0.1	0.1	-0.01	0.06	0.11	-0.09	0.01	0.06	0.01	0.04	0.09	0.2	0.1	-0.05	-0.06	-0.02
FALSE	High	Master Protein	Q3U487	Hectd3	E3 ubiquitin-protein ligase HECTD3 OS=Mus musculus GN=Hectd3 PE=1 SV=2	0	92.407	24.8548	19	21	19	1	861	97.3	5.47	High	High	High	High	High	High	High	High	High	High		0.09	0.02	0.11	0.15	0.19	0.17	0.1	-0.09	-0.07	-0.1	-0.05	0.04	0.02	-0.05	-0.02	0.07	0.09	-0.02	0.02	-0.07	0.09	0.02	0.11
FALSE	High	Master Protein	Q4U2R1	Herc2	E3 ubiquitin-protein ligase HERC2 OS=Mus musculus GN=Herc2 PE=1 SV=3	0	60.348	3.9909	20	20	19	1	4836	527.1	6.27	High	High	High	High	High	High	High	High	High	High		-0.08	-0.12	0.02	-0.02	-0.13	-0.14	-0.09	0.04	0.05	0.05	0.05	-0.11	-0.12	-0.07	0.12	0.04	0.14	0.12	0.01	0.05	-0.08	-0.12	0.02
FALSE	High	Master Protein	G3UYZ1	Igsf8	Immunoglobulin superfamily member 8 OS=Mus musculus GN=Igsf8 PE=2 SV=1	0	200.442	41.9708	19	60	19	1	548	58.1	7.91	High	High	High	High	High	High	High	High	High	High		-0.02	0.26	-0.15	0.09	-0.02	0.04	-0.36	-0.34	-0.4	0	0.15	-0.11	-0.05	-0.45	-0.26	-0.28	-0.41	0.05	-0.06	-0.4	-0.02	0.26	-0.15
FALSE	High	Master Protein	Q924B0	Impa1	Inositol (Myo)-1(Or 4)-monophosphatase 1 OS=Mus musculus GN=Impa1 PE=2 SV=1	0	195.054	61.7329	19	56	19	1	277	30.4	5.19	High	High	High	High	High	High	High	High	High	High		0	0.06	-0.09	0.31	0.31	0.41	0.2	-0.11	-0.21	-0.31	-0.35	0	0.1	-0.11	-0.06	-0.06	-0.15	-0.1	-0.1	-0.21	0	0.06	-0.09
FALSE	High	Master Protein	O55091	Impact	Protein IMPACT OS=Mus musculus GN=Impact PE=1 SV=2	0	164.078	56.2893	19	34	19	1	318	36.3	5.05	High	High	High	High	High	High	High	High	High	High		-0.09	0.03	0	0.28	0.43	0.28	0.47	0.04	0.19	-0.52	-0.53	0.15	0	0.19	-0.03	-0.12	-0.03	0	0.15	0.19	-0.09	0.03	0
FALSE	High	Master Protein	E9QAS7	Inpp5a	Protein Inpp5a OS=Mus musculus GN=Inpp5a PE=2 SV=1	0	91.917	41.4692	19	27	19	1	422	48.8	7.09	High	High	High	High	High	High	High	High	High	High		0.02	0.07	0.02	0.12	0.05	0.14	0.09	0.04	-0.05	-0.03	-0.13	-0.07	0.02	-0.03	-0.07	-0.05	-0.05	-0.02	-0.09	-0.05	0.02	0.07	0.02
FALSE	High	Master Protein	P09055	Itgb1	Integrin beta-1 OS=Mus musculus GN=Itgb1 PE=1 SV=1	0	134.291	26.1905	19	46	19	1	798	88.2	5.94	High	High	High	High	High	High	High	High	High	High		0.13	-0.04	0.57	0.23	0.26	0.12	0.65	0.39	0.53	-0.13	-0.14	0.03	-0.11	0.42	0.04	0.17	0.61	0.11	0.14	0.53	0.13	-0.04	0.57
FALSE	High	Master Protein	J3QMT8	Kcnma1	Calcium-activated potassium channel subunit alpha-1 OS=Mus musculus GN=Kcnma1 PE=4 SV=1	0	117.008	19.1189	19	28	19	1	1135	127.5	6.62	High	High	High	High	High	High	High	High	High	High		0.02	-0.06	-0.21	-1.48	-1.51	-1.5	-1.54	-0.03	-0.04	1.53	1.27	-0.03	-0.02	-0.06	0.06	0.08	-0.15	0.02	-0.01	-0.04	0.02	-0.06	-0.21
FALSE	High	Master Protein	Q61097	Ksr1	Kinase suppressor of Ras 1 OS=Mus musculus GN=Ksr1 PE=1 SV=1	0	87.704	27.1478	22	23	19	1	873	96.7	8.54	High	High	High	High	High	High	High	High	High	High		0.02	-0.12	0.11	-0.25	-0.24	-0.24	-0.33	-0.09	-0.09	0.26	0.38	0.01	0.01	-0.08	0.12	0.14	0.23	-0.01	0	-0.09	0.02	-0.12	0.11
FALSE	High	Master Protein	Q8BLK3	Lsamp	Limbic system-associated membrane protein OS=Mus musculus GN=Lsamp PE=1 SV=1	0	191.203	53.0792	19	88	19	1	341	38.1	6.65	High	High	High	High	High	High	High	High	High	High		0.05	0.01	-0.32	-0.26	-0.25	-0.35	-0.64	-0.39	-0.29	0.3	0.26	0.01	-0.09	-0.38	-0.01	0.04	-0.33	0.09	0.1	-0.29	0.05	0.01	-0.32
FALSE	High	Master Protein	D3YWN7	Map7	Ensconsin OS=Mus musculus GN=Map7 PE=4 SV=2	0	85.937	27.2358	21	31	19	1	738	82.8	9.38	High	High	High	High	High	High	High	High	High	High		-0.07	0.07	-0.1	-0.41	-0.47	-0.39	-0.43	0.04	-0.04	0.4	0.27	-0.06	0.02	-0.02	-0.07	-0.14	-0.17	-0.02	-0.08	-0.04	-0.07	0.07	-0.1
FALSE	High	Master Protein	Q03141	Mark3	MAP/microtubule affinity-regulating kinase 3 OS=Mus musculus GN=Mark3 PE=1 SV=2	0	205.69	45.1527	33	56	19	1	753	84.3	9.51	High	High	High	High	High	High	High	High	High	High		-0.18	-0.05	-0.15	-0.46	-0.5	-0.52	-0.55	-0.05	-0.03	0.32	0.34	-0.04	-0.06	-0.09	0.05	-0.13	-0.1	0.06	0.02	-0.03	-0.18	-0.05	-0.15
FALSE	High	Master Protein	Q3ULD5	Mccc2	Methylcrotonoyl-CoA carboxylase beta chain, mitochondrial OS=Mus musculus GN=Mccc2 PE=2 SV=1	0	159.316	39.6092	19	37	19	1	563	61.3	8	High	High	High	High	High	High	High	High	High	High		0.09	0.09	0.18	0.35	0.42	0.32	0.46	0.04	0.14	-0.33	-0.34	0.07	-0.03	0.11	-0.09	0	0.09	0.03	0.1	0.14	0.09	0.09	0.18
FALSE	High	Master Protein	Q9Z2D0	Mtmr9	Myotubularin-related protein 9 OS=Mus musculus GN=Mtmr9 PE=2 SV=2	0	99.56	36.3303	19	29	19	1	545	62.9	6.62	High	High	High	High	High	High	High	High	High	High		0	0.02	0.08	0.18	0.16	0.16	0.02	-0.14	-0.14	-0.16	0	-0.02	-0.02	-0.16	-0.02	-0.02	0.06	0.02	0	-0.14	0	0.02	0.08
FALSE	High	Master Protein	Q3UHD3	Mtus2	Microtubule-associated tumor suppressor candidate 2 homolog OS=Mus musculus GN=Mtus2 PE=2 SV=1	0	75.547	13.895	19	21	19	1	1353	147.3	8.24	High	High	High	High	High	High	High	High	High	High		-0.03	0.08	-0.38	-0.28	-0.31	-0.23	-0.55	-0.24	-0.32	0.28	0.11	-0.03	0.05	-0.27	-0.08	-0.11	-0.46	-0.05	-0.08	-0.32	-0.03	0.08	-0.38
FALSE	High	Master Protein	Q9WTI7	Myo1c	Unconventional myosin-Ic OS=Mus musculus GN=Myo1c PE=1 SV=2	0	94.13	19.9436	19	25	19	1	1063	121.9	9.35	High	High	High	High	High	High	High	High	High	High		0.04	0.02	0.44	0.09	0.03	0.05	0.53	0.5	0.48	0.01	-0.15	-0.06	-0.04	0.44	-0.02	0.02	0.42	0.04	-0.02	0.48	0.04	0.02	0.44
FALSE	High	Master Protein	Q6PHQ8	Naa35	N-alpha-acetyltransferase 35, NatC auxiliary subunit OS=Mus musculus GN=Naa35 PE=1 SV=1	0	100.92	25.3793	19	23	19	1	725	83.3	7.3	High	High	High	High	High	High	High	High	High	High		0.07	-0.07	0	-0.1	-0.02	-0.14	-0.04	-0.02	0.1	0.09	-0.02	0.08	-0.04	0.06	0.07	0.14	0.07	0.04	0.12	0.1	0.07	-0.07	0
FALSE	High	Master Protein	P46935	Nedd4	E3 ubiquitin-protein ligase NEDD4 OS=Mus musculus GN=Nedd4 PE=1 SV=3	0	130.637	31.1161	23	32	19	1	887	102.6	5.26	High	High	High	High	High	High	High	High	High	High		0.08	0.11	0.25	0.13	0.03	0.08	0.18	0.15	0.1	0.05	0.01	-0.1	-0.05	0.05	-0.11	-0.03	0.14	0.05	-0.05	0.1	0.08	0.11	0.25
FALSE	High	Master Protein	Q8K1R7	Nek9	Serine/threonine-protein kinase Nek9 OS=Mus musculus GN=Nek9 PE=1 SV=2	0	107.295	21.3415	19	26	19	1	984	107.1	5.63	High	High	High	High	High	High	High	High	High	High		-0.02	0.04	0.32	0.85	0.82	0.85	1.03	0.21	0.18	-0.84	-0.77	-0.03	0	0.18	-0.04	-0.06	0.28	0	-0.03	0.18	-0.02	0.04	0.32
FALSE	High	Master Protein	Q8C6I5	Nfs1	Cysteine desulfurase, mitochondrial OS=Mus musculus GN=Nfs1 PE=2 SV=1	0	132.048	46.6231	19	34	19	1	459	50.5	8.16	High	High	High	High	High	High	High	High	High	High		0	0.08	-0.01	0.28	0.35	0.3	0.22	-0.13	-0.08	-0.35	-0.29	0.07	0.02	-0.06	-0.08	-0.08	-0.09	-0.02	0.05	-0.08	0	0.08	-0.01
FALSE	High	Master Protein	P10493	Nid1	Nidogen-1 OS=Mus musculus GN=Nid1 PE=1 SV=2	0	104.4	19.3574	20	24	19	1	1245	136.5	5.44	High	High	High	High	High	High	High	High	High	High		0.02	-0.14	0.18	0.3	0.3	0.21	0.45	0.15	0.24	-0.28	-0.33	0	-0.09	0.15	0.14	0.16	0.32	0.09	0.09	0.24	0.02	-0.14	0.18
FALSE	High	Master Protein	Q9JHW2	Nit2	Omega-amidase NIT2 OS=Mus musculus GN=Nit2 PE=1 SV=1	0	144.041	77.8986	19	29	19	1	276	30.5	6.9	High	High	High	High	High	High	High	High	High	High		0.07	0.06	0.11	0.39	0.38	0.37	0.36	-0.02	-0.01	-0.31	-0.31	-0.01	-0.02	-0.03	-0.06	0.01	0.05	0.02	0.01	-0.01	0.07	0.06	0.11
FALSE	High	Master Protein	Q99P88	Nup155	Nuclear pore complex protein Nup155 OS=Mus musculus GN=Nup155 PE=2 SV=1	0	97.334	17.11	19	24	19	1	1391	155	6.15	High	High	High	High	High	High	High	High	High	High		-0.08	0.09	-0.04	-0.19	-0.2	-0.19	-0.07	0.13	0.12	0.12	-0.03	-0.01	0	0.12	-0.09	-0.17	-0.13	0	-0.01	0.12	-0.08	0.09	-0.04
FALSE	High	Master Protein	Q6PFD9	Nup98	Nuclear pore complex protein Nup98-Nup96 OS=Mus musculus GN=Nup98 PE=1 SV=2	0	82.919	11.8392	19	22	19	1	1816	197.1	6.18	High	High	High	High	High	High	High	High	High	High		-0.04	0.08	0.04	-0.31	-0.33	-0.33	-0.29	0.04	0.04	0.29	0.27	-0.02	-0.02	0.02	-0.08	-0.12	-0.04	0.02	0	0.04	-0.04	0.08	0.04
FALSE	High	Master Protein	Q99J31	Ophn1	Oligophrenin-1 OS=Mus musculus GN=Ophn1 PE=2 SV=1	0	67.812	23.8155	19	20	19	1	802	91.9	7.96	High	High	High	High	High	High	High	High	High	High		0.01	0.01	-0.18	-0.15	-0.21	-0.19	-0.36	-0.15	-0.17	0.22	0.12	-0.06	-0.04	-0.21	-0.01	0	-0.19	0.04	-0.02	-0.17	0.01	0.01	-0.18
FALSE	High	Master Protein	Q9D0K2	Oxct1	Succinyl-CoA:3-ketoacid coenzyme A transferase 1, mitochondrial OS=Mus musculus GN=Oxct1 PE=1 SV=1	0	281.972	40.3846	19	96	19	1	520	56	8.53	High	High	High	High	High	High	High	High	High	High		0.1	0.03	0.1	-0.39	-0.35	-0.41	-0.36	-0.01	0.05	0.45	0.4	0.04	-0.02	0.03	-0.03	0.07	0.07	0.02	0.06	0.05	0.1	0.03	0.1
FALSE	High	Master Protein	Q925I8	Pcdh10	OL-protocadherin isoform OS=Mus musculus GN=Pcdh10 PE=2 SV=1	0	100.181	20.9615	19	25	19	1	1040	113.1	4.92	High	High	High	High	High	High	High	High	High	High		-0.05	0.06	-0.17	-0.74	-0.75	-0.82	-0.74	0.01	0.08	0.7	0.51	-0.01	-0.08	0	-0.06	-0.11	-0.23	0.08	0.07	0.08	-0.05	0.06	-0.17
FALSE	High	Master Protein	F8VPK8	Pcdh9	Protein Pcdh9 OS=Mus musculus GN=Pcdh9 PE=2 SV=1	0	106.721	18.3508	19	24	19	1	1237	136.1	5.5	High	High	High	High	High	High	High	High	High	High		0.12	0.09	-0.11	-0.52	-0.57	-0.61	-0.66	-0.09	-0.05	0.69	0.49	-0.05	-0.09	-0.14	-0.09	0.03	-0.2	0.09	0.04	-0.05	0.12	0.09	-0.11
FALSE	High	Master Protein	Q8BH04	Pck2	Phosphoenolpyruvate carboxykinase [GTP], mitochondrial OS=Mus musculus GN=Pck2 PE=2 SV=1	0	140.613	37.1875	19	31	19	1	640	70.5	7.28	High	High	High	High	High	High	High	High	High	High		-0.1	-0.09	0.03	0.1	0.07	0.14	0.1	0.03	-0.04	-0.17	-0.13	-0.03	0.04	0	0.09	-0.01	0.12	-0.04	-0.07	-0.04	-0.1	-0.09	0.03
FALSE	High	Master Protein	Q8CI51	Pdlim5	PDZ and LIM domain protein 5 OS=Mus musculus GN=Pdlim5 PE=1 SV=4	0	116.69	38.5787	19	29	19	1	591	63.3	8.25	High	High	High	High	High	High	High	High	High	High		0.16	0.04	0.75	0.35	0.44	0.33	0.93	0.49	0.6	-0.28	-0.24	0.09	-0.02	0.58	-0.04	0.12	0.71	0.02	0.11	0.6	0.16	0.04	0.75
FALSE	High	Master Protein	F8WHU5	Pds5b	Sister chromatid cohesion protein PDS5 homolog B OS=Mus musculus GN=Pds5b PE=2 SV=1	0	91.786	15.735	21	26	19	1	1449	164.7	8.54	High	High	High	High	High	High	High	High	High	High		0.08	0.04	0.06	-0.02	-0.05	-0.05	-0.15	-0.1	-0.1	0.13	0.15	-0.03	-0.03	-0.13	-0.04	0.04	0.02	0.03	0	-0.1	0.08	0.04	0.06
FALSE	High	Master Protein	B9EJ80	Pdzd8	PDZ domain containing 8 OS=Mus musculus GN=Pdzd8 PE=2 SV=1	0	105.526	19.9651	19	24	19	1	1147	127.7	6.04	High	High	High	High	High	High	High	High	High	High		-0.03	0.03	-0.05	0.28	0.25	0.23	0.11	-0.14	-0.12	-0.28	-0.22	-0.03	-0.05	-0.17	-0.03	-0.06	-0.08	0.05	0.02	-0.12	-0.03	0.03	-0.05
FALSE	High	Master Protein	Q2TBE6	Pi4k2a	Phosphatidylinositol 4-kinase type 2-alpha OS=Mus musculus GN=Pi4k2a PE=1 SV=1	0	133.575	50.7307	19	25	19	1	479	54.2	8.05	High	High	High	High	High	High	High	High	High	High		0.1	0.06	0.25	0.3	0.3	0.23	0.44	0.14	0.21	-0.2	-0.25	0	-0.07	0.14	-0.06	0.04	0.19	0.07	0.07	0.21	0.1	0.06	0.25
[truncated: 6,760 more rows]
[truncated: 17 more columns]

## Sheet: >2 Peptides
																											Cortex PPt1 3M/ Cortex WT 3M	Cortex wt 7M/ Cortex WT 3M	Cortex PPT1 7M/Cortex WT 3M	Spine WT 3M/Cortex WT 3M	Spine PPT1 3M/ Cortex WT 3M	Spine WT 7M/Cortex WT 3M	Spine PPT1 7M/Cortex WT 3M	Spine PPT1 7M/Spine PPT1 3M	Spine PPT1 7M/ Spine WT 7M	Cortex PPT1 3M/Spine PPT1 3M	Cortex PPT1 7M/ Spine PPT1 7M	Spine PPT1 3M/Spine WT 3M	Spine WT 7M/Spine WT 3M	Spine PPT1 7M/Spine WT 3M	Cortex WT 3M/Cortex WT 7M	Cortex PPT1 3M/Cortex WT 7M	Cortex PPT1 7M/Cortex WT 7M	Spine WT 3M/Spine WT 7M	Spine PPT1 3M/Spine WT 7M
[truncated: 7,161 more rows]
[truncated: 17 more columns]

[truncated: 24 more sheets: NORMALIZED RATIOS, 3M SC 1.2 Fold, 7M SC 1.2 Fold, 3m Ctx 1.2 Fold Change, BIOLAYOUT SC 3M vs. 7M - 1, BIOLAYOUT SC 3M vs. 7M - 2, BIOLAYOUT SC 3M vs. 7M - 3, BIOLAYOUT 3M SC vs. Ctx - 1, BIOLAYOUT 3M SC vs. Ctx - 2, BIOLAYOUT 3M SC vs. Ctx - 3, FIG 3 - SC3m Canonical pathways, FIG 3 - SC3m Cellular Networks, Fig4-SC3m Disease&Cell Function, FIG6A- SC3m BIOLAYOUT CANONICAL, FIG6B-SC3M BIOLAYOUT CANONICAL, FIG6C-SC3M BIOLAYOUT CANONICAL, FIG7B-CTX3M BIOLAYOUT CANONICAL, FIG7C-SC3M BIOLAYOUT CANONICAL, SUP.FIG3- SC7M CANONICAL, SUP.FIG4A- SC3&7M CANONICAL …]
